# Supplementary material for: An urge to fill a knowledge void: Malaria parasites are rarely investigated in threatened species
Source: PLoS Pathog. 2020 Jul 2;16(7):e1008626. doi: 10.1371/journal.ppat.1008626 (PMC7331981; doi:10.1371/journal.ppat.1008626)
Supplement: S1 Data — (CSV) [file ppat.1008626.s001.csv]

binomial	Species.ID	Kingdom	Phylum	Class	Order	Family	Genus	Species	Authority	Infraspecific.rank	Infraspecific.name	Infraspecific.authority	Stock.subpopulation	Synonyms	Common.names..Eng.	Common.names..Fre.	Common.names..Spa.	rl.status.ordinal	Red.List.status	Haemoproteus.found.malavi	Haemoproteus.tested.malavi	Leucocytozoon.found.malavi	Leucocytozoon.tested.malavi	Plasmodium.found.malavi	Plasmodium.tested.malavi	Haemoproteus.pops.malavi	Leucocytozoon.pops.malavi	Plasmodium.pops.malavi	ref.malavi
Abeillia abeillei	22687170	ANIMALIA	CHORDATA	AVES	CAPRIMULGIFORMES	TROCHILIDAE	Abeillia	abeillei	(Lesson & DeLattre, 1839)	NA	NA	NA	NA	NA	Emerald-chinned Hummingbird	NA	NA	1	LC	NA	NA	NA	NA	NA	NA	NA	NA	NA	NA
Abroscopus albogularis	22715451	ANIMALIA	CHORDATA	AVES	PASSERIFORMES	SCOTOCERCIDAE	Abroscopus	albogularis	(Hodgson, 1854)	NA	NA	NA	NA	NA	Rufous-faced Warbler	NA	NA	1	LC	NA	NA	NA	NA	NA	NA	NA	NA	NA	NA
Abroscopus schisticeps	22715454	ANIMALIA	CHORDATA	AVES	PASSERIFORMES	SCOTOCERCIDAE	Abroscopus	schisticeps	(Gray, 1846)	NA	NA	NA	NA	NA	Black-faced Warbler	NA	NA	1	LC	NA	NA	NA	NA	NA	NA	NA	NA	NA	NA
Abroscopus superciliaris	22731005	ANIMALIA	CHORDATA	AVES	PASSERIFORMES	SCOTOCERCIDAE	Abroscopus	superciliaris	(Blyth, 1859)	NA	NA	NA	NA	NA	Yellow-bellied Warbler, Yellow-belled Warbler	NA	NA	1	LC	NA	NA	NA	NA	NA	NA	NA	NA	NA	NA
Aburria aburri	22678440	ANIMALIA	CHORDATA	AVES	GALLIFORMES	CRACIDAE	Aburria	aburri	(Lesson, 1828)	NA	NA	NA	NA	NA	Wattled Guan	NA	NA	2	NT	NA	NA	NA	NA	NA	NA	NA	NA	NA	NA
Acanthagenys rufogularis	22704451	ANIMALIA	CHORDATA	AVES	PASSERIFORMES	MELIPHAGIDAE	Acanthagenys	rufogularis	Gould, 1838	NA	NA	NA	NA	NA	Spiny-cheeked Honeyeater	NA	NA	1	LC	NA	NA	NA	NA	NA	NA	NA	NA	NA	NA
Acanthidops bairdi	22723128	ANIMALIA	CHORDATA	AVES	PASSERIFORMES	THRAUPIDAE	Acanthidops	bairdi	Ridgway, 1882	NA	NA	NA	NA	Acanthidops bairdi bairdi|Acanthidops bairdii	Peg-billed Finch	NA	NA	1	LC	NA	NA	NA	NA	NA	NA	NA	NA	NA	NA
Acanthis flammea	22725044	ANIMALIA	CHORDATA	AVES	PASSERIFORMES	FRINGILLIDAE	Acanthis	flammea	(Linnaeus, 1758)	NA	NA	NA	NA	Carduelis flammea	Redpoll, Common Redpoll	NA	NA	1	LC	NA	NA	NA	NA	NA	NA	NA	NA	NA	NA
Acanthisitta chloris	22698577	ANIMALIA	CHORDATA	AVES	PASSERIFORMES	ACANTHISITTIDAE	Acanthisitta	chloris	(Sparrman, 1787)	NA	NA	NA	NA	NA	Rifleman	NA	NA	1	LC	NA	NA	NA	NA	NA	NA	NA	NA	NA	NA
Acanthiza apicalis	22731025	ANIMALIA	CHORDATA	AVES	PASSERIFORMES	ACANTHIZIDAE	Acanthiza	apicalis	Gould, 1847	NA	NA	NA	NA	NA	Inland Thornbill	NA	NA	1	LC	NA	NA	NA	NA	NA	NA	NA	NA	NA	NA
Acanthiza chrysorrhoa	22704647	ANIMALIA	CHORDATA	AVES	PASSERIFORMES	ACANTHIZIDAE	Acanthiza	chrysorrhoa	(Quoy & Gaimard, 1830)	NA	NA	NA	NA	NA	Yellow-rumped Thornbill	NA	NA	1	LC	NA	NA	NA	NA	NA	NA	NA	NA	NA	NA
Acanthiza cinerea	22704665	ANIMALIA	CHORDATA	AVES	PASSERIFORMES	ACANTHIZIDAE	Acanthiza	cinerea	Salvadori, 1876	NA	NA	NA	NA	Gerygone cinerea	Grey Thornbill, Ashy Gerygone, Mountain Gerygone	NA	NA	1	LC	NA	NA	NA	NA	NA	NA	NA	NA	NA	NA
Acanthiza ewingii	22704635	ANIMALIA	CHORDATA	AVES	PASSERIFORMES	ACANTHIZIDAE	Acanthiza	ewingii	Gould, 1844	NA	NA	NA	NA	NA	Tasmanian Thornbill	NA	NA	1	LC	NA	NA	NA	NA	NA	NA	NA	NA	NA	NA
Acanthiza inornata	22704641	ANIMALIA	CHORDATA	AVES	PASSERIFORMES	ACANTHIZIDAE	Acanthiza	inornata	Gould, 1841	NA	NA	NA	NA	NA	Western Thornbill	NA	NA	1	LC	NA	NA	NA	NA	NA	NA	NA	NA	NA	NA
Acanthiza iredalei	22704644	ANIMALIA	CHORDATA	AVES	PASSERIFORMES	ACANTHIZIDAE	Acanthiza	iredalei	Mathews, 1911	NA	NA	NA	NA	NA	Slender-billed Thornbill	NA	NA	1	LC	NA	NA	NA	NA	NA	NA	NA	NA	NA	NA
Acanthiza katherina	22704627	ANIMALIA	CHORDATA	AVES	PASSERIFORMES	ACANTHIZIDAE	Acanthiza	katherina	De Vis, 1905	NA	NA	NA	NA	NA	Mountain Thornbill	NA	NA	1	LC	NA	NA	NA	NA	NA	NA	NA	NA	NA	NA
Acanthiza lineata	22704656	ANIMALIA	CHORDATA	AVES	PASSERIFORMES	ACANTHIZIDAE	Acanthiza	lineata	Gould, 1838	NA	NA	NA	NA	NA	Striated Thornbill	NA	NA	1	LC	NA	NA	NA	NA	NA	NA	NA	NA	NA	NA
Acanthiza murina	22704624	ANIMALIA	CHORDATA	AVES	PASSERIFORMES	ACANTHIZIDAE	Acanthiza	murina	(De Vis, 1897)	NA	NA	NA	NA	NA	New Guinea Thornbill, Papuan Thornbill	NA	NA	1	LC	NA	NA	NA	NA	NA	NA	NA	NA	NA	NA
Acanthiza nana	22704653	ANIMALIA	CHORDATA	AVES	PASSERIFORMES	ACANTHIZIDAE	Acanthiza	nana	Vigors & Horsfield, 1827	NA	NA	NA	NA	NA	Yellow Thornbill	NA	NA	1	LC	NA	NA	NA	NA	NA	NA	NA	NA	NA	NA
Acanthiza pusilla	22704630	ANIMALIA	CHORDATA	AVES	PASSERIFORMES	ACANTHIZIDAE	Acanthiza	pusilla	(White, 1790)	NA	NA	NA	NA	NA	Brown Thornbill	NA	NA	1	LC	NA	NA	NA	NA	NA	NA	NA	NA	NA	NA
Acanthiza reguloides	22704638	ANIMALIA	CHORDATA	AVES	PASSERIFORMES	ACANTHIZIDAE	Acanthiza	reguloides	Vigors & Horsfield, 1827	NA	NA	NA	NA	NA	Buff-rumped Thornbill	NA	NA	1	LC	NA	NA	NA	NA	NA	NA	NA	NA	NA	NA
Acanthiza robustirostris	22704659	ANIMALIA	CHORDATA	AVES	PASSERIFORMES	ACANTHIZIDAE	Acanthiza	robustirostris	Milligan, 1903	NA	NA	NA	NA	NA	Slaty-backed Thornbill	NA	NA	1	LC	NA	NA	NA	NA	NA	NA	NA	NA	NA	NA
Acanthiza uropygialis	22704650	ANIMALIA	CHORDATA	AVES	PASSERIFORMES	ACANTHIZIDAE	Acanthiza	uropygialis	Gould, 1838	NA	NA	NA	NA	NA	Chestnut-rumped Thornbill	NA	NA	1	LC	NA	NA	NA	NA	NA	NA	NA	NA	NA	NA
Acanthoptila nipalensis	22716338	ANIMALIA	CHORDATA	AVES	PASSERIFORMES	LEIOTRICHIDAE	Acanthoptila	nipalensis	(Hodgson, 1836)	NA	NA	NA	NA	Turdoides nipalensis	Spiny Babbler	NA	NA	1	LC	NA	NA	NA	NA	NA	NA	NA	NA	NA	NA
Acanthorhynchus superciliosus	22704424	ANIMALIA	CHORDATA	AVES	PASSERIFORMES	MELIPHAGIDAE	Acanthorhynchus	superciliosus	Gould, 1837	NA	NA	NA	NA	NA	Western Spinebill	NA	NA	1	LC	NA	NA	NA	NA	NA	NA	NA	NA	NA	NA
Acanthorhynchus tenuirostris	22704421	ANIMALIA	CHORDATA	AVES	PASSERIFORMES	MELIPHAGIDAE	Acanthorhynchus	tenuirostris	(Latham, 1801)	NA	NA	NA	NA	NA	Eastern Spinebill	NA	NA	1	LC	NA	NA	NA	NA	NA	NA	NA	NA	NA	NA
Acanthornis magna	22704585	ANIMALIA	CHORDATA	AVES	PASSERIFORMES	ACANTHIZIDAE	Acanthornis	magna	(Gould, 1855)	NA	NA	NA	NA	Acanthornis magnus |Acanthornis magnus |Acanthornis magnus	Scrubtit	NA	NA	1	LC	NA	NA	NA	NA	NA	NA	NA	NA	NA	NA
Accipiter albogularis	22695535	ANIMALIA	CHORDATA	AVES	ACCIPITRIFORMES	ACCIPITRIDAE	Accipiter	albogularis	Gray, 1870	NA	NA	NA	NA	NA	Pied Goshawk	NA	NA	1	LC	NA	NA	NA	NA	NA	NA	NA	NA	NA	NA
Accipiter badius	22695490	ANIMALIA	CHORDATA	AVES	ACCIPITRIFORMES	ACCIPITRIDAE	Accipiter	badius	(Gmelin, 1788)	NA	NA	NA	NA	NA	Shikra	Epervier shikra	NA	1	LC	NA	NA	NA	NA	NA	NA	NA	NA	NA	NA
Accipiter bicolor	22695669	ANIMALIA	CHORDATA	AVES	ACCIPITRIFORMES	ACCIPITRIDAE	Accipiter	bicolor	(Vieillot, 1817)	NA	NA	NA	NA	NA	Bicolored Hawk, Bicolored Hawk	NA	NA	1	LC	NA	NA	NA	NA	NA	NA	NA	NA	NA	NA
Accipiter brachyurus	22695605	ANIMALIA	CHORDATA	AVES	ACCIPITRIFORMES	ACCIPITRIDAE	Accipiter	brachyurus	(Ramsay, 1879)	NA	NA	NA	NA	NA	New Britain Sparrowhawk, Bismarcks Sparrowhawk, Grey Sparrowhawk	NA	Gavilancito de Nueva Bretaña	3	VU	NA	NA	NA	NA	NA	NA	NA	NA	NA	NA
Accipiter brevipes	22695499	ANIMALIA	CHORDATA	AVES	ACCIPITRIFORMES	ACCIPITRIDAE	Accipiter	brevipes	(Severtsov, 1850)	NA	NA	NA	NA	NA	Levant Sparrowhawk	Epervier à pieds courts	NA	1	LC	NA	NA	NA	NA	NA	NA	NA	NA	NA	NA
Accipiter butleri	22695494	ANIMALIA	CHORDATA	AVES	ACCIPITRIFORMES	ACCIPITRIDAE	Accipiter	butleri	(Gurney, 1898)	NA	NA	NA	NA	NA	Nicobar Sparrowhawk, Nicobar Shikra	NA	Gavilán de Nicobar	3	VU	NA	NA	NA	NA	NA	NA	NA	NA	NA	NA
Accipiter castanilius	22695486	ANIMALIA	CHORDATA	AVES	ACCIPITRIFORMES	ACCIPITRIDAE	Accipiter	castanilius	Bonaparte, 1853	NA	NA	NA	NA	NA	Chestnut-flanked Sparrowhawk	Autour à flancs roux	NA	1	LC	NA	NA	NA	NA	NA	NA	NA	NA	NA	NA
Accipiter cirrocephalus	22695599	ANIMALIA	CHORDATA	AVES	ACCIPITRIFORMES	ACCIPITRIDAE	Accipiter	cirrocephalus	(Vieillot, 1817)	NA	NA	NA	NA	Accipiter cirrhocephalus cirrhocephalus	Collared Sparrowhawk	NA	NA	1	LC	NA	NA	NA	NA	NA	NA	NA	NA	NA	NA
Accipiter collaris	22695568	ANIMALIA	CHORDATA	AVES	ACCIPITRIFORMES	ACCIPITRIDAE	Accipiter	collaris	Sclater, 1860	NA	NA	NA	NA	NA	Semi-collared Hawk, Semi-collared Hawk, Semi-collared Sparrowhawk	NA	Azer Semicollarejo, Gavilán Acollarado, Gavilancito Torcaz	2	NT	NA	NA	NA	NA	NA	NA	NA	NA	NA	NA
Accipiter cooperii	22695656	ANIMALIA	CHORDATA	AVES	ACCIPITRIFORMES	ACCIPITRIDAE	Accipiter	cooperii	(Bonaparte, 1828)	NA	NA	NA	NA	NA	Cooper's Hawk	NA	NA	1	LC	NA	NA	NA	NA	NA	NA	NA	NA	NA	NA
Accipiter erythrauchen	22695596	ANIMALIA	CHORDATA	AVES	ACCIPITRIFORMES	ACCIPITRIDAE	Accipiter	erythrauchen	Gray, 1861	NA	NA	NA	NA	NA	Rufous-necked Sparrowhawk	NA	NA	2	NT	NA	NA	NA	NA	NA	NA	NA	NA	NA	NA
Accipiter erythropus	22695576	ANIMALIA	CHORDATA	AVES	ACCIPITRIFORMES	ACCIPITRIDAE	Accipiter	erythropus	(Hartlaub, 1855)	NA	NA	NA	NA	NA	Red-legged Sparrowhawk, Western Little Sparrowhawk	Epervier de Hartlaub	NA	1	LC	NA	NA	NA	NA	NA	NA	NA	NA	NA	NA
Accipiter fasciatus	22695527	ANIMALIA	CHORDATA	AVES	ACCIPITRIFORMES	ACCIPITRIDAE	Accipiter	fasciatus	(Vigors & Horsfield, 1827)	NA	NA	NA	NA	NA	Brown Goshawk	NA	NA	1	LC	NA	NA	NA	NA	NA	NA	NA	NA	NA	NA
Accipiter francesiae	22695508	ANIMALIA	CHORDATA	AVES	ACCIPITRIFORMES	ACCIPITRIDAE	Accipiter	francesiae	Smith, 1834	NA	NA	NA	NA	Accipiter francesii francesii	Frances's Sparrowhawk, Frances's Goshawk	Epervier de Frances	NA	1	LC	NA	NA	NA	NA	NA	NA	NA	NA	NA	NA
Accipiter gentilis	22695683	ANIMALIA	CHORDATA	AVES	ACCIPITRIFORMES	ACCIPITRIDAE	Accipiter	gentilis	(Linnaeus, 1758)	NA	NA	NA	NA	NA	Northern Goshawk, Eurasian Goshawk, Goshawk	Autour des palombes	NA	1	LC	NA	NA	14	412	1	103	NA	4	1	Malavi db May2019
Accipiter griseiceps	22695465	ANIMALIA	CHORDATA	AVES	ACCIPITRIFORMES	ACCIPITRIDAE	Accipiter	griseiceps	(Schlegel, 1862)	NA	NA	NA	NA	NA	Sulawesi Goshawk	NA	NA	1	LC	NA	NA	NA	NA	NA	NA	NA	NA	NA	NA
Accipiter gularis	22695585	ANIMALIA	CHORDATA	AVES	ACCIPITRIFORMES	ACCIPITRIDAE	Accipiter	gularis	(Temminck & Schlegel, 1844)	NA	NA	NA	NA	NA	Japanese Sparrowhawk	NA	NA	1	LC	NA	NA	NA	NA	NA	NA	NA	NA	NA	NA
Accipiter gundlachi	22695659	ANIMALIA	CHORDATA	AVES	ACCIPITRIFORMES	ACCIPITRIDAE	Accipiter	gundlachi	Lawrence, 1860	NA	NA	NA	NA	Accipiter gundlachii subspecies gundlachii|Accipiter gundlachii subspecies gundlachii	Gundlach's Hawk	NA	Gavilán Cubano	4	EN	NA	NA	NA	NA	NA	NA	NA	NA	NA	NA
Accipiter haplochrous	22695541	ANIMALIA	CHORDATA	AVES	ACCIPITRIFORMES	ACCIPITRIDAE	Accipiter	haplochrous	Sclater, 1859	NA	NA	NA	NA	NA	White-bellied Goshawk	NA	NA	2	NT	NA	NA	NA	NA	NA	NA	NA	NA	NA	NA
Accipiter henicogrammus	22695544	ANIMALIA	CHORDATA	AVES	ACCIPITRIFORMES	ACCIPITRIDAE	Accipiter	henicogrammus	(Gray, 1860)	NA	NA	NA	NA	NA	Moluccan Goshawk	NA	NA	2	NT	NA	NA	NA	NA	NA	NA	NA	NA	NA	NA
Accipiter henstii	22695678	ANIMALIA	CHORDATA	AVES	ACCIPITRIFORMES	ACCIPITRIDAE	Accipiter	henstii	(Schlegel, 1873)	NA	NA	NA	NA	NA	Henst's Goshawk	Autour de Henst	Azor Malgache	2	NT	NA	NA	NA	NA	NA	NA	NA	NA	NA	NA
Accipiter hiogaster	22727721	ANIMALIA	CHORDATA	AVES	ACCIPITRIFORMES	ACCIPITRIDAE	Accipiter	hiogaster	(Müller, 1841)	NA	NA	NA	NA	NA	Variable Goshawk	NA	NA	1	LC	NA	NA	NA	NA	NA	NA	NA	NA	NA	NA
Accipiter imitator	22695553	ANIMALIA	CHORDATA	AVES	ACCIPITRIFORMES	ACCIPITRIDAE	Accipiter	imitator	Hartert, 1926	NA	NA	NA	NA	NA	Imitator Goshawk, Imitator Goshawk	NA	Gavilán Imitador	3	VU	NA	NA	NA	NA	NA	NA	NA	NA	NA	NA
Accipiter luteoschistaceus	22695547	ANIMALIA	CHORDATA	AVES	ACCIPITRIFORMES	ACCIPITRIDAE	Accipiter	luteoschistaceus	Rothschild & Hartert, 1926	NA	NA	NA	NA	NA	Slaty-backed Goshawk, Slaty-backed Goshawk, Slaty-mantled Goshawk	NA	Gavilán de Nueva Bretaña	3	VU	NA	NA	NA	NA	NA	NA	NA	NA	NA	NA
Accipiter madagascariensis	22695613	ANIMALIA	CHORDATA	AVES	ACCIPITRIFORMES	ACCIPITRIDAE	Accipiter	madagascariensis	Smith, 1834	NA	NA	NA	NA	NA	Madagascar Sparrowhawk	Epervier de Madagascar, Épervier de Madagascar	Gavilán Malgache	2	NT	NA	NA	NA	NA	NA	NA	NA	NA	NA	NA
Accipiter melanochlamys	22695532	ANIMALIA	CHORDATA	AVES	ACCIPITRIFORMES	ACCIPITRIDAE	Accipiter	melanochlamys	(Salvadori, 1875)	NA	NA	NA	NA	NA	Black-mantled Goshawk	NA	NA	1	LC	NA	NA	NA	NA	NA	NA	NA	NA	NA	NA
Accipiter melanoleucus	22695673	ANIMALIA	CHORDATA	AVES	ACCIPITRIFORMES	ACCIPITRIDAE	Accipiter	melanoleucus	Smith, 1830	NA	NA	NA	NA	NA	Black Sparrowhawk, Black Sparrowhawk	Autour noir	NA	1	LC	NA	NA	NA	NA	NA	NA	NA	NA	NA	NA
Accipiter meyerianus	22695689	ANIMALIA	CHORDATA	AVES	ACCIPITRIFORMES	ACCIPITRIDAE	Accipiter	meyerianus	(Sharpe, 1878)	NA	NA	NA	NA	NA	Meyer's Goshawk	NA	NA	1	LC	NA	NA	NA	NA	NA	NA	NA	NA	NA	NA
Accipiter minullus	22695581	ANIMALIA	CHORDATA	AVES	ACCIPITRIFORMES	ACCIPITRIDAE	Accipiter	minullus	(Daudin, 1800)	NA	NA	NA	NA	NA	Little Sparrowhawk	Epervier minule	NA	1	LC	NA	NA	NA	NA	NA	NA	NA	NA	NA	NA
Accipiter nanus	22695591	ANIMALIA	CHORDATA	AVES	ACCIPITRIFORMES	ACCIPITRIDAE	Accipiter	nanus	(Blasius, 1897)	NA	NA	NA	NA	NA	Dwarf Sparrowhawk, Dwarf Sparrowhawk	NA	Gavilancito de Célebes	2	NT	NA	NA	NA	NA	NA	NA	NA	NA	NA	NA
Accipiter nisus	22695624	ANIMALIA	CHORDATA	AVES	ACCIPITRIFORMES	ACCIPITRIDAE	Accipiter	nisus	(Linnaeus, 1758)	NA	NA	NA	NA	NA	Eurasian Sparrowhawk, European Sparrowhawk, Sparrowhawk	Epervier d'Europe	NA	1	LC	NA	NA	NA	NA	1	1	NA	NA	1	Malavi db May2019
Accipiter novaehollandiae	22727714	ANIMALIA	CHORDATA	AVES	ACCIPITRIFORMES	ACCIPITRIDAE	Accipiter	novaehollandiae	(Gmelin, 1788)	NA	NA	NA	NA	NA	Grey Goshawk	NA	NA	1	LC	NA	NA	NA	NA	NA	NA	NA	NA	NA	NA
Accipiter ovampensis	22695619	ANIMALIA	CHORDATA	AVES	ACCIPITRIFORMES	ACCIPITRIDAE	Accipiter	ovampensis	Gurney, 1875	NA	NA	NA	NA	NA	Ovambo Sparrowhawk, Ovambo Sparrowhawk	Epervier de l'Ovampo	NA	1	LC	NA	NA	NA	NA	NA	NA	NA	NA	NA	NA
Accipiter poliocephalus	22695558	ANIMALIA	CHORDATA	AVES	ACCIPITRIFORMES	ACCIPITRIDAE	Accipiter	poliocephalus	Gray, 1858	NA	NA	NA	NA	NA	Grey-headed Goshawk	NA	NA	1	LC	NA	NA	NA	NA	NA	NA	NA	NA	NA	NA
Accipiter poliogaster	22695453	ANIMALIA	CHORDATA	AVES	ACCIPITRIFORMES	ACCIPITRIDAE	Accipiter	poliogaster	(Temminck, 1824)	NA	NA	NA	NA	NA	Grey-bellied Goshawk, Grey-bellied Goshawk, Grey-bellied Hawk	NA	Azor Pechigrís, Azor Ventigrís, Esparvero Pechigrís, Gavilán Vientrigris	2	NT	NA	NA	NA	NA	NA	NA	NA	NA	NA	NA
Accipiter princeps	22695561	ANIMALIA	CHORDATA	AVES	ACCIPITRIFORMES	ACCIPITRIDAE	Accipiter	princeps	Mayr, 1934	NA	NA	NA	NA	NA	New Britain Goshawk	NA	Azor de Nueva Bretaña	3	VU	NA	NA	NA	NA	NA	NA	NA	NA	NA	NA
Accipiter rhodogaster	22695610	ANIMALIA	CHORDATA	AVES	ACCIPITRIFORMES	ACCIPITRIDAE	Accipiter	rhodogaster	(Schlegel, 1862)	NA	NA	NA	NA	NA	Vinous-breasted Sparrowhawk	NA	NA	1	LC	NA	NA	NA	NA	NA	NA	NA	NA	NA	NA
Accipiter rufitorques	22695538	ANIMALIA	CHORDATA	AVES	ACCIPITRIFORMES	ACCIPITRIDAE	Accipiter	rufitorques	(Peale, 1848)	NA	NA	NA	NA	NA	Fiji Goshawk	NA	NA	1	LC	NA	NA	NA	NA	NA	NA	NA	NA	NA	NA
Accipiter rufiventris	22695630	ANIMALIA	CHORDATA	AVES	ACCIPITRIFORMES	ACCIPITRIDAE	Accipiter	rufiventris	Smith, 1830	NA	NA	NA	NA	NA	Rufous-breasted Sparrowhawk, Red-breasted Sparrowhawk, Rufous-breasted Sparrowhawk	Epervier menu	NA	1	LC	NA	NA	NA	NA	NA	NA	NA	NA	NA	NA
Accipiter soloensis	22695503	ANIMALIA	CHORDATA	AVES	ACCIPITRIFORMES	ACCIPITRIDAE	Accipiter	soloensis	(Horsfield, 1821)	NA	NA	NA	NA	NA	Chinese Sparrowhawk, Chinese Sparrowhawk, Gray Frog-Hawk	NA	NA	1	LC	NA	NA	NA	NA	NA	NA	NA	NA	NA	NA
Accipiter striatus	22734130	ANIMALIA	CHORDATA	AVES	ACCIPITRIFORMES	ACCIPITRIDAE	Accipiter	striatus	Vieillot, 1807	NA	NA	NA	NA	NA	Sharp-shinned Hawk	NA	NA	1	LC	NA	NA	NA	NA	NA	NA	NA	NA	NA	NA
Accipiter superciliosus	22695565	ANIMALIA	CHORDATA	AVES	ACCIPITRIFORMES	ACCIPITRIDAE	Accipiter	superciliosus	(Linnaeus, 1766)	NA	NA	NA	NA	NA	Tiny Hawk	NA	NA	1	LC	NA	NA	NA	NA	NA	NA	NA	NA	NA	NA
Accipiter sylvestris	22727727	ANIMALIA	CHORDATA	AVES	ACCIPITRIFORMES	ACCIPITRIDAE	Accipiter	sylvestris	Wallace, 1864	NA	NA	NA	NA	NA	Lesser Sundas Goshawk	NA	NA	1	LC	NA	NA	NA	NA	NA	NA	NA	NA	NA	NA
Accipiter tachiro	22727697	ANIMALIA	CHORDATA	AVES	ACCIPITRIFORMES	ACCIPITRIDAE	Accipiter	tachiro	(Daudin, 1800)	NA	NA	NA	NA	NA	African Goshawk	NA	NA	1	LC	NA	NA	NA	NA	NA	NA	NA	NA	NA	NA
Accipiter toussenelii	22727705	ANIMALIA	CHORDATA	AVES	ACCIPITRIFORMES	ACCIPITRIDAE	Accipiter	toussenelii	(Verreaux & Verreaux, 1855)	NA	NA	NA	NA	NA	Red-chested Goshawk	NA	NA	1	LC	NA	NA	NA	NA	NA	NA	NA	NA	NA	NA
Accipiter trinotatus	22695516	ANIMALIA	CHORDATA	AVES	ACCIPITRIFORMES	ACCIPITRIDAE	Accipiter	trinotatus	Bonaparte, 1850	NA	NA	NA	NA	NA	Spot-tailed Goshawk, Spot-tailed Sparrowhawk	NA	NA	1	LC	NA	NA	NA	NA	NA	NA	NA	NA	NA	NA
Accipiter trivirgatus	22695462	ANIMALIA	CHORDATA	AVES	ACCIPITRIFORMES	ACCIPITRIDAE	Accipiter	trivirgatus	(Temminck, 1824)	NA	NA	NA	NA	NA	Crested Goshawk	NA	NA	1	LC	NA	NA	NA	NA	NA	NA	NA	NA	NA	NA
Accipiter virgatus	22695588	ANIMALIA	CHORDATA	AVES	ACCIPITRIFORMES	ACCIPITRIDAE	Accipiter	virgatus	(Temminck, 1822)	NA	NA	NA	NA	NA	Besra	NA	NA	1	LC	NA	NA	NA	NA	NA	NA	NA	NA	NA	NA
Aceros nipalensis	22682510	ANIMALIA	CHORDATA	AVES	BUCEROTIFORMES	BUCEROTIDAE	Aceros	nipalensis	(Hodgson, 1829)	NA	NA	NA	NA	NA	Rufous-necked Hornbill, Rufous-cheeked Hornbill	NA	NA	3	VU	NA	NA	NA	NA	NA	NA	NA	NA	NA	NA
Achaetops pycnopygius	22714641	ANIMALIA	CHORDATA	AVES	PASSERIFORMES	MACROSPHENIDAE	Achaetops	pycnopygius	(Sclater, 1852)	NA	NA	NA	NA	NA	Rockrunner, Damara Rock-jumper, Damara Rock Jumper	Fauvette des Damaras	NA	1	LC	NA	NA	NA	NA	NA	NA	NA	NA	NA	NA
Acridotheres albocinctus	22710943	ANIMALIA	CHORDATA	AVES	PASSERIFORMES	STURNIDAE	Acridotheres	albocinctus	Godwin-Austen & Walden, 1875	NA	NA	NA	NA	NA	Collared Myna	NA	NA	1	LC	NA	NA	NA	NA	NA	NA	NA	NA	NA	NA
Acridotheres burmannicus	103870359	ANIMALIA	CHORDATA	AVES	PASSERIFORMES	STURNIDAE	Acridotheres	burmannicus	(Jerdon, 1862)	NA	NA	NA	NA	NA	Burmese Myna	NA	NA	1	LC	NA	NA	NA	NA	NA	NA	NA	NA	NA	NA
Acridotheres cinereus	22710940	ANIMALIA	CHORDATA	AVES	PASSERIFORMES	STURNIDAE	Acridotheres	cinereus	Bonaparte, 1851	NA	NA	NA	NA	NA	Pale-bellied Myna	NA	NA	1	LC	NA	NA	NA	NA	NA	NA	NA	NA	NA	NA
Acridotheres cristatellus	22710946	ANIMALIA	CHORDATA	AVES	PASSERIFORMES	STURNIDAE	Acridotheres	cristatellus	(Linnaeus, 1766)	NA	NA	NA	NA	NA	Crested Myna	NA	NA	1	LC	NA	NA	NA	NA	NA	NA	NA	NA	NA	NA
Acridotheres fuscus	22710932	ANIMALIA	CHORDATA	AVES	PASSERIFORMES	STURNIDAE	Acridotheres	fuscus	(Wagler, 1827)	NA	NA	NA	NA	NA	Jungle Myna	NA	NA	1	LC	NA	NA	NA	NA	NA	NA	NA	NA	NA	NA
Acridotheres ginginianus	22710929	ANIMALIA	CHORDATA	AVES	PASSERIFORMES	STURNIDAE	Acridotheres	ginginianus	(Latham, 1790)	NA	NA	NA	NA	NA	Bank Myna	NA	NA	1	LC	NA	NA	NA	NA	NA	NA	NA	NA	NA	NA
Acridotheres grandis	103871222	ANIMALIA	CHORDATA	AVES	PASSERIFORMES	STURNIDAE	Acridotheres	grandis	Moore, 1858	NA	NA	NA	NA	NA	Great Myna	NA	NA	1	LC	NA	NA	NA	NA	NA	NA	NA	NA	NA	NA
Acridotheres javanicus	103871334	ANIMALIA	CHORDATA	AVES	PASSERIFORMES	STURNIDAE	Acridotheres	javanicus	Cabanis, 1851	NA	NA	NA	NA	NA	Javan Myna	NA	NA	3	VU	NA	NA	NA	NA	NA	NA	NA	NA	NA	NA
Acridotheres leucocephalus	103870738	ANIMALIA	CHORDATA	AVES	PASSERIFORMES	STURNIDAE	Acridotheres	leucocephalus	Giglioli & Salvadori, 1870	NA	NA	NA	NA	NA	Vinous-breasted Myna	NA	NA	1	LC	NA	NA	NA	NA	NA	NA	NA	NA	NA	NA
Acridotheres melanopterus	103870843	ANIMALIA	CHORDATA	AVES	PASSERIFORMES	STURNIDAE	Acridotheres	melanopterus	(Daudin, 1800)	NA	NA	NA	NA	NA	Black-winged Myna	NA	NA	5	CR	NA	NA	NA	NA	NA	NA	NA	NA	NA	NA
Acridotheres tertius	103871084	ANIMALIA	CHORDATA	AVES	PASSERIFORMES	STURNIDAE	Acridotheres	tertius	(Hartert, E, 1896)	NA	NA	NA	NA	NA	Grey-rumped Myna	NA	NA	5	CR	NA	NA	NA	NA	NA	NA	NA	NA	NA	NA
Acridotheres tricolor	103870973	ANIMALIA	CHORDATA	AVES	PASSERIFORMES	STURNIDAE	Acridotheres	tricolor	(Horsfield, 1821)	NA	NA	NA	NA	NA	Grey-backed Myna	NA	NA	5	CR	NA	NA	NA	NA	NA	NA	NA	NA	NA	NA
Acridotheres tristis	22710921	ANIMALIA	CHORDATA	AVES	PASSERIFORMES	STURNIDAE	Acridotheres	tristis	(Linnaeus, 1766)	NA	NA	NA	NA	Sturnus tristis subspecies tristis	Common Myna	Martin triste	NA	1	LC	NA	NA	NA	NA	NA	NA	NA	NA	NA	NA
Acritillas indica	22713173	ANIMALIA	CHORDATA	AVES	PASSERIFORMES	PYCNONOTIDAE	Acritillas	indica	(Jerdon, 1839)	NA	NA	NA	NA	Iole indica	Yellow-browed Bulbul	NA	NA	1	LC	NA	NA	NA	NA	NA	NA	NA	NA	NA	NA
Acrobatornis fonsecai	22724510	ANIMALIA	CHORDATA	AVES	PASSERIFORMES	FURNARIIDAE	Acrobatornis	fonsecai	Pacheco, Whitney & Gonzaga, 1996	NA	NA	NA	NA	NA	Pink-legged Graveteiro	NA	NA	3	VU	NA	NA	NA	NA	NA	NA	NA	NA	NA	NA
Acrocephalus aequinoctialis	22714802	ANIMALIA	CHORDATA	AVES	PASSERIFORMES	ACROCEPHALIDAE	Acrocephalus	aequinoctialis	(Latham, 1790)	NA	NA	NA	NA	NA	Kiritimati Reed-warbler, Bokikokiko	NA	NA	4	EN	NA	NA	NA	NA	NA	NA	NA	NA	NA	NA
Acrocephalus agricola	22714714	ANIMALIA	CHORDATA	AVES	PASSERIFORMES	ACROCEPHALIDAE	Acrocephalus	agricola	(Jerdon, 1845)	NA	NA	NA	NA	NA	Paddyfield Warbler	NA	NA	1	LC	21	387	NA	NA	13	330	6	NA	5	Malavi db May2019
Acrocephalus arundinaceus	104317670	ANIMALIA	CHORDATA	AVES	PASSERIFORMES	ACROCEPHALIDAE	Acrocephalus	arundinaceus	(Temminck & Schlegel, 1847)	NA	NA	NA	NA	NA	Great Reed-warbler	NA	NA	1	LC	41	377	NA	NA	30	709	6	NA	9	Malavi db May2019
Acrocephalus astrolabii	103780156	ANIMALIA	CHORDATA	AVES	PASSERIFORMES	ACROCEPHALIDAE	Acrocephalus	astrolabii	Holyoak & Thibault, 1978	NA	NA	NA	NA	NA	Mangareva Reed-warbler	NA	NA	6	EX	NA	NA	NA	NA	NA	NA	NA	NA	NA	NA
Acrocephalus atyphus	22714816	ANIMALIA	CHORDATA	AVES	PASSERIFORMES	ACROCEPHALIDAE	Acrocephalus	atyphus	(Wetmore, 1919)	NA	NA	NA	NA	NA	Tuamotu Reed-warbler, Tuamotu Reed Warbler, Tuamotu Reed-Warbler	NA	NA	1	LC	NA	NA	NA	NA	NA	NA	NA	NA	NA	NA
Acrocephalus australis	22714763	ANIMALIA	CHORDATA	AVES	PASSERIFORMES	ACROCEPHALIDAE	Acrocephalus	australis	(Gould, 1838)	NA	NA	NA	NA	NA	Australasian Reed-warbler, Australian Reed-warbler, Australian Reed Warbler, Australian Reed-Warbler	NA	NA	1	LC	NA	NA	NA	NA	NA	NA	NA	NA	NA	NA
Acrocephalus bistrigiceps	22714709	ANIMALIA	CHORDATA	AVES	PASSERIFORMES	ACROCEPHALIDAE	Acrocephalus	bistrigiceps	Swinhoe, 1860	NA	NA	NA	NA	NA	Black-browed Reed-warbler, Black-browed Reed Warbler, Black-browed Reed-Warbler	NA	NA	1	LC	NA	NA	NA	NA	NA	NA	NA	NA	NA	NA
Acrocephalus brevipennis	22714852	ANIMALIA	CHORDATA	AVES	PASSERIFORMES	ACROCEPHALIDAE	Acrocephalus	brevipennis	(Keulemans, 1866)	NA	NA	NA	NA	NA	Cape Verde Swamp-warbler, Cape Verde Cane Warbler, Cape Verde Islands Cane Warbler, Cape Verde Swamp-Warbler, Cape Verde Warbler	Rousserolle des Iles du Cap-Vert	NA	3	VU	NA	NA	NA	NA	NA	NA	NA	NA	NA	NA
Acrocephalus caffer	104003523	ANIMALIA	CHORDATA	AVES	PASSERIFORMES	ACROCEPHALIDAE	Acrocephalus	caffer	(Sparrman, 1786)	NA	NA	NA	NA	NA	Tahiti Reed-warbler	NA	NA	4	EN	NA	NA	NA	NA	NA	NA	NA	NA	NA	NA
Acrocephalus concinens	22714719	ANIMALIA	CHORDATA	AVES	PASSERIFORMES	ACROCEPHALIDAE	Acrocephalus	concinens	(Swinhoe, 1870)	NA	NA	NA	NA	NA	Blunt-winged Warbler	NA	NA	1	LC	NA	NA	NA	NA	NA	NA	NA	NA	NA	NA
Acrocephalus dumetorum	22714736	ANIMALIA	CHORDATA	AVES	PASSERIFORMES	ACROCEPHALIDAE	Acrocephalus	dumetorum	Blyth, 1849	NA	NA	NA	NA	NA	Blyth's Reed-warbler, Blyth's Reed Warbler, Blyth's Reed-Warbler	NA	NA	1	LC	NA	NA	NA	NA	NA	NA	NA	NA	NA	NA
Acrocephalus familiaris	22714797	ANIMALIA	CHORDATA	AVES	PASSERIFORMES	ACROCEPHALIDAE	Acrocephalus	familiaris	(Rothschild, 1892)	NA	NA	NA	NA	NA	Millerbird, Nihoa Millerbird, Nihoa Reed-warbler	NA	NA	5	CR	NA	NA	NA	NA	NA	NA	NA	NA	NA	NA
Acrocephalus gracilirostris	22714859	ANIMALIA	CHORDATA	AVES	PASSERIFORMES	ACROCEPHALIDAE	Acrocephalus	gracilirostris	(Hartlaub, 1864)	NA	NA	NA	NA	NA	Lesser Swamp-warbler, Lesser Swamp Warbler, Lesser Swamp-Warbler	Rousserolle des marais	NA	1	LC	NA	NA	NA	NA	1	52	NA	NA	1	Malavi db May2019
Acrocephalus griseldis	22714757	ANIMALIA	CHORDATA	AVES	PASSERIFORMES	ACROCEPHALIDAE	Acrocephalus	griseldis	(Hartlaub, 1891)	NA	NA	NA	NA	NA	Basra Reed-warbler, Basra Reed Warbler, Basra Reed-Warbler	Rousserolle de Basra	NA	4	EN	NA	NA	NA	NA	NA	NA	NA	NA	NA	NA
Acrocephalus hiwae	103780118	ANIMALIA	CHORDATA	AVES	PASSERIFORMES	ACROCEPHALIDAE	Acrocephalus	hiwae	Yamashina, 1942	NA	NA	NA	NA	NA	Saipan Reed-warbler	NA	NA	5	CR	NA	NA	NA	NA	NA	NA	NA	NA	NA	NA
Acrocephalus kerearako	22714821	ANIMALIA	CHORDATA	AVES	PASSERIFORMES	ACROCEPHALIDAE	Acrocephalus	kerearako	Holyoak, 1974	NA	NA	NA	NA	NA	Cook Reed-warbler, Cook Islands Reed-warbler, Cook Islands Reed-Warbler, Cook Reed Warbler	NA	NA	2	NT	NA	NA	NA	NA	NA	NA	NA	NA	NA	NA
Acrocephalus longirostris	22735588	ANIMALIA	CHORDATA	AVES	PASSERIFORMES	ACROCEPHALIDAE	Acrocephalus	longirostris	(Gmelin, 1879)	NA	NA	NA	NA	NA	Moorea Reed-warbler, Mo'orea Reed-warbler, Mo'orea Reed Warbler	NA	NA	5	CR	NA	NA	NA	NA	NA	NA	NA	NA	NA	NA
Acrocephalus luscinius	103780078	ANIMALIA	CHORDATA	AVES	PASSERIFORMES	ACROCEPHALIDAE	Acrocephalus	luscinius	(Quoy & Gaimard, 1830)	NA	NA	NA	NA	NA	Guam Reed-warbler, Nightingale Reed-warbler	NA	NA	6	EX	NA	NA	NA	NA	NA	NA	NA	NA	NA	NA
Acrocephalus melanopogon	22714693	ANIMALIA	CHORDATA	AVES	PASSERIFORMES	ACROCEPHALIDAE	Acrocephalus	melanopogon	(Temminck, 1823)	NA	NA	NA	NA	NA	Moustached Warbler	NA	NA	1	LC	NA	NA	NA	NA	NA	NA	NA	NA	NA	NA
Acrocephalus mendanae	104012371	ANIMALIA	CHORDATA	AVES	PASSERIFORMES	ACROCEPHALIDAE	Acrocephalus	mendanae	Tristram, 1883	NA	NA	NA	NA	NA	Southern Marquesan Reed-warbler	NA	NA	1	LC	NA	NA	NA	NA	NA	NA	NA	NA	NA	NA
Acrocephalus musae	22735592	ANIMALIA	CHORDATA	AVES	PASSERIFORMES	ACROCEPHALIDAE	Acrocephalus	musae	(Forster, 1844)	NA	NA	NA	NA	NA	Forster's Reed-warbler, Leeward Islands Reed-warbler, Leeward Islands Reed Warbler	NA	NA	6	EX	NA	NA	NA	NA	NA	NA	NA	NA	NA	NA
Acrocephalus newtoni	22714865	ANIMALIA	CHORDATA	AVES	PASSERIFORMES	ACROCEPHALIDAE	Acrocephalus	newtoni	(Hartlaub, 1863)	NA	NA	NA	NA	NA	Madagascar Swamp-warbler, Madagascar Swamp Warbler, Madagascar Swamp-Warbler	Rousserolle malgache	NA	1	LC	NA	NA	NA	NA	NA	NA	NA	NA	NA	NA
Acrocephalus nijoi	103780109	ANIMALIA	CHORDATA	AVES	PASSERIFORMES	ACROCEPHALIDAE	Acrocephalus	nijoi	(Yamashina, 1940)	NA	NA	NA	NA	NA	Aguijan Reed-warbler	NA	NA	6	EX	NA	NA	NA	NA	NA	NA	NA	NA	NA	NA
Acrocephalus orientalis	22734033	ANIMALIA	CHORDATA	AVES	PASSERIFORMES	ACROCEPHALIDAE	Acrocephalus	orientalis	(Temminck & Schlegel, 1847)	NA	NA	NA	NA	NA	Oriental Reed-warbler, Oriental Reed Warbler, Oriental Reed-Warbler	NA	NA	1	LC	NA	NA	NA	NA	1	10	NA	NA	1	Malavi db May2019
Acrocephalus orinus	22729551	ANIMALIA	CHORDATA	AVES	PASSERIFORMES	ACROCEPHALIDAE	Acrocephalus	orinus	Oberholser, 1905	NA	NA	NA	NA	NA	Large-billed Reed-warbler, Large-billed Reed Warbler	NA	NA	NA	DD	NA	NA	NA	NA	NA	NA	NA	NA	NA	NA
Acrocephalus paludicola	22714696	ANIMALIA	CHORDATA	AVES	PASSERIFORMES	ACROCEPHALIDAE	Acrocephalus	paludicola	(Vieillot, 1817)	NA	NA	NA	NA	NA	Aquatic Warbler	Phragmite aquatique	NA	3	VU	NA	NA	NA	NA	NA	NA	NA	NA	NA	NA
Acrocephalus palustris	22714741	ANIMALIA	CHORDATA	AVES	PASSERIFORMES	ACROCEPHALIDAE	Acrocephalus	palustris	(Bechstein, 1798)	NA	NA	NA	NA	NA	Marsh Warbler	Rousserolle verderolle	NA	1	LC	3	26	NA	NA	NA	NA	3	NA	NA	Malavi db May2019
Acrocephalus percernis	104011899	ANIMALIA	CHORDATA	AVES	PASSERIFORMES	ACROCEPHALIDAE	Acrocephalus	percernis	(Wetmore, 1919)	NA	NA	NA	NA	NA	Northern Marquesan Reed-warbler	NA	NA	1	LC	NA	NA	NA	NA	NA	NA	NA	NA	NA	NA
Acrocephalus rehsei	22714791	ANIMALIA	CHORDATA	AVES	PASSERIFORMES	ACROCEPHALIDAE	Acrocephalus	rehsei	(Finsch, 1883)	NA	NA	NA	NA	NA	Nauru Reed-warbler, Finsch's Reed-warbler, Nauru Reed Warbler, Nauru Reed-Warbler	NA	NA	3	VU	NA	NA	NA	NA	NA	NA	NA	NA	NA	NA
Acrocephalus rimitarae	22714826	ANIMALIA	CHORDATA	AVES	PASSERIFORMES	ACROCEPHALIDAE	Acrocephalus	rimitarae	(Murphy & Mathews, 1929)	NA	NA	NA	NA	Acrocephalus rimatarae	Rimatara Reed-warbler, Rimatara Reed-Warbler	NA	NA	5	CR	NA	NA	NA	NA	NA	NA	NA	NA	NA	NA
Acrocephalus rodericanus	22714874	ANIMALIA	CHORDATA	AVES	PASSERIFORMES	ACROCEPHALIDAE	Acrocephalus	rodericanus	(Newton, 1865)	NA	NA	NA	NA	Bebrornis rodericanus rodericanus	Rodrigues Warbler, Rodriguez Brush-Warbler	Fauvette de l'Ile de Rodrigues	NA	2	NT	NA	NA	NA	NA	NA	NA	NA	NA	NA	NA
Acrocephalus rufescens	22714846	ANIMALIA	CHORDATA	AVES	PASSERIFORMES	ACROCEPHALIDAE	Acrocephalus	rufescens	(Sharpe & Bouvier, 1876)	NA	NA	NA	NA	NA	Greater Swamp-warbler, Greater Swamp Warbler, Greater Swamp-Warbler	Rousserolle des cannes	NA	1	LC	NA	NA	NA	NA	NA	NA	NA	NA	NA	NA
Acrocephalus schoenobaenus	22714700	ANIMALIA	CHORDATA	AVES	PASSERIFORMES	ACROCEPHALIDAE	Acrocephalus	schoenobaenus	(Linnaeus, 1758)	NA	NA	NA	NA	NA	Sedge Warbler	Phragmite des joncs	NA	1	LC	4	8	NA	NA	NA	NA	2	NA	NA	Malavi db May2019
Acrocephalus scirpaceus	22714722	ANIMALIA	CHORDATA	AVES	PASSERIFORMES	ACROCEPHALIDAE	Acrocephalus	scirpaceus	(Hermann, 1804)	NA	NA	NA	NA	NA	Common Reed-warbler, Eurasian Reed-warbler, Eurasian Reed Warbler, European Reed Warbler, Reed Warbler	Rousserolle effarvatte	NA	1	LC	9	38	NA	NA	NA	NA	4	NA	NA	Malavi db May2019
Acrocephalus sechellensis	22714882	ANIMALIA	CHORDATA	AVES	PASSERIFORMES	ACROCEPHALIDAE	Acrocephalus	sechellensis	(Oustalet, 1877)	NA	NA	NA	NA	Bebrornis sechellensis subspecies sechellensis|Ellisia sechellensis	Seychelles Warbler, Seychelles Brush Warbler, Seychelles Brush-Warbler	Fauvette des Seychelles	NA	2	NT	NA	NA	NA	NA	NA	NA	NA	NA	NA	NA
Acrocephalus sorghophilus	22714704	ANIMALIA	CHORDATA	AVES	PASSERIFORMES	ACROCEPHALIDAE	Acrocephalus	sorghophilus	(Swinhoe, 1863)	NA	NA	NA	NA	NA	Streaked Reed-warbler, Speckled Reed Warbler, Streaked Reed-Warbler	NA	NA	4	EN	NA	NA	NA	NA	NA	NA	NA	NA	NA	NA
Acrocephalus stentoreus	22714751	ANIMALIA	CHORDATA	AVES	PASSERIFORMES	ACROCEPHALIDAE	Acrocephalus	stentoreus	(Ehrenberg, 1833)	NA	NA	NA	NA	NA	Clamorous Reed-warbler, Clamorous Reed Warbler	NA	NA	1	LC	NA	NA	NA	NA	NA	NA	NA	NA	NA	NA
Acrocephalus syrinx	22714786	ANIMALIA	CHORDATA	AVES	PASSERIFORMES	ACROCEPHALIDAE	Acrocephalus	syrinx	(Kittlitz, 1835)	NA	NA	NA	NA	NA	Caroline Reed-warbler, Caroline Islands Reed-warbler, Caroline Islands Reed-Warbler, Carolinian Reed Warbler	NA	NA	1	LC	NA	NA	NA	NA	NA	NA	NA	NA	NA	NA
Acrocephalus taiti	22714839	ANIMALIA	CHORDATA	AVES	PASSERIFORMES	ACROCEPHALIDAE	Acrocephalus	taiti	Ogilvie-Grant, 1913	NA	NA	NA	NA	NA	Henderson Reed-warbler, Henderson Island Reed-Warbler, Henderson Reed Warbler	NA	NA	3	VU	NA	NA	NA	NA	NA	NA	NA	NA	NA	NA
Acrocephalus tangorum	22728387	ANIMALIA	CHORDATA	AVES	PASSERIFORMES	ACROCEPHALIDAE	Acrocephalus	tangorum	La Touche, 1912	NA	NA	NA	NA	NA	White-browed Reed-warbler, Manchurian Reed-warbler, Manchurian Reed Warbler	NA	NA	3	VU	NA	NA	NA	NA	NA	NA	NA	NA	NA	NA
Acrocephalus vaughani	22714832	ANIMALIA	CHORDATA	AVES	PASSERIFORMES	ACROCEPHALIDAE	Acrocephalus	vaughani	(Sharpe, 1900)	NA	NA	NA	NA	NA	Pitcairn Reed-warbler, Pitcairn Reed Warbler, Pitcairn Reed-Warbler	NA	NA	4	EN	NA	NA	NA	NA	NA	NA	NA	NA	NA	NA
Acrocephalus yamashinae	103780103	ANIMALIA	CHORDATA	AVES	PASSERIFORMES	ACROCEPHALIDAE	Acrocephalus	yamashinae	(Taka-Tsukasa, 1931)	NA	NA	NA	NA	NA	Pagan Reed-warbler	NA	NA	6	EX	NA	NA	NA	NA	NA	NA	NA	NA	NA	NA
Acropternis orthonyx	22703554	ANIMALIA	CHORDATA	AVES	PASSERIFORMES	RHINOCRYPTIDAE	Acropternis	orthonyx	(Lafresnaye, 1843)	NA	NA	NA	NA	NA	Ocellated Tapaculo	NA	NA	1	LC	NA	NA	NA	NA	NA	NA	NA	NA	NA	NA
Acryllium vulturinum	22679572	ANIMALIA	CHORDATA	AVES	GALLIFORMES	NUMIDIDAE	Acryllium	vulturinum	(Hardwicke, 1834)	NA	NA	NA	NA	NA	Vulturine Guineafowl	Pintade vulturine	NA	1	LC	NA	NA	NA	NA	NA	NA	NA	NA	NA	NA
Actenoides bougainvillei	22726874	ANIMALIA	CHORDATA	AVES	CORACIIFORMES	ALCEDINIDAE	Actenoides	bougainvillei	(Rothschild, 1904)	NA	NA	NA	NA	NA	Bougainville Moustached Kingfisher, Moustached Kingfisher	NA	NA	4	EN	NA	NA	NA	NA	NA	NA	NA	NA	NA	NA
Actenoides capucinus	22726852	ANIMALIA	CHORDATA	AVES	CORACIIFORMES	ALCEDINIDAE	Actenoides	capucinus	(Meyer & Wiglesworth, 1896)	NA	NA	NA	NA	NA	Black-headed Kingfisher	NA	NA	2	NT	NA	NA	NA	NA	NA	NA	NA	NA	NA	NA
Actenoides concretus	22683532	ANIMALIA	CHORDATA	AVES	CORACIIFORMES	ALCEDINIDAE	Actenoides	concretus	(Temminck, 1825)	NA	NA	NA	NA	NA	Rufous-collared Kingfisher	NA	NA	2	NT	NA	NA	NA	NA	NA	NA	NA	NA	NA	NA
Actenoides excelsus	22726883	ANIMALIA	CHORDATA	AVES	CORACIIFORMES	ALCEDINIDAE	Actenoides	excelsus	(Mayr, 1941)	NA	NA	NA	NA	NA	Guadalcanal Moustached Kingfisher	NA	NA	4	EN	NA	NA	NA	NA	NA	NA	NA	NA	NA	NA
Actenoides hombroni	22683542	ANIMALIA	CHORDATA	AVES	CORACIIFORMES	ALCEDINIDAE	Actenoides	hombroni	(Bonaparte, 1850)	NA	NA	NA	NA	Halcyon hombroni subspecies hombroni	Blue-capped Kingfisher, Hombron's Kingfisher	NA	NA	3	VU	NA	NA	NA	NA	NA	NA	NA	NA	NA	NA
Actenoides lindsayi	22683535	ANIMALIA	CHORDATA	AVES	CORACIIFORMES	ALCEDINIDAE	Actenoides	lindsayi	(Vigors, 1831)	NA	NA	NA	NA	Halcyon lindsayi lindsayi	Spotted Kingfisher, Spotted Wood Kingfisher	NA	NA	1	LC	NA	NA	NA	NA	NA	NA	NA	NA	NA	NA
Actenoides monachus	22726844	ANIMALIA	CHORDATA	AVES	CORACIIFORMES	ALCEDINIDAE	Actenoides	monachus	(Bonaparte, 1850)	NA	NA	NA	NA	NA	Blue-headed Kingfisher, Green-backed Kingfisher	NA	NA	2	NT	NA	NA	NA	NA	NA	NA	NA	NA	NA	NA
Actenoides princeps	22726858	ANIMALIA	CHORDATA	AVES	CORACIIFORMES	ALCEDINIDAE	Actenoides	princeps	(Reichenbach, 1851)	NA	NA	NA	NA	NA	Scaly-breasted Kingfisher, Scaly Kingfisher	NA	NA	2	NT	NA	NA	NA	NA	NA	NA	NA	NA	NA	NA
Actenoides regalis	22727941	ANIMALIA	CHORDATA	AVES	CORACIIFORMES	ALCEDINIDAE	Actenoides	regalis	(Stresemann, 1932)	NA	NA	NA	NA	NA	Plain-backed Kingfisher	NA	NA	3	VU	NA	NA	NA	NA	NA	NA	NA	NA	NA	NA
Actinodura egertoni	22716557	ANIMALIA	CHORDATA	AVES	PASSERIFORMES	LEIOTRICHIDAE	Actinodura	egertoni	Gould, 1836	NA	NA	NA	NA	NA	Rusty-fronted Barwing	NA	NA	1	LC	NA	NA	NA	NA	NA	NA	NA	NA	NA	NA
Actinodura radcliffei	103879283	ANIMALIA	CHORDATA	AVES	PASSERIFORMES	LEIOTRICHIDAE	Actinodura	radcliffei	Harington, 1910	NA	NA	NA	NA	NA	Eastern Spectacled Barwing	NA	NA	1	LC	NA	NA	NA	NA	NA	NA	NA	NA	NA	NA
Actinodura ramsayi	103879269	ANIMALIA	CHORDATA	AVES	PASSERIFORMES	LEIOTRICHIDAE	Actinodura	ramsayi	(Walden, 1875)	NA	NA	NA	NA	NA	Western Spectacled Barwing	NA	NA	1	LC	NA	NA	NA	NA	NA	NA	NA	NA	NA	NA
Actinodura sodangorum	22716552	ANIMALIA	CHORDATA	AVES	PASSERIFORMES	LEIOTRICHIDAE	Actinodura	sodangorum	Eames, Le Trong Trai, Nguyen Cu & Eve, 1999	NA	NA	NA	NA	NA	Black-crowned Barwing	NA	NA	2	NT	NA	NA	NA	NA	NA	NA	NA	NA	NA	NA
Actitis hypoleucos	22693264	ANIMALIA	CHORDATA	AVES	CHARADRIIFORMES	SCOLOPACIDAE	Actitis	hypoleucos	Linnaeus, 1758	NA	NA	NA	NA	Tringa hypoleucos hypoleucos|Tringa hypoleucos hypoleucos|Tringa hypoleucos hypoleucos	Common Sandpiper	Chevalier guignette	NA	1	LC	NA	NA	NA	NA	NA	NA	NA	NA	NA	NA
Actitis macularius	22693277	ANIMALIA	CHORDATA	AVES	CHARADRIIFORMES	SCOLOPACIDAE	Actitis	macularius	Linnaeus, 1766	NA	NA	NA	NA	Actitis macularia macularia|Actitis macularia macularia|Tringa macularia macularia	Spotted Sandpiper	NA	NA	1	LC	NA	NA	NA	NA	NA	NA	NA	NA	NA	NA
Actophilornis africanus	22693528	ANIMALIA	CHORDATA	AVES	CHARADRIIFORMES	JACANIDAE	Actophilornis	africanus	(Gmelin, 1789)	NA	NA	NA	NA	NA	African Jacana	Jacana à poitrine dorée	NA	1	LC	NA	NA	NA	NA	NA	NA	NA	NA	NA	NA
Actophilornis albinucha	22693532	ANIMALIA	CHORDATA	AVES	CHARADRIIFORMES	JACANIDAE	Actophilornis	albinucha	(Geoffroy Saint-Hilaire, 1832)	NA	NA	NA	NA	NA	Madagascar Jacana	Jacana à nuque blanche	NA	2	NT	NA	NA	NA	NA	NA	NA	NA	NA	NA	NA
Adelomyia melanogenys	22687696	ANIMALIA	CHORDATA	AVES	CAPRIMULGIFORMES	TROCHILIDAE	Adelomyia	melanogenys	(Fraser, 1840)	NA	NA	NA	NA	NA	Speckled Hummingbird	NA	NA	1	LC	NA	NA	NA	NA	NA	NA	NA	NA	NA	NA
Aechmophorus clarkii	22696634	ANIMALIA	CHORDATA	AVES	PODICIPEDIFORMES	PODICIPEDIDAE	Aechmophorus	clarkii	(Lawrence, 1858)	NA	NA	NA	NA	NA	Clark's Grebe	NA	NA	1	LC	NA	NA	NA	NA	NA	NA	NA	NA	NA	NA
Aechmophorus occidentalis	22696631	ANIMALIA	CHORDATA	AVES	PODICIPEDIFORMES	PODICIPEDIDAE	Aechmophorus	occidentalis	(Lawrence, 1858)	NA	NA	NA	NA	NA	Western Grebe	NA	NA	1	LC	NA	NA	NA	NA	NA	NA	NA	NA	NA	NA
Aegithalos annamensis	103870959	ANIMALIA	CHORDATA	AVES	PASSERIFORMES	AEGITHALIDAE	Aegithalos	annamensis	(Robinson & Kloss, 1919)	NA	NA	NA	NA	NA	Grey-crowned Tit, Grey-crowned Bushtit	NA	NA	1	LC	NA	NA	NA	NA	NA	NA	NA	NA	NA	NA
Aegithalos bonvaloti	22736055	ANIMALIA	CHORDATA	AVES	PASSERIFORMES	AEGITHALIDAE	Aegithalos	bonvaloti	(Oustalet, 1891)	NA	NA	NA	NA	NA	Black-browed Tit, Black-browed Bushtit, Pere Bonvalot's Tit, Père Bonvalot's Tit	NA	NA	1	LC	NA	NA	NA	NA	NA	NA	NA	NA	NA	NA
Aegithalos caudatus	103871923	ANIMALIA	CHORDATA	AVES	PASSERIFORMES	AEGITHALIDAE	Aegithalos	caudatus	(Linnaeus, 1758)	NA	NA	NA	NA	NA	Long-tailed Tit, Long-tailed Bushtit	NA	NA	1	LC	NA	NA	NA	NA	NA	NA	NA	NA	NA	NA
Aegithalos concinnus	103870880	ANIMALIA	CHORDATA	AVES	PASSERIFORMES	AEGITHALIDAE	Aegithalos	concinnus	(Gould, 1855)	NA	NA	NA	NA	NA	Black-throated Tit, Black-throated Bushtit	NA	NA	1	LC	NA	NA	NA	NA	NA	NA	NA	NA	NA	NA
Aegithalos fuliginosus	22712024	ANIMALIA	CHORDATA	AVES	PASSERIFORMES	AEGITHALIDAE	Aegithalos	fuliginosus	(Verreaux, 1870)	NA	NA	NA	NA	NA	Sooty Tit, Sooty Bushtit, White-necklaced Tit	NA	NA	1	LC	NA	NA	NA	NA	NA	NA	NA	NA	NA	NA
Aegithalos glaucogularis	103871974	ANIMALIA	CHORDATA	AVES	PASSERIFORMES	AEGITHALIDAE	Aegithalos	glaucogularis	(Gould, 1855)	NA	NA	NA	NA	NA	Silver-throated Tit, Silver-throated Bushtit	NA	NA	1	LC	NA	NA	NA	NA	NA	NA	NA	NA	NA	NA
Aegithalos iouschistos	103871775	ANIMALIA	CHORDATA	AVES	PASSERIFORMES	AEGITHALIDAE	Aegithalos	iouschistos	(Blyth, 1844)	NA	NA	NA	NA	NA	Rufous-fronted Tit, Rufous-fronted Bushtit	NA	NA	1	LC	NA	NA	NA	NA	NA	NA	NA	NA	NA	NA
Aegithalos iredalei	103871108	ANIMALIA	CHORDATA	AVES	PASSERIFORMES	AEGITHALIDAE	Aegithalos	iredalei	(Baker, 1920)	NA	NA	NA	NA	NA	Red-headed Tit, Red-headed Bushtit	NA	NA	1	LC	NA	NA	NA	NA	NA	NA	NA	NA	NA	NA
Aegithalos leucogenys	22712008	ANIMALIA	CHORDATA	AVES	PASSERIFORMES	AEGITHALIDAE	Aegithalos	leucogenys	(Horsfield & Moore, 1854)	NA	NA	NA	NA	NA	White-cheeked Tit, White-cheeked Bushtit	NA	NA	1	LC	NA	NA	NA	NA	NA	NA	NA	NA	NA	NA
Aegithalos niveogularis	22712016	ANIMALIA	CHORDATA	AVES	PASSERIFORMES	AEGITHALIDAE	Aegithalos	niveogularis	(Gould, 1855)	NA	NA	NA	NA	NA	White-throated Tit, White-throated Bushtit	NA	NA	1	LC	NA	NA	NA	NA	NA	NA	NA	NA	NA	NA
Aegithina lafresnayei	22707443	ANIMALIA	CHORDATA	AVES	PASSERIFORMES	AEGITHINIDAE	Aegithina	lafresnayei	(Hartlaub, 1844)	NA	NA	NA	NA	NA	Great Iora	NA	NA	1	LC	NA	NA	NA	NA	NA	NA	NA	NA	NA	NA
Aegithina nigrolutea	22707436	ANIMALIA	CHORDATA	AVES	PASSERIFORMES	AEGITHINIDAE	Aegithina	nigrolutea	(Marshall, 1876)	NA	NA	NA	NA	NA	Marshall's Iora, White-tailed Iora	NA	NA	1	LC	NA	NA	NA	NA	NA	NA	NA	NA	NA	NA
Aegithina tiphia	22707433	ANIMALIA	CHORDATA	AVES	PASSERIFORMES	AEGITHINIDAE	Aegithina	tiphia	(Linnaeus, 1758)	NA	NA	NA	NA	NA	Common Iora	NA	NA	1	LC	NA	NA	NA	NA	NA	NA	NA	NA	NA	NA
Aegithina viridissima	22707440	ANIMALIA	CHORDATA	AVES	PASSERIFORMES	AEGITHINIDAE	Aegithina	viridissima	(Bonaparte, 1850)	NA	NA	NA	NA	NA	Green Iora	NA	NA	2	NT	NA	NA	NA	NA	NA	NA	NA	NA	NA	NA
Aegolius acadicus	22689366	ANIMALIA	CHORDATA	AVES	STRIGIFORMES	STRIGIDAE	Aegolius	acadicus	(Gmelin, 1788)	NA	NA	NA	NA	NA	Northern Saw-whet Owl	NA	NA	1	LC	NA	NA	NA	NA	NA	NA	NA	NA	NA	NA
Aegolius funereus	22689362	ANIMALIA	CHORDATA	AVES	STRIGIFORMES	STRIGIDAE	Aegolius	funereus	(Linnaeus, 1758)	NA	NA	NA	NA	NA	Boreal Owl, Tengmalm's Owl	NA	NA	1	LC	NA	NA	NA	NA	NA	NA	NA	NA	NA	NA
Aegolius gradyi	62184893	ANIMALIA	CHORDATA	AVES	STRIGIFORMES	STRIGIDAE	Aegolius	gradyi	Olson, 2012	NA	NA	NA	NA	NA	Bermuda Saw-whet Owl	NA	NA	6	EX	NA	NA	NA	NA	NA	NA	NA	NA	NA	NA
Aegolius harrisii	22689378	ANIMALIA	CHORDATA	AVES	STRIGIFORMES	STRIGIDAE	Aegolius	harrisii	(Cassin, 1849)	NA	NA	NA	NA	NA	Buff-fronted Owl	NA	Carburé Acanelado, Curucucú Barriga Amarilla, Lechucita Acanelada, Mochuelo Canela	1	LC	NA	NA	NA	NA	NA	NA	NA	NA	NA	NA
Aegolius ridgwayi	22689371	ANIMALIA	CHORDATA	AVES	STRIGIFORMES	STRIGIDAE	Aegolius	ridgwayi	(Alfaro, 1905)	NA	NA	NA	NA	NA	Unspotted Saw-whet Owl, Unspotted Saw-whet Owl	NA	Mochuelo Moreno	1	LC	NA	NA	NA	NA	NA	NA	NA	NA	NA	NA
Aegotheles affinis	60814512	ANIMALIA	CHORDATA	AVES	CAPRIMULGIFORMES	AEGOTHELIDAE	Aegotheles	affinis	Salvadori, 1875	NA	NA	NA	NA	NA	Allied Owlet-nightjar	NA	NA	NA	DD	NA	NA	NA	NA	NA	NA	NA	NA	NA	NA
Aegotheles albertisi	22689576	ANIMALIA	CHORDATA	AVES	CAPRIMULGIFORMES	AEGOTHELIDAE	Aegotheles	albertisi	Sclater, 1874	NA	NA	NA	NA	NA	Mountain Owlet-nightjar, Mountain Owlet-Nightjar	NA	NA	1	LC	NA	NA	NA	NA	NA	NA	NA	NA	NA	NA
Aegotheles archboldi	22689572	ANIMALIA	CHORDATA	AVES	CAPRIMULGIFORMES	AEGOTHELIDAE	Aegotheles	archboldi	Rand, 1941	NA	NA	NA	NA	NA	Archbold's Owlet-nightjar, Archbold's Owlet-Nightjar	NA	NA	1	LC	NA	NA	NA	NA	NA	NA	NA	NA	NA	NA
Aegotheles bennettii	60814475	ANIMALIA	CHORDATA	AVES	CAPRIMULGIFORMES	AEGOTHELIDAE	Aegotheles	bennettii	Salvadori & D'Albertis, 1875	NA	NA	NA	NA	NA	Barred Owlet-nightjar	NA	NA	1	LC	NA	NA	NA	NA	NA	NA	NA	NA	NA	NA
Aegotheles crinifrons	22689546	ANIMALIA	CHORDATA	AVES	CAPRIMULGIFORMES	AEGOTHELIDAE	Aegotheles	crinifrons	(Bonaparte, 1850)	NA	NA	NA	NA	NA	Moluccan Owlet-nightjar, Long-whiskered Owlet-Nightjar	NA	NA	1	LC	NA	NA	NA	NA	NA	NA	NA	NA	NA	NA
Aegotheles cristatus	22689555	ANIMALIA	CHORDATA	AVES	CAPRIMULGIFORMES	AEGOTHELIDAE	Aegotheles	cristatus	(White, 1790)	NA	NA	NA	NA	NA	Australian Owlet-nightjar, Australian Owlet-Nightjar	NA	NA	1	LC	NA	NA	NA	NA	NA	NA	NA	NA	NA	NA
Aegotheles insignis	22689550	ANIMALIA	CHORDATA	AVES	CAPRIMULGIFORMES	AEGOTHELIDAE	Aegotheles	insignis	Salvadori, 1875	NA	NA	NA	NA	NA	Feline Owlet-nightjar	NA	NA	1	LC	NA	NA	NA	NA	NA	NA	NA	NA	NA	NA
Aegotheles savesi	22689559	ANIMALIA	CHORDATA	AVES	CAPRIMULGIFORMES	AEGOTHELIDAE	Aegotheles	savesi	Layard & Layard, 1881	NA	NA	NA	NA	NA	New Caledonian Owlet-nightjar, Enigmatic Owlet-Nightjar, New Caledonian Owlet-Nightjar	NA	NA	5	CR	NA	NA	NA	NA	NA	NA	NA	NA	NA	NA
Aegotheles tatei	22728459	ANIMALIA	CHORDATA	AVES	CAPRIMULGIFORMES	AEGOTHELIDAE	Aegotheles	tatei	Pratt, 2000	NA	NA	NA	NA	NA	Spangled Owlet-nightjar	NA	NA	NA	DD	NA	NA	NA	NA	NA	NA	NA	NA	NA	NA
Aegotheles wallacii	22689568	ANIMALIA	CHORDATA	AVES	CAPRIMULGIFORMES	AEGOTHELIDAE	Aegotheles	wallacii	Gray, 1859	NA	NA	NA	NA	NA	Wallace's Owlet-nightjar, Wallace's Owlet-Nightjar	NA	NA	1	LC	NA	NA	NA	NA	NA	NA	NA	NA	NA	NA
Aegypius monachus	22695231	ANIMALIA	CHORDATA	AVES	ACCIPITRIFORMES	ACCIPITRIDAE	Aegypius	monachus	(Linnaeus, 1766)	NA	NA	NA	NA	NA	Cinereous Vulture, Black Vulture, Eurasian Black Vulture	Vautour moine	Buitre Negro	2	NT	NA	NA	NA	NA	NA	NA	NA	NA	NA	NA
Aepypodius arfakianus	22678555	ANIMALIA	CHORDATA	AVES	GALLIFORMES	MEGAPODIIDAE	Aepypodius	arfakianus	(Salvadori, 1877)	NA	NA	NA	NA	NA	Wattled Brush-turkey, Wattled Brushturkey	NA	NA	1	LC	NA	NA	NA	NA	NA	NA	NA	NA	NA	NA
Aepypodius bruijnii	22678559	ANIMALIA	CHORDATA	AVES	GALLIFORMES	MEGAPODIIDAE	Aepypodius	bruijnii	(Oustalet, 1880)	NA	NA	NA	NA	NA	Waigeo Brush-turkey, Waigeo Brushturkey, Waigeo Brush-turkey	NA	NA	4	EN	NA	NA	NA	NA	NA	NA	NA	NA	NA	NA
Aerodramus bartschi	22728583	ANIMALIA	CHORDATA	AVES	CAPRIMULGIFORMES	APODIDAE	Aerodramus	bartschi	(Mearns, 1909)	NA	NA	NA	NA	Aerodramus bartschi subspecies bartschi|Collocalia bartschi	Mariana Swiftlet	NA	NA	4	EN	NA	NA	NA	NA	NA	NA	NA	NA	NA	NA
Aerodramus brevirostris	60824542	ANIMALIA	CHORDATA	AVES	CAPRIMULGIFORMES	APODIDAE	Aerodramus	brevirostris	(Horsfield, 1840)	NA	NA	NA	NA	Collocalia rogersi	Himalayan Swiftlet	NA	NA	1	LC	NA	NA	NA	NA	NA	NA	NA	NA	NA	NA
Aerodramus elaphrus	22686507	ANIMALIA	CHORDATA	AVES	CAPRIMULGIFORMES	APODIDAE	Aerodramus	elaphrus	(Oberholser, 1906)	NA	NA	NA	NA	Collocalia elaphra	Seychelles Swiftlet	Salangane des Seychelles	NA	3	VU	NA	NA	NA	NA	NA	NA	NA	NA	NA	NA
Aerodramus francicus	22686511	ANIMALIA	CHORDATA	AVES	CAPRIMULGIFORMES	APODIDAE	Aerodramus	francicus	(Gmelin, 1789)	NA	NA	NA	NA	Collocalia francica	Mascarene Swiftlet, Mauritius Swiftlet	Salangane des Mascareignes	NA	2	NT	NA	NA	NA	NA	NA	NA	NA	NA	NA	NA
Aerodramus fuciphagus	60847684	ANIMALIA	CHORDATA	AVES	CAPRIMULGIFORMES	APODIDAE	Aerodramus	fuciphagus	(Thunberg, 1812)	NA	NA	NA	NA	Collocalia germani	Edible-nest Swiftlet	NA	NA	1	LC	NA	NA	NA	NA	NA	NA	NA	NA	NA	NA
Aerodramus hirundinaceus	22686525	ANIMALIA	CHORDATA	AVES	CAPRIMULGIFORMES	APODIDAE	Aerodramus	hirundinaceus	(Stresemann, 1914)	NA	NA	NA	NA	Collocalia hirundinacea	Mountain Swiftlet	NA	NA	1	LC	NA	NA	NA	NA	NA	NA	NA	NA	NA	NA
Aerodramus infuscatus	22686522	ANIMALIA	CHORDATA	AVES	CAPRIMULGIFORMES	APODIDAE	Aerodramus	infuscatus	(Salvadori, 1880)	NA	NA	NA	NA	Collocalia infuscata	Moluccan Swiftlet	NA	NA	1	LC	NA	NA	NA	NA	NA	NA	NA	NA	NA	NA
Aerodramus inquietus	22686576	ANIMALIA	CHORDATA	AVES	CAPRIMULGIFORMES	APODIDAE	Aerodramus	inquietus	(Kittlitz, 1858)	NA	NA	NA	NA	Collocalia inquieta	Caroline Swiftlet	NA	NA	1	LC	NA	NA	NA	NA	NA	NA	NA	NA	NA	NA
Aerodramus leucophaeus	60838951	ANIMALIA	CHORDATA	AVES	CAPRIMULGIFORMES	APODIDAE	Aerodramus	leucophaeus	(Peale, 1848)	NA	NA	NA	NA	Collocalia ocista	Polynesian Swiftlet	NA	NA	1	LC	NA	NA	NA	NA	NA	NA	NA	NA	NA	NA
Aerodramus maximus	22686610	ANIMALIA	CHORDATA	AVES	CAPRIMULGIFORMES	APODIDAE	Aerodramus	maximus	(Hume, 1878)	NA	NA	NA	NA	Collocalia maxima	Black-nest Swiftlet	NA	NA	1	LC	NA	NA	NA	NA	NA	NA	NA	NA	NA	NA
Aerodramus mearnsi	22686519	ANIMALIA	CHORDATA	AVES	CAPRIMULGIFORMES	APODIDAE	Aerodramus	mearnsi	(Oberholser, 1912)	NA	NA	NA	NA	Collocalia mearnsi	Philippine Swiftlet	NA	NA	1	LC	NA	NA	NA	NA	NA	NA	NA	NA	NA	NA
Aerodramus nuditarsus	22728501	ANIMALIA	CHORDATA	AVES	CAPRIMULGIFORMES	APODIDAE	Aerodramus	nuditarsus	(Salomonsen, 1962)	NA	NA	NA	NA	Collocalia nuditarsus	Bare-legged Swiftlet	NA	NA	1	LC	NA	NA	NA	NA	NA	NA	NA	NA	NA	NA
Aerodramus orientalis	22686555	ANIMALIA	CHORDATA	AVES	CAPRIMULGIFORMES	APODIDAE	Aerodramus	orientalis	(Mayr, 1935)	NA	NA	NA	NA	Collocalia orientalis	Mayr's Swiftlet	NA	NA	NA	DD	NA	NA	NA	NA	NA	NA	NA	NA	NA	NA
Aerodramus papuensis	22686552	ANIMALIA	CHORDATA	AVES	CAPRIMULGIFORMES	APODIDAE	Aerodramus	papuensis	(Rand, 1941)	NA	NA	NA	NA	Collocalia papuensis	Papuan Swiftlet	NA	NA	NA	DD	NA	NA	NA	NA	NA	NA	NA	NA	NA	NA
Aerodramus pelewensis	22686573	ANIMALIA	CHORDATA	AVES	CAPRIMULGIFORMES	APODIDAE	Aerodramus	pelewensis	Mayr, 1935	NA	NA	NA	NA	Collocalia pelewensis	Palau Swiftlet	NA	NA	1	LC	NA	NA	NA	NA	NA	NA	NA	NA	NA	NA
Aerodramus salangana	22686558	ANIMALIA	CHORDATA	AVES	CAPRIMULGIFORMES	APODIDAE	Aerodramus	salangana	(Streubel, 1848)	NA	NA	NA	NA	Collocalia salangana	Mossy-nest Swiftlet	NA	NA	1	LC	NA	NA	NA	NA	NA	NA	NA	NA	NA	NA
Aerodramus sawtelli	22686581	ANIMALIA	CHORDATA	AVES	CAPRIMULGIFORMES	APODIDAE	Aerodramus	sawtelli	Holyoak, 1974	NA	NA	NA	NA	Aerodramus sawtelli subspecies sawtelli|Collocalia sawtelli	Atiu Swiftlet, Aitu Swiftlet, Sawtell's Swiftlet	NA	NA	3	VU	NA	NA	NA	NA	NA	NA	NA	NA	NA	NA
Aerodramus spodiopygius	22686528	ANIMALIA	CHORDATA	AVES	CAPRIMULGIFORMES	APODIDAE	Aerodramus	spodiopygius	(Peale, 1848)	NA	NA	NA	NA	NA	White-rumped Swiftlet	NA	NA	1	LC	NA	NA	NA	NA	NA	NA	NA	NA	NA	NA
Aerodramus terraereginae	22686534	ANIMALIA	CHORDATA	AVES	CAPRIMULGIFORMES	APODIDAE	Aerodramus	terraereginae	(Ramsay, 1875)	NA	NA	NA	NA	NA	Australian Swiftlet	NA	NA	1	LC	NA	NA	NA	NA	NA	NA	NA	NA	NA	NA
Aerodramus unicolor	22686516	ANIMALIA	CHORDATA	AVES	CAPRIMULGIFORMES	APODIDAE	Aerodramus	unicolor	(Jerdon, 1840)	NA	NA	NA	NA	Collocalia unicolor	Indian Swiftlet	NA	NA	1	LC	NA	NA	NA	NA	NA	NA	NA	NA	NA	NA
Aerodramus vanikorensis	60835335	ANIMALIA	CHORDATA	AVES	CAPRIMULGIFORMES	APODIDAE	Aerodramus	vanikorensis	(Quoy & Gaimard, 1830)	NA	NA	NA	NA	Collocalia amelis|Collocalia palawanensis	Uniform Swiftlet	NA	NA	1	LC	NA	NA	NA	NA	NA	NA	NA	NA	NA	NA
Aerodramus vulcanorum	22686543	ANIMALIA	CHORDATA	AVES	CAPRIMULGIFORMES	APODIDAE	Aerodramus	vulcanorum	(Stresemann, 1926)	NA	NA	NA	NA	Collocalia vulcanorum	Volcano Swiftlet	NA	NA	2	NT	NA	NA	NA	NA	NA	NA	NA	NA	NA	NA
Aerodramus whiteheadi	22686549	ANIMALIA	CHORDATA	AVES	CAPRIMULGIFORMES	APODIDAE	Aerodramus	whiteheadi	(Ogilvie-Grant, 1895)	NA	NA	NA	NA	Collocalia whiteheadi	Whitehead's Swiftlet	NA	NA	NA	DD	NA	NA	NA	NA	NA	NA	NA	NA	NA	NA
Aeronautes andecolus	22686739	ANIMALIA	CHORDATA	AVES	CAPRIMULGIFORMES	APODIDAE	Aeronautes	andecolus	(d'Orbigny & Lafresnaye, 1837)	NA	NA	NA	NA	NA	Andean Swift	NA	NA	1	LC	NA	NA	NA	NA	NA	NA	NA	NA	NA	NA
Aeronautes montivagus	22686736	ANIMALIA	CHORDATA	AVES	CAPRIMULGIFORMES	APODIDAE	Aeronautes	montivagus	(d'Orbigny & Lafresnaye, 1837)	NA	NA	NA	NA	NA	White-tipped Swift	NA	NA	1	LC	NA	NA	NA	NA	NA	NA	NA	NA	NA	NA
Aeronautes saxatalis	22686733	ANIMALIA	CHORDATA	AVES	CAPRIMULGIFORMES	APODIDAE	Aeronautes	saxatalis	Woodhouse, 1853	NA	NA	NA	NA	NA	White-throated Swift	NA	NA	1	LC	NA	NA	NA	NA	NA	NA	NA	NA	NA	NA
Aethia cristatella	22694915	ANIMALIA	CHORDATA	AVES	CHARADRIIFORMES	ALCIDAE	Aethia	cristatella	(Pallas, 1769)	NA	NA	NA	NA	NA	Crested Auklet	NA	NA	1	LC	NA	NA	NA	NA	NA	NA	NA	NA	NA	NA
Aethia psittacula	22694906	ANIMALIA	CHORDATA	AVES	CHARADRIIFORMES	ALCIDAE	Aethia	psittacula	(Pallas, 1769)	NA	NA	NA	NA	Cyclorrhynchus psittacula psittacula|Cyclorrhynchus psittacula psittacula	Parakeet Auklet	NA	NA	1	LC	NA	NA	NA	NA	NA	NA	NA	NA	NA	NA
Aethia pusilla	22694921	ANIMALIA	CHORDATA	AVES	CHARADRIIFORMES	ALCIDAE	Aethia	pusilla	(Pallas, 1811)	NA	NA	NA	NA	NA	Least Auklet	NA	NA	1	LC	NA	NA	NA	NA	NA	NA	NA	NA	NA	NA
Aethia pygmaea	22694918	ANIMALIA	CHORDATA	AVES	CHARADRIIFORMES	ALCIDAE	Aethia	pygmaea	(Gmelin, 1789)	NA	NA	NA	NA	NA	Whiskered Auklet	NA	NA	1	LC	NA	NA	NA	NA	NA	NA	NA	NA	NA	NA
Aethopyga bella	22732130	ANIMALIA	CHORDATA	AVES	PASSERIFORMES	NECTARINIIDAE	Aethopyga	bella	Tweeddale, 1877	NA	NA	NA	NA	NA	Handsome Sunbird	NA	NA	1	LC	NA	NA	NA	NA	NA	NA	NA	NA	NA	NA
Aethopyga boltoni	22718059	ANIMALIA	CHORDATA	AVES	PASSERIFORMES	NECTARINIIDAE	Aethopyga	boltoni	Mearns, 1905	NA	NA	NA	NA	NA	Apo Sunbird	NA	NA	2	NT	NA	NA	NA	NA	NA	NA	NA	NA	NA	NA
Aethopyga christinae	103810484	ANIMALIA	CHORDATA	AVES	PASSERIFORMES	NECTARINIIDAE	Aethopyga	christinae	Swinhoe, 1869	NA	NA	NA	NA	NA	Hainan Sunbird	NA	NA	1	LC	NA	NA	NA	NA	NA	NA	NA	NA	NA	NA
Aethopyga duyvenbodei	22718068	ANIMALIA	CHORDATA	AVES	PASSERIFORMES	NECTARINIIDAE	Aethopyga	duyvenbodei	(Schlegel, 1871)	NA	NA	NA	NA	NA	Elegant Sunbird, Sanghir Sunbird	NA	NA	4	EN	NA	NA	NA	NA	NA	NA	NA	NA	NA	NA
Aethopyga eximia	22718084	ANIMALIA	CHORDATA	AVES	PASSERIFORMES	NECTARINIIDAE	Aethopyga	eximia	(Horsfield, 1821)	NA	NA	NA	NA	NA	White-flanked Sunbird	NA	NA	1	LC	NA	NA	NA	NA	NA	NA	NA	NA	NA	NA
Aethopyga flagrans	103805010	ANIMALIA	CHORDATA	AVES	PASSERIFORMES	NECTARINIIDAE	Aethopyga	flagrans	Oustalet, 1876	NA	NA	NA	NA	NA	Flaming Sunbird	NA	NA	1	LC	NA	NA	NA	NA	NA	NA	NA	NA	NA	NA
Aethopyga gouldiae	22718077	ANIMALIA	CHORDATA	AVES	PASSERIFORMES	NECTARINIIDAE	Aethopyga	gouldiae	(Vigors, 1831)	NA	NA	NA	NA	NA	Gould's Sunbird, Mrs. Gould's Sunbird	NA	NA	1	LC	NA	NA	NA	NA	NA	NA	NA	NA	NA	NA
Aethopyga guimarasensis	103809131	ANIMALIA	CHORDATA	AVES	PASSERIFORMES	NECTARINIIDAE	Aethopyga	guimarasensis	(Steere, 1890)	NA	NA	NA	NA	NA	Maroon-naped Sunbird	NA	NA	1	LC	NA	NA	NA	NA	NA	NA	NA	NA	NA	NA
Aethopyga ignicauda	22718100	ANIMALIA	CHORDATA	AVES	PASSERIFORMES	NECTARINIIDAE	Aethopyga	ignicauda	(Hodgson, 1837)	NA	NA	NA	NA	NA	Fire-tailed Sunbird	NA	NA	1	LC	NA	NA	NA	NA	NA	NA	NA	NA	NA	NA
Aethopyga latouchii	103810497	ANIMALIA	CHORDATA	AVES	PASSERIFORMES	NECTARINIIDAE	Aethopyga	latouchii	Slater, 1891	NA	NA	NA	NA	NA	Fork-tailed Sunbird	NA	NA	1	LC	NA	NA	NA	NA	NA	NA	NA	NA	NA	NA
Aethopyga linaraborae	22724518	ANIMALIA	CHORDATA	AVES	PASSERIFORMES	NECTARINIIDAE	Aethopyga	linaraborae	Kennedy, Gonzales & Miranda, 1997	NA	NA	NA	NA	NA	Lina's Sunbird	NA	NA	2	NT	NA	NA	NA	NA	NA	NA	NA	NA	NA	NA
Aethopyga magnifica	103810377	ANIMALIA	CHORDATA	AVES	PASSERIFORMES	NECTARINIIDAE	Aethopyga	magnifica	Sharpe, 1876	NA	NA	NA	NA	NA	Magnificent Sunbird	NA	NA	1	LC	NA	NA	NA	NA	NA	NA	NA	NA	NA	NA
Aethopyga mystacalis	103804351	ANIMALIA	CHORDATA	AVES	PASSERIFORMES	NECTARINIIDAE	Aethopyga	mystacalis	(Temminck, 1822)	NA	NA	NA	NA	NA	Javan Sunbird	NA	NA	1	LC	NA	NA	NA	NA	NA	NA	NA	NA	NA	NA
Aethopyga nipalensis	22718081	ANIMALIA	CHORDATA	AVES	PASSERIFORMES	NECTARINIIDAE	Aethopyga	nipalensis	(Hodgson, 1837)	NA	NA	NA	NA	NA	Green-tailed Sunbird	NA	NA	1	LC	NA	NA	NA	NA	NA	NA	NA	NA	NA	NA
Aethopyga primigenia	22718048	ANIMALIA	CHORDATA	AVES	PASSERIFORMES	NECTARINIIDAE	Aethopyga	primigenia	(Hachisuka, 1941)	NA	NA	NA	NA	Aethopyga primigenius primigenius|Aethopyga primigenius primigenius	Grey-hooded Sunbird	NA	NA	2	NT	NA	NA	NA	NA	NA	NA	NA	NA	NA	NA
Aethopyga pulcherrima	22718065	ANIMALIA	CHORDATA	AVES	PASSERIFORMES	NECTARINIIDAE	Aethopyga	pulcherrima	Sharpe, 1876	NA	NA	NA	NA	NA	Metallic-winged Sunbird	NA	NA	1	LC	NA	NA	NA	NA	NA	NA	NA	NA	NA	NA
Aethopyga saturata	22718090	ANIMALIA	CHORDATA	AVES	PASSERIFORMES	NECTARINIIDAE	Aethopyga	saturata	(Hodgson, 1836)	NA	NA	NA	NA	NA	Black-throated Sunbird	NA	NA	1	LC	NA	NA	NA	NA	NA	NA	NA	NA	NA	NA
Aethopyga shelleyi	22734230	ANIMALIA	CHORDATA	AVES	PASSERIFORMES	NECTARINIIDAE	Aethopyga	shelleyi	Sharpe, 1876	NA	NA	NA	NA	NA	Lovely Sunbird	NA	NA	1	LC	NA	NA	NA	NA	NA	NA	NA	NA	NA	NA
Aethopyga siparaja	103804411	ANIMALIA	CHORDATA	AVES	PASSERIFORMES	NECTARINIIDAE	Aethopyga	siparaja	(Raffles, 1822)	NA	NA	NA	NA	NA	Crimson Sunbird	NA	NA	1	LC	NA	NA	NA	NA	NA	NA	NA	NA	NA	NA
Aethopyga temminckii	103804369	ANIMALIA	CHORDATA	AVES	PASSERIFORMES	NECTARINIIDAE	Aethopyga	temminckii	(Müller, 1843)	NA	NA	NA	NA	NA	Temminck's Sunbird	NA	NA	1	LC	NA	NA	NA	NA	NA	NA	NA	NA	NA	NA
Aethopyga vigorsii	103804493	ANIMALIA	CHORDATA	AVES	PASSERIFORMES	NECTARINIIDAE	Aethopyga	vigorsii	(Sykes, 1832)	NA	NA	NA	NA	NA	Sahyadri Sunbird	NA	NA	1	LC	NA	NA	NA	NA	NA	NA	NA	NA	NA	NA
Afropavo congensis	22679430	ANIMALIA	CHORDATA	AVES	GALLIFORMES	PHASIANIDAE	Afropavo	congensis	Chapin, 1936	NA	NA	NA	NA	NA	Congo Peafowl, Congo Peacock	Paon du Congo	NA	3	VU	NA	NA	NA	NA	NA	NA	NA	NA	NA	NA
Afrotis afra	22691975	ANIMALIA	CHORDATA	AVES	OTIDIFORMES	OTIDIDAE	Afrotis	afra	(Linnaeus, 1766)	NA	NA	NA	NA	Eupodotis afra	Southern Black Bustard	NA	NA	3	VU	NA	NA	NA	NA	NA	NA	NA	NA	NA	NA
Afrotis afraoides	22691970	ANIMALIA	CHORDATA	AVES	OTIDIFORMES	OTIDIDAE	Afrotis	afraoides	(Smith, 1831)	NA	NA	NA	NA	Eupodotis afraoides	Northern Black Bustard	NA	NA	1	LC	NA	NA	NA	NA	NA	NA	NA	NA	NA	NA
Agamia agami	22697200	ANIMALIA	CHORDATA	AVES	PELECANIFORMES	ARDEIDAE	Agamia	agami	(Gmelin, 1789)	NA	NA	NA	NA	NA	Agami Heron	NA	NA	3	VU	NA	NA	NA	NA	NA	NA	NA	NA	NA	NA
Agapornis canus	22685326	ANIMALIA	CHORDATA	AVES	PSITTACIFORMES	PSITTACIDAE	Agapornis	canus	(Gmelin, 1788)	NA	NA	NA	NA	NA	Grey-headed Lovebird	Inséparable à tête grise	NA	1	LC	NA	NA	NA	NA	NA	NA	NA	NA	NA	NA
Agapornis fischeri	22685346	ANIMALIA	CHORDATA	AVES	PSITTACIFORMES	PSITTACIDAE	Agapornis	fischeri	Reichenow, 1887	NA	NA	NA	NA	NA	Fischer's Lovebird	Inséparable de Fischer, Perruche de Fischer	Inseparable de Fischer	2	NT	NA	NA	NA	NA	NA	NA	NA	NA	NA	NA
Agapornis lilianae	22685356	ANIMALIA	CHORDATA	AVES	PSITTACIFORMES	PSITTACIDAE	Agapornis	lilianae	Shelley, 1894	NA	NA	NA	NA	NA	Nyasa Lovebird	Inséparable de Lilian	NA	2	NT	NA	NA	NA	NA	NA	NA	NA	NA	NA	NA
Agapornis nigrigenis	22685360	ANIMALIA	CHORDATA	AVES	PSITTACIFORMES	PSITTACIDAE	Agapornis	nigrigenis	Sclater, 1906	NA	NA	NA	NA	NA	Black-cheeked Lovebird	Inséparable à joues noires, Perruche à joue noire	Inseparable Cachetón	3	VU	NA	NA	NA	NA	NA	NA	NA	NA	NA	NA
Agapornis personatus	22685352	ANIMALIA	CHORDATA	AVES	PSITTACIFORMES	PSITTACIDAE	Agapornis	personatus	Reichenow, 1887	NA	NA	NA	NA	NA	Yellow-collared Lovebird	Inséparable masqué	NA	1	LC	NA	NA	NA	NA	NA	NA	NA	NA	NA	NA
Agapornis pullarius	22685330	ANIMALIA	CHORDATA	AVES	PSITTACIFORMES	PSITTACIDAE	Agapornis	pullarius	(Linnaeus, 1758)	NA	NA	NA	NA	NA	Red-headed Lovebird	Inséparable à tête rouge	NA	1	LC	NA	NA	NA	NA	NA	NA	NA	NA	NA	NA
Agapornis roseicollis	22685342	ANIMALIA	CHORDATA	AVES	PSITTACIFORMES	PSITTACIDAE	Agapornis	roseicollis	(Vieillot, 1818)	NA	NA	NA	NA	NA	Rosy-faced Lovebird	Inséparable rosegorge	NA	1	LC	NA	NA	NA	NA	NA	NA	NA	NA	NA	NA
Agapornis swindernianus	22685338	ANIMALIA	CHORDATA	AVES	PSITTACIFORMES	PSITTACIDAE	Agapornis	swindernianus	(Kuhl, 1820)	NA	NA	NA	NA	NA	Black-collared Lovebird	Inséparable à collier noir	NA	1	LC	NA	NA	NA	NA	NA	NA	NA	NA	NA	NA
Agapornis taranta	22685334	ANIMALIA	CHORDATA	AVES	PSITTACIFORMES	PSITTACIDAE	Agapornis	taranta	(Stanley, 1814)	NA	NA	NA	NA	NA	Black-winged Lovebird	Inséparable d'Abyssinie	NA	1	LC	NA	NA	NA	NA	NA	NA	NA	NA	NA	NA
Agelaioides badius	103794964	ANIMALIA	CHORDATA	AVES	PASSERIFORMES	ICTERIDAE	Agelaioides	badius	(Vieillot, 1819)	NA	NA	NA	NA	NA	Greyish Baywing, Bay-winged Cowbird	NA	NA	1	LC	NA	NA	NA	NA	NA	NA	NA	NA	NA	NA
Agelaioides fringillarius	103795103	ANIMALIA	CHORDATA	AVES	PASSERIFORMES	ICTERIDAE	Agelaioides	fringillarius	(von Spix, 1824)	NA	NA	NA	NA	NA	Pale Baywing	NA	NA	1	LC	NA	NA	NA	NA	NA	NA	NA	NA	NA	NA
Agelaius assimilis	22729118	ANIMALIA	CHORDATA	AVES	PASSERIFORMES	ICTERIDAE	Agelaius	assimilis	Lembeye, 1850	NA	NA	NA	NA	NA	Red-shouldered Blackbird	NA	NA	1	LC	NA	NA	NA	NA	NA	NA	NA	NA	NA	NA
Agelaius humeralis	22724206	ANIMALIA	CHORDATA	AVES	PASSERIFORMES	ICTERIDAE	Agelaius	humeralis	(Vigors, 1827)	NA	NA	NA	NA	NA	Tawny-shouldered Blackbird	NA	NA	1	LC	NA	NA	NA	NA	NA	NA	NA	NA	NA	NA
Agelaius phoeniceus	22724191	ANIMALIA	CHORDATA	AVES	PASSERIFORMES	ICTERIDAE	Agelaius	phoeniceus	(Linnaeus, 1766)	NA	NA	NA	NA	NA	Red-winged Blackbird	NA	NA	1	LC	NA	NA	NA	NA	NA	NA	NA	NA	NA	NA
Agelaius tricolor	22724196	ANIMALIA	CHORDATA	AVES	PASSERIFORMES	ICTERIDAE	Agelaius	tricolor	(Audubon, 1837)	NA	NA	NA	NA	NA	Tricolored Blackbird, Tricoloured Blackbird	NA	NA	4	EN	NA	NA	NA	NA	NA	NA	NA	NA	NA	NA
Agelaius xanthomus	22724209	ANIMALIA	CHORDATA	AVES	PASSERIFORMES	ICTERIDAE	Agelaius	xanthomus	(Sclater, 1862)	NA	NA	NA	NA	NA	Yellow-shouldered Blackbird	NA	NA	4	EN	NA	NA	NA	NA	NA	NA	NA	NA	NA	NA
Agelastes meleagrides	22679545	ANIMALIA	CHORDATA	AVES	GALLIFORMES	NUMIDIDAE	Agelastes	meleagrides	Bonaparte, 1850	NA	NA	NA	NA	NA	White-breasted Guineafowl	Pintade à poitrine blanche	Pintado de Pecho Blanco, Pintado Pechiblanca	3	VU	NA	NA	NA	NA	NA	NA	NA	NA	NA	NA
Agelastes niger	22679551	ANIMALIA	CHORDATA	AVES	GALLIFORMES	NUMIDIDAE	Agelastes	niger	(Cassin, 1857)	NA	NA	NA	NA	NA	Black Guineafowl	Pintade noire	NA	1	LC	NA	NA	NA	NA	NA	NA	NA	NA	NA	NA
Agelasticus cyanopus	22724184	ANIMALIA	CHORDATA	AVES	PASSERIFORMES	ICTERIDAE	Agelasticus	cyanopus	Vieillot, 1819	NA	NA	NA	NA	Agelaius cyanopus |Agelaius cyanopus |Agelaius cyanopus	Unicolored Blackbird, Unicoloured Blackbird	NA	NA	1	LC	NA	NA	NA	NA	NA	NA	NA	NA	NA	NA
Agelasticus thilius	22724178	ANIMALIA	CHORDATA	AVES	PASSERIFORMES	ICTERIDAE	Agelasticus	thilius	(Molina, 1782)	NA	NA	NA	NA	Agelaius thilius |Agelaius thilius |Agelaius thilius	Yellow-winged Blackbird	NA	NA	1	LC	NA	NA	NA	NA	NA	NA	NA	NA	NA	NA
Agelasticus xanthophthalmus	22724172	ANIMALIA	CHORDATA	AVES	PASSERIFORMES	ICTERIDAE	Agelasticus	xanthophthalmus	Short, 1969	NA	NA	NA	NA	Agelaius xanthophthalmus |Agelaius xanthophthalmus |Agelaius xanthophthalmus	Pale-eyed Blackbird	NA	NA	1	LC	NA	NA	NA	NA	NA	NA	NA	NA	NA	NA
Aglaeactis aliciae	22687794	ANIMALIA	CHORDATA	AVES	CAPRIMULGIFORMES	TROCHILIDAE	Aglaeactis	aliciae	Salvin, 1896	NA	NA	NA	NA	NA	Purple-backed Sunbeam	NA	Colibrí de Alicia	4	EN	NA	NA	NA	NA	NA	NA	NA	NA	NA	NA
Aglaeactis castelnaudii	22687791	ANIMALIA	CHORDATA	AVES	CAPRIMULGIFORMES	TROCHILIDAE	Aglaeactis	castelnaudii	(Bourcier & Mulsant, 1848)	NA	NA	NA	NA	NA	White-tufted Sunbeam	NA	NA	2	NT	NA	NA	NA	NA	NA	NA	NA	NA	NA	NA
Aglaeactis cupripennis	22687788	ANIMALIA	CHORDATA	AVES	CAPRIMULGIFORMES	TROCHILIDAE	Aglaeactis	cupripennis	(Bourcier, 1843)	NA	NA	NA	NA	NA	Shining Sunbeam	NA	NA	1	LC	NA	NA	NA	NA	NA	NA	NA	NA	NA	NA
Aglaeactis pamela	22687798	ANIMALIA	CHORDATA	AVES	CAPRIMULGIFORMES	TROCHILIDAE	Aglaeactis	pamela	(d'Orbigny, 1838)	NA	NA	NA	NA	NA	Black-hooded Sunbeam	NA	NA	1	LC	NA	NA	NA	NA	NA	NA	NA	NA	NA	NA
Aglaiocercus berlepschi	22733891	ANIMALIA	CHORDATA	AVES	CAPRIMULGIFORMES	TROCHILIDAE	Aglaiocercus	berlepschi	(E. Hartert, 1898)	NA	NA	NA	NA	NA	Venezuelan Sylph	NA	NA	4	EN	NA	NA	NA	NA	NA	NA	NA	NA	NA	NA
Aglaiocercus coelestis	22688059	ANIMALIA	CHORDATA	AVES	CAPRIMULGIFORMES	TROCHILIDAE	Aglaiocercus	coelestis	(Gould, 1861)	NA	NA	NA	NA	NA	Violet-tailed Sylph	NA	NA	1	LC	NA	NA	NA	NA	NA	NA	NA	NA	NA	NA
Aglaiocercus kingii	22733886	ANIMALIA	CHORDATA	AVES	CAPRIMULGIFORMES	TROCHILIDAE	Aglaiocercus	kingii	(Hartert, 1898)	NA	NA	NA	NA	Aglaiocercus kingi	Long-tailed Sylph	NA	NA	1	LC	NA	NA	NA	NA	NA	NA	NA	NA	NA	NA
Agraphospiza rubescens	22720546	ANIMALIA	CHORDATA	AVES	PASSERIFORMES	FRINGILLIDAE	Agraphospiza	rubescens	(Blanford, 1872)	NA	NA	NA	NA	Carpodacus rubescens	Blanford's Rosefinch, Crimson Rosefinch	NA	NA	1	LC	NA	NA	NA	NA	NA	NA	NA	NA	NA	NA
Agricola infuscatus	22709040	ANIMALIA	CHORDATA	AVES	PASSERIFORMES	MUSCICAPIDAE	Agricola	infuscatus	(Smith, 1839)	NA	NA	NA	NA	Bradornis infuscatus	Chat-flycatcher, Chat Flycatcher	Gobemouche traquet	NA	1	LC	NA	NA	NA	NA	NA	NA	NA	NA	NA	NA
Agricola pallidus	22709035	ANIMALIA	CHORDATA	AVES	PASSERIFORMES	MUSCICAPIDAE	Agricola	pallidus	(von Müller, 1851)	NA	NA	NA	NA	Bradornis pallidus	Pale Flycatcher, Pallid Flycatcher	Gobemouche pâle	NA	1	LC	NA	NA	NA	NA	NA	NA	NA	NA	NA	NA
Agriornis albicauda	22700081	ANIMALIA	CHORDATA	AVES	PASSERIFORMES	TYRANNIDAE	Agriornis	albicauda	Sclater, 1860	NA	NA	NA	NA	Agriornis andicola |Agriornis andicola |Agriornis andicola |Agriornis andicola |Agriornis andicola |Agriornis andicola albicauda	White-tailed Shrike-tyrant, White-tailed Shrike-Tyrant	NA	NA	3	VU	NA	NA	NA	NA	NA	NA	NA	NA	NA	NA
Agriornis lividus	22700095	ANIMALIA	CHORDATA	AVES	PASSERIFORMES	TYRANNIDAE	Agriornis	lividus	(Kittlitz, 1835)	NA	NA	NA	NA	Agriornis livida |Agriornis livida |Agriornis livida	Great Shrike-tyrant, Great Shrike-Tyrant	NA	NA	1	LC	NA	NA	NA	NA	NA	NA	NA	NA	NA	NA
Agriornis micropterus	22700104	ANIMALIA	CHORDATA	AVES	PASSERIFORMES	TYRANNIDAE	Agriornis	micropterus	Gould, 1839	NA	NA	NA	NA	Agriornis microptera|Agriornis microptera|Agriornis microptera	Grey-bellied Shrike-tyrant, Gray-bellied Shrike-Tyrant, Grey-bellied Shrike-Tyrant	NA	NA	1	LC	NA	NA	NA	NA	NA	NA	NA	NA	NA	NA
Agriornis montanus	22700072	ANIMALIA	CHORDATA	AVES	PASSERIFORMES	TYRANNIDAE	Agriornis	montanus	(D'Orbigny & Lafresnaye, 1837)	NA	NA	NA	NA	Agriornis montana |Agriornis montana |Agriornis montana	Black-billed Shrike-tyrant, Black-billed Shrike-Tyrant	NA	NA	1	LC	NA	NA	NA	NA	NA	NA	NA	NA	NA	NA
Agriornis murinus	22700114	ANIMALIA	CHORDATA	AVES	PASSERIFORMES	TYRANNIDAE	Agriornis	murinus	(D'Orbigny & Lafresnaye, 1837)	NA	NA	NA	NA	Agriornis murina|Agriornis murina|Agriornis murina	Lesser Shrike-tyrant, Lesser Shrike-Tyrant	NA	NA	1	LC	NA	NA	NA	NA	NA	NA	NA	NA	NA	NA
Agropsar philippensis	22710874	ANIMALIA	CHORDATA	AVES	PASSERIFORMES	STURNIDAE	Agropsar	philippensis	(Forster, 1781)	NA	NA	NA	NA	Sturnus philippensis	Chestnut-cheeked Starling	NA	NA	1	LC	NA	NA	NA	NA	NA	NA	NA	NA	NA	NA
Agropsar sturninus	22710870	ANIMALIA	CHORDATA	AVES	PASSERIFORMES	STURNIDAE	Agropsar	sturninus	(Pallas, 1776)	NA	NA	NA	NA	Sturnus sturninus	Purple-backed Starling, Daurian Starling	NA	NA	1	LC	NA	NA	NA	NA	NA	NA	NA	NA	NA	NA
Ailuroedus buccoides	22703618	ANIMALIA	CHORDATA	AVES	PASSERIFORMES	PTILONORHYNCHIDAE	Ailuroedus	buccoides	(Temminck, 1835)	NA	NA	NA	NA	NA	White-eared Catbird	NA	NA	1	LC	NA	NA	NA	NA	NA	NA	NA	NA	NA	NA
Ailuroedus crassirostris	22703624	ANIMALIA	CHORDATA	AVES	PASSERIFORMES	PTILONORHYNCHIDAE	Ailuroedus	crassirostris	(Paykull, 1815)	NA	NA	NA	NA	NA	Green Catbird	NA	NA	1	LC	NA	NA	NA	NA	NA	NA	NA	NA	NA	NA
Ailuroedus melanotis	22703621	ANIMALIA	CHORDATA	AVES	PASSERIFORMES	PTILONORHYNCHIDAE	Ailuroedus	melanotis	(Gray, 1858)	NA	NA	NA	NA	NA	Black-eared Catbird, Spotted Catbird	NA	NA	1	LC	NA	NA	NA	NA	NA	NA	NA	NA	NA	NA
Aimophila notosticta	22721291	ANIMALIA	CHORDATA	AVES	PASSERIFORMES	PASSERELLIDAE	Aimophila	notosticta	(Sclater & Salvin, 1868)	NA	NA	NA	NA	NA	Oaxaca Sparrow	NA	NA	1	LC	NA	NA	NA	NA	NA	NA	NA	NA	NA	NA
Aimophila rufescens	22721294	ANIMALIA	CHORDATA	AVES	PASSERIFORMES	PASSERELLIDAE	Aimophila	rufescens	(Swainson, 1827)	NA	NA	NA	NA	NA	Rusty Sparrow	NA	NA	1	LC	NA	NA	NA	NA	NA	NA	NA	NA	NA	NA
Aimophila ruficeps	22721288	ANIMALIA	CHORDATA	AVES	PASSERIFORMES	PASSERELLIDAE	Aimophila	ruficeps	(Cassin, 1852)	NA	NA	NA	NA	NA	Rufous-crowned Sparrow	NA	NA	1	LC	NA	NA	NA	NA	NA	NA	NA	NA	NA	NA
Aix galericulata	22680107	ANIMALIA	CHORDATA	AVES	ANSERIFORMES	ANATIDAE	Aix	galericulata	(Linnaeus, 1758)	NA	NA	NA	NA	NA	Mandarin Duck, Mandarin	NA	NA	1	LC	NA	NA	NA	NA	NA	NA	NA	NA	NA	NA
Aix sponsa	22680104	ANIMALIA	CHORDATA	AVES	ANSERIFORMES	ANATIDAE	Aix	sponsa	(Linnaeus, 1758)	NA	NA	NA	NA	NA	Wood Duck	NA	NA	1	LC	NA	NA	NA	NA	NA	NA	NA	NA	NA	NA
Akialoa ellisiana	103823212	ANIMALIA	CHORDATA	AVES	PASSERIFORMES	FRINGILLIDAE	Akialoa	ellisiana	(Gray 1860)	NA	NA	NA	NA	Hemignathus ellisianus	Oahu Akialoa	NA	NA	6	EX	NA	NA	NA	NA	NA	NA	NA	NA	NA	NA
Akialoa lanaiensis	103823431	ANIMALIA	CHORDATA	AVES	PASSERIFORMES	FRINGILLIDAE	Akialoa	lanaiensis	(Rothschild, 1893)	NA	NA	NA	NA	NA	Lanai Akialoa	NA	NA	6	EX	NA	NA	NA	NA	NA	NA	NA	NA	NA	NA
Akialoa obscura	22728910	ANIMALIA	CHORDATA	AVES	PASSERIFORMES	FRINGILLIDAE	Akialoa	obscura	(Gmelin, 1788)	NA	NA	NA	NA	Akialoa obscura|Akialoa obscura|Akialoa obscura obscura|Hemignathus obscurus|Hemignathus obscurus	Hawaii Akialoa	NA	NA	6	EX	NA	NA	NA	NA	NA	NA	NA	NA	NA	NA
Akialoa stejnegeri	103823250	ANIMALIA	CHORDATA	AVES	PASSERIFORMES	FRINGILLIDAE	Akialoa	stejnegeri	(Wilson, 1889)	NA	NA	NA	NA	NA	Kauai Akialoa	NA	NA	6	EX	NA	NA	NA	NA	NA	NA	NA	NA	NA	NA
Akletos goeldii	22701838	ANIMALIA	CHORDATA	AVES	PASSERIFORMES	THAMNOPHILIDAE	Akletos	goeldii	(Snethlage, 1908)	NA	NA	NA	NA	Myrmeciza goeldii	Goeldi's Antbird	NA	NA	1	LC	NA	NA	NA	NA	NA	NA	NA	NA	NA	NA
Akletos melanoceps	22701835	ANIMALIA	CHORDATA	AVES	PASSERIFORMES	THAMNOPHILIDAE	Akletos	melanoceps	(Spix, 1825)	NA	NA	NA	NA	Myrmeciza melanoceps	White-shouldered Antbird	NA	NA	1	LC	NA	NA	NA	NA	NA	NA	NA	NA	NA	NA
Alaemon alaudipes	22717262	ANIMALIA	CHORDATA	AVES	PASSERIFORMES	ALAUDIDAE	Alaemon	alaudipes	(Desfontaines, 1789)	NA	NA	NA	NA	NA	Greater Hoopoe-lark, Greater Hoopoe Lark, Greater Hoopoe-Lark, Hoopoe Lark, Hoopoe-Lark	Sirli du désert	NA	1	LC	NA	NA	NA	NA	NA	NA	NA	NA	NA	NA
Alaemon hamertoni	22717270	ANIMALIA	CHORDATA	AVES	PASSERIFORMES	ALAUDIDAE	Alaemon	hamertoni	Witherby, 1905	NA	NA	NA	NA	NA	Lesser Hoopoe-lark, Lesser Hoopoe-Lark	Sirli de Witherby	NA	1	LC	NA	NA	NA	NA	NA	NA	NA	NA	NA	NA
Alauda arvensis	102998555	ANIMALIA	CHORDATA	AVES	PASSERIFORMES	ALAUDIDAE	Alauda	arvensis	Linnaeus, 1758	NA	NA	NA	NA	Alauda japonica	Eurasian Skylark, Skylark, Sky Lark	Alouette des champs	NA	1	LC	NA	NA	NA	NA	NA	NA	NA	NA	NA	NA
Alauda gulgula	22717424	ANIMALIA	CHORDATA	AVES	PASSERIFORMES	ALAUDIDAE	Alauda	gulgula	Franklin, 1831	NA	NA	NA	NA	NA	Oriental Skylark, Small Skylark	NA	NA	1	LC	NA	NA	NA	NA	NA	NA	NA	NA	NA	NA
Alauda leucoptera	22717298	ANIMALIA	CHORDATA	AVES	PASSERIFORMES	ALAUDIDAE	Alauda	leucoptera	(Pallas, 1811)	NA	NA	NA	NA	Melanocorypha leucoptera	White-winged Lark	NA	NA	1	LC	NA	NA	NA	NA	NA	NA	NA	NA	NA	NA
Alauda razae	22717428	ANIMALIA	CHORDATA	AVES	PASSERIFORMES	ALAUDIDAE	Alauda	razae	(Alexander, 1898)	NA	NA	NA	NA	NA	Raso Lark, Raza Island Lark, Razo Lark	Alouette des Iles du Cap-Vert	NA	5	CR	NA	NA	NA	NA	NA	NA	NA	NA	NA	NA
Alaudala raytal	22717336	ANIMALIA	CHORDATA	AVES	PASSERIFORMES	ALAUDIDAE	Alaudala	raytal	(Blyth, 1844)	NA	NA	NA	NA	Calandrella raytal	Sand Lark, Indian Short-toed Lark	NA	NA	1	LC	NA	NA	NA	NA	NA	NA	NA	NA	NA	NA
Alaudala rufescens	104007058	ANIMALIA	CHORDATA	AVES	PASSERIFORMES	ALAUDIDAE	Alaudala	rufescens	(Vieillot, 1820)	NA	NA	NA	NA	Alaudala cheleensis	Lesser Short-toed Lark	NA	NA	1	LC	NA	NA	NA	NA	NA	NA	NA	NA	NA	NA
Alaudala somalica	22717340	ANIMALIA	CHORDATA	AVES	PASSERIFORMES	ALAUDIDAE	Alaudala	somalica	(Sharpe, 1895)	NA	NA	NA	NA	Calandrella somalica	Somali Short-toed Lark, Rufous Short-toed Lark	Alouette roussâtre	NA	1	LC	NA	NA	NA	NA	NA	NA	NA	NA	NA	NA
Alca torda	22694852	ANIMALIA	CHORDATA	AVES	CHARADRIIFORMES	ALCIDAE	Alca	torda	Linnaeus, 1758	NA	NA	NA	NA	NA	Razorbill	Petit Pingouin	Alca común	2	NT	NA	NA	NA	NA	NA	NA	NA	NA	NA	NA
Alcedo atthis	22683027	ANIMALIA	CHORDATA	AVES	CORACIIFORMES	ALCEDINIDAE	Alcedo	atthis	(Linnaeus, 1758)	NA	NA	NA	NA	NA	Common Kingfisher, European Kingfisher, Kingfisher	Martin-pêcheur d'Europe	NA	1	LC	NA	NA	NA	NA	NA	NA	NA	NA	NA	NA
Alcedo coerulescens	22683117	ANIMALIA	CHORDATA	AVES	CORACIIFORMES	ALCEDINIDAE	Alcedo	coerulescens	Vieillot, 1818	NA	NA	NA	NA	NA	Cerulean Kingfisher, Cerulean Kingfisher	NA	NA	1	LC	NA	NA	NA	NA	NA	NA	NA	NA	NA	NA
Alcedo euryzona	22726971	ANIMALIA	CHORDATA	AVES	CORACIIFORMES	ALCEDINIDAE	Alcedo	euryzona	Temminck, 1830	NA	NA	NA	NA	NA	Javan Blue-banded Kingfisher, Blue-banded Kingfisher	NA	NA	5	CR	NA	NA	NA	NA	NA	NA	NA	NA	NA	NA
Alcedo hercules	22683024	ANIMALIA	CHORDATA	AVES	CORACIIFORMES	ALCEDINIDAE	Alcedo	hercules	Laubmann, 1917	NA	NA	NA	NA	NA	Blyth's Kingfisher	NA	NA	2	NT	NA	NA	NA	NA	NA	NA	NA	NA	NA	NA
Alcedo meninting	22683042	ANIMALIA	CHORDATA	AVES	CORACIIFORMES	ALCEDINIDAE	Alcedo	meninting	Horsfield, 1821	NA	NA	NA	NA	NA	Blue-eared Kingfisher	NA	NA	1	LC	NA	NA	NA	NA	NA	NA	NA	NA	NA	NA
Alcedo peninsulae	22726979	ANIMALIA	CHORDATA	AVES	CORACIIFORMES	ALCEDINIDAE	Alcedo	peninsulae	Laubmann, 1941	NA	NA	NA	NA	NA	Malay Blue-banded Kingfisher	NA	NA	2	NT	NA	NA	NA	NA	NA	NA	NA	NA	NA	NA
Alcedo quadribrachys	22683037	ANIMALIA	CHORDATA	AVES	CORACIIFORMES	ALCEDINIDAE	Alcedo	quadribrachys	Bonaparte, 1850	NA	NA	NA	NA	NA	Shining-blue Kingfisher, Shining-blue Kingfisher	Martin-pêcheur azuré	NA	1	LC	NA	NA	NA	NA	NA	NA	NA	NA	NA	NA
Alcedo semitorquata	22683033	ANIMALIA	CHORDATA	AVES	CORACIIFORMES	ALCEDINIDAE	Alcedo	semitorquata	Swainson, 1823	NA	NA	NA	NA	NA	Half-collared Kingfisher	Martin-pêcheur à demi-collier	NA	1	LC	NA	NA	NA	NA	NA	NA	NA	NA	NA	NA
Alcippe brunneicauda	22716630	ANIMALIA	CHORDATA	AVES	PASSERIFORMES	LEIOTRICHIDAE	Alcippe	brunneicauda	(Salvadori, 1879)	NA	NA	NA	NA	NA	Brown Fulvetta	NA	NA	2	NT	NA	NA	NA	NA	NA	NA	NA	NA	NA	NA
Alcippe grotei	22734608	ANIMALIA	CHORDATA	AVES	PASSERIFORMES	LEIOTRICHIDAE	Alcippe	grotei	Delacour, 1926	NA	NA	NA	NA	NA	Black-browed Fulvetta	NA	NA	1	LC	NA	NA	NA	NA	NA	NA	NA	NA	NA	NA
Alcippe morrisonia	22716644	ANIMALIA	CHORDATA	AVES	PASSERIFORMES	LEIOTRICHIDAE	Alcippe	morrisonia	Swinhoe, 1863	NA	NA	NA	NA	NA	Grey-cheeked Fulvetta	NA	NA	1	LC	NA	NA	NA	NA	NA	NA	NA	NA	NA	NA
Alcippe nipalensis	22716647	ANIMALIA	CHORDATA	AVES	PASSERIFORMES	LEIOTRICHIDAE	Alcippe	nipalensis	(Hodgson, 1837)	NA	NA	NA	NA	NA	Nepal Fulvetta	NA	NA	1	LC	NA	NA	NA	NA	NA	NA	NA	NA	NA	NA
Alcippe peracensis	22735187	ANIMALIA	CHORDATA	AVES	PASSERIFORMES	LEIOTRICHIDAE	Alcippe	peracensis	Sharpe, 1887	NA	NA	NA	NA	NA	Mountain Fulvetta	NA	NA	1	LC	NA	NA	NA	NA	NA	NA	NA	NA	NA	NA
Alcippe poioicephala	22716633	ANIMALIA	CHORDATA	AVES	PASSERIFORMES	LEIOTRICHIDAE	Alcippe	poioicephala	(Jerdon, 1844)	NA	NA	NA	NA	NA	Brown-cheeked Fulvetta	NA	NA	1	LC	NA	NA	NA	NA	NA	NA	NA	NA	NA	NA
Alcippe pyrrhoptera	22716636	ANIMALIA	CHORDATA	AVES	PASSERIFORMES	LEIOTRICHIDAE	Alcippe	pyrrhoptera	(Bonaparte, 1850)	NA	NA	NA	NA	NA	Javan Fulvetta	NA	NA	1	LC	NA	NA	NA	NA	NA	NA	NA	NA	NA	NA
Aleadryas rufinucha	22705428	ANIMALIA	CHORDATA	AVES	PASSERIFORMES	OREOICIDAE	Aleadryas	rufinucha	Sclater, 1874	NA	NA	NA	NA	NA	Rufous-naped Bellbird, Rufous-naped Whistler	NA	NA	1	LC	NA	NA	NA	NA	NA	NA	NA	NA	NA	NA
Alectoris barbara	22678707	ANIMALIA	CHORDATA	AVES	GALLIFORMES	PHASIANIDAE	Alectoris	barbara	(Reichenow, 1896)	NA	NA	NA	NA	NA	Barbary Partridge	Perdrix gambra	NA	1	LC	NA	NA	NA	NA	NA	NA	NA	NA	NA	NA
Alectoris chukar	22678691	ANIMALIA	CHORDATA	AVES	GALLIFORMES	PHASIANIDAE	Alectoris	chukar	(Gray, 1830)	NA	NA	NA	NA	NA	Chukar, Chuckar, Chukar Partridge	Perdrix chukar	NA	1	LC	NA	NA	NA	NA	NA	NA	NA	NA	NA	NA
Alectoris graeca	22678684	ANIMALIA	CHORDATA	AVES	GALLIFORMES	PHASIANIDAE	Alectoris	graeca	(Meisner, 1804)	NA	NA	NA	NA	NA	Rock Partridge	NA	NA	2	NT	NA	NA	NA	NA	NA	NA	NA	NA	NA	NA
Alectoris magna	22678703	ANIMALIA	CHORDATA	AVES	GALLIFORMES	PHASIANIDAE	Alectoris	magna	(Przewalski, 1876)	NA	NA	NA	NA	NA	Przevalski's Partridge, Przevalski's Partridge	NA	NA	1	LC	NA	NA	NA	NA	NA	NA	NA	NA	NA	NA
Alectoris melanocephala	22678714	ANIMALIA	CHORDATA	AVES	GALLIFORMES	PHASIANIDAE	Alectoris	melanocephala	(Rüppell, 1835)	NA	NA	NA	NA	NA	Arabian Partridge, Arabian Red-legged Partridge	Perdrix à tête noire	NA	1	LC	NA	NA	NA	NA	NA	NA	NA	NA	NA	NA
Alectoris philbyi	22678698	ANIMALIA	CHORDATA	AVES	GALLIFORMES	PHASIANIDAE	Alectoris	philbyi	Lowe, 1934	NA	NA	NA	NA	NA	Philby's Partridge, Philby's Rock Partridge	Perdrix de Philby	NA	1	LC	NA	NA	NA	NA	NA	NA	NA	NA	NA	NA
Alectoris rufa	22678711	ANIMALIA	CHORDATA	AVES	GALLIFORMES	PHASIANIDAE	Alectoris	rufa	(Linnaeus, 1758)	NA	NA	NA	NA	NA	Red-legged Partridge	NA	NA	1	LC	NA	NA	NA	NA	NA	NA	NA	NA	NA	NA
Alectroenas madagascariensis	22691588	ANIMALIA	CHORDATA	AVES	COLUMBIFORMES	COLUMBIDAE	Alectroenas	madagascariensis	(Linnaeus, 1766)	NA	NA	NA	NA	NA	Madagascar Blue-pigeon, Madagascar Blue Pigeon, Madagascar Blue-Pigeon	Founingo bleu	NA	1	LC	NA	NA	NA	NA	NA	NA	NA	NA	NA	NA
Alectroenas nitidissimus	22691601	ANIMALIA	CHORDATA	AVES	COLUMBIFORMES	COLUMBIDAE	Alectroenas	nitidissimus	(Scopoli, 1786)	NA	NA	NA	NA	Alectroenas nitidissima	Mauritius Blue-pigeon, Mauritius Blue-Pigeon	NA	NA	6	EX	NA	NA	NA	NA	NA	NA	NA	NA	NA	NA
Alectroenas payandeei	62759683	ANIMALIA	CHORDATA	AVES	COLUMBIFORMES	COLUMBIDAE	Alectroenas	payandeei	Hume, 2011	NA	NA	NA	NA	NA	Rodrigues Blue-pigeon	NA	NA	6	EX	NA	NA	NA	NA	NA	NA	NA	NA	NA	NA
Alectroenas pulcherrimus	22691605	ANIMALIA	CHORDATA	AVES	COLUMBIFORMES	COLUMBIDAE	Alectroenas	pulcherrimus	(Scopoli, 1786)	NA	NA	NA	NA	Alectroenas pulcherrima	Seychelles Blue-pigeon, Seychelles Blue Pigeon, Seychelles Blue-Pigeon	Founingo rouge-cap	NA	1	LC	NA	NA	NA	NA	NA	NA	NA	NA	NA	NA
Alectroenas sganzini	22691594	ANIMALIA	CHORDATA	AVES	COLUMBIFORMES	COLUMBIDAE	Alectroenas	sganzini	(Bonaparte, 1854)	NA	NA	NA	NA	NA	Comoro Blue-pigeon, Comoro Blue Pigeon, Comoro Blue-Pigeon, Comoros Blue Pigeon	Founingo des Comores	NA	2	NT	NA	NA	NA	NA	NA	NA	NA	NA	NA	NA
Alectrurus risora	22700303	ANIMALIA	CHORDATA	AVES	PASSERIFORMES	TYRANNIDAE	Alectrurus	risora	(Vieillot, 1824)	NA	NA	NA	NA	Alectrurus risorus risorus|Yetapa risoria risoria	Strange-tailed Tyrant	NA	NA	3	VU	NA	NA	NA	NA	NA	NA	NA	NA	NA	NA
Alectrurus tricolor	22700300	ANIMALIA	CHORDATA	AVES	PASSERIFORMES	TYRANNIDAE	Alectrurus	tricolor	(Vieillot, 1816)	NA	NA	NA	NA	NA	Cock-tailed Tyrant	NA	NA	3	VU	NA	NA	NA	NA	NA	NA	NA	NA	NA	NA
Alectura lathami	22678551	ANIMALIA	CHORDATA	AVES	GALLIFORMES	MEGAPODIIDAE	Alectura	lathami	Gray, 1831	NA	NA	NA	NA	NA	Australian Brush-turkey, Australian Brushturkey	NA	NA	1	LC	NA	NA	NA	NA	NA	NA	NA	NA	NA	NA
Alethe castanea	22709022	ANIMALIA	CHORDATA	AVES	PASSERIFORMES	MUSCICAPIDAE	Alethe	castanea	(Cassin, 1856)	NA	NA	NA	NA	NA	Fire-crested Alethe	NA	NA	1	LC	NA	NA	NA	NA	NA	NA	NA	NA	NA	NA
Alethe diademata	22730755	ANIMALIA	CHORDATA	AVES	PASSERIFORMES	MUSCICAPIDAE	Alethe	diademata	(Bonaparte, 1850)	NA	NA	NA	NA	NA	White-tailed Alethe	NA	NA	1	LC	NA	NA	NA	NA	12	17	NA	NA	1	Malavi db May2019
Alipiopsitta xanthops	22686311	ANIMALIA	CHORDATA	AVES	PSITTACIFORMES	PSITTACIDAE	Alipiopsitta	xanthops	(Spix, 1824)	NA	NA	NA	NA	Amazona xanthops |Amazona xanthops |Amazona xanthops |Amazona xanthops |Amazona xanthops |Amazona xanthops	Yellow-faced Amazon, Yellow-faced Parrot	NA	Amazona de Cara Amarilla, Amazona del Cerrado	2	NT	NA	NA	NA	NA	NA	NA	NA	NA	NA	NA
Alisterus amboinensis	22685051	ANIMALIA	CHORDATA	AVES	PSITTACIFORMES	PSITTACIDAE	Alisterus	amboinensis	(Linnaeus, 1766)	NA	NA	NA	NA	NA	Moluccan King-parrot, Ambon King-parrot, Moluccan King Parrot, Moluccan King-Parrot	NA	Papagayo Moluqueño	1	LC	NA	NA	NA	NA	NA	NA	NA	NA	NA	NA
Alisterus chloropterus	22685058	ANIMALIA	CHORDATA	AVES	PSITTACIFORMES	PSITTACIDAE	Alisterus	chloropterus	(Ramsay, 1879)	NA	NA	NA	NA	NA	Papuan King-parrot, Papuan King Parrot, Papuan King-Parrot	NA	NA	1	LC	NA	NA	NA	NA	NA	NA	NA	NA	NA	NA
Alisterus scapularis	22685046	ANIMALIA	CHORDATA	AVES	PSITTACIFORMES	PSITTACIDAE	Alisterus	scapularis	(Lichtenstein, 1818)	NA	NA	NA	NA	NA	Australian King-parrot, Australian King Parrot, Australian King-Parrot	NA	NA	1	LC	NA	NA	NA	NA	NA	NA	NA	NA	NA	NA
Alle alle	22694837	ANIMALIA	CHORDATA	AVES	CHARADRIIFORMES	ALCIDAE	Alle	alle	(Linnaeus, 1758)	NA	NA	NA	NA	NA	Little Auk, Dovekie	NA	NA	1	LC	NA	NA	NA	NA	NA	NA	NA	NA	NA	NA
Allenia fusca	22711140	ANIMALIA	CHORDATA	AVES	PASSERIFORMES	MIMIDAE	Allenia	fusca	(Müller, 1776)	NA	NA	NA	NA	Allenia fusca |Allenia fusca fuscus|Margarops fuscus	Scaly-breasted Thrasher	NA	NA	1	LC	NA	NA	NA	NA	NA	NA	NA	NA	NA	NA
Alopecoenas beccarii	60444792	ANIMALIA	CHORDATA	AVES	COLUMBIFORMES	COLUMBIDAE	Alopecoenas	beccarii	(Salvadori, 1876)	NA	NA	NA	NA	NA	Western Bronze Ground-dove	NA	NA	1	LC	NA	NA	NA	NA	NA	NA	NA	NA	NA	NA
Alopecoenas canifrons	22691071	ANIMALIA	CHORDATA	AVES	COLUMBIFORMES	COLUMBIDAE	Alopecoenas	canifrons	(Hartlaub & Finsch, 1872)	NA	NA	NA	NA	Gallicolumba canifrons	Palau Ground-dove, Palau Ground Dove, Palau Ground-Dove	NA	NA	2	NT	NA	NA	NA	NA	NA	NA	NA	NA	NA	NA
Alopecoenas erythropterus	22691030	ANIMALIA	CHORDATA	AVES	COLUMBIFORMES	COLUMBIDAE	Alopecoenas	erythropterus	(Gmelin, 1789)	NA	NA	NA	NA	Gallicolumba erythroptera	Polynesian Ground-dove, Polynesian Ground Dove, Polynesian Ground-Dove, Society Islands Ground-dove, White-collared Ground-dove	NA	NA	5	CR	NA	NA	NA	NA	NA	NA	NA	NA	NA	NA
Alopecoenas ferrugineus	22691052	ANIMALIA	CHORDATA	AVES	COLUMBIFORMES	COLUMBIDAE	Alopecoenas	ferrugineus	(Forster, 1844)	NA	NA	NA	NA	Gallicolumba ferruginea	Tanna Ground-dove, Tanna Ground-Dove	NA	NA	6	EX	NA	NA	NA	NA	NA	NA	NA	NA	NA	NA
Alopecoenas hoedtii	22691076	ANIMALIA	CHORDATA	AVES	COLUMBIFORMES	COLUMBIDAE	Alopecoenas	hoedtii	(Schlegel, 1871)	NA	NA	NA	NA	Gallicolumba hoedtii	Wetar Ground-dove, Wetar Ground Dove, Wetar Ground-Dove	NA	NA	4	EN	NA	NA	NA	NA	NA	NA	NA	NA	NA	NA
Alopecoenas jobiensis	22691019	ANIMALIA	CHORDATA	AVES	COLUMBIFORMES	COLUMBIDAE	Alopecoenas	jobiensis	(Meyer, 1875)	NA	NA	NA	NA	Gallicolumba jobiensis	White-breasted Ground-dove, Purple Ground Dove, White-bibbed Ground-Dove	NA	NA	1	LC	NA	NA	NA	NA	NA	NA	NA	NA	NA	NA
Alopecoenas johannae	60444823	ANIMALIA	CHORDATA	AVES	COLUMBIFORMES	COLUMBIDAE	Alopecoenas	johannae	(Sclater, 1877)	NA	NA	NA	NA	Gallicolumba johannae	Eastern Bronze Ground-dove	NA	NA	1	LC	NA	NA	NA	NA	NA	NA	NA	NA	NA	NA
Alopecoenas kubaryi	22691024	ANIMALIA	CHORDATA	AVES	COLUMBIFORMES	COLUMBIDAE	Alopecoenas	kubaryi	(Finsch, 1880)	NA	NA	NA	NA	Gallicolumba kubaryi	Caroline Ground-dove, Caroline Ground-dove, Caroline Islands Ground-Dove, White-fronted Ground Dove	NA	NA	3	VU	NA	NA	NA	NA	NA	NA	NA	NA	NA	NA
Alopecoenas rubescens	22691061	ANIMALIA	CHORDATA	AVES	COLUMBIFORMES	COLUMBIDAE	Alopecoenas	rubescens	(Vieillot, 1818)	NA	NA	NA	NA	Gallicolumba rubescens	Marquesas Ground-dove, Marquesan Ground Dove, Marquesan Ground-Dove	NA	NA	4	EN	NA	NA	NA	NA	NA	NA	NA	NA	NA	NA
Alopecoenas salamonis	22691056	ANIMALIA	CHORDATA	AVES	COLUMBIFORMES	COLUMBIDAE	Alopecoenas	salamonis	(Ramsay, 1882)	NA	NA	NA	NA	Gallicolumba salamonis	Thick-billed Ground-dove, Thick-billed Ground Dove, Thick-billed Ground-Dove	NA	NA	6	EX	NA	NA	NA	NA	NA	NA	NA	NA	NA	NA
Alopecoenas sanctaecrucis	22691047	ANIMALIA	CHORDATA	AVES	COLUMBIFORMES	COLUMBIDAE	Alopecoenas	sanctaecrucis	(Mayr, 1935)	NA	NA	NA	NA	Gallicolumba sanctaecrucis	Santa Cruz Ground-dove, Santa Cruz Ground Dove, Santa Cruz Ground-Dove	NA	NA	4	EN	NA	NA	NA	NA	NA	NA	NA	NA	NA	NA
Alopecoenas stairi	22691042	ANIMALIA	CHORDATA	AVES	COLUMBIFORMES	COLUMBIDAE	Alopecoenas	stairi	(Gray, 1856)	NA	NA	NA	NA	Gallicolumba stairi	Shy Ground-dove, Friendly Ground-Dove, Tongan Ground Dove	NA	NA	3	VU	NA	NA	NA	NA	NA	NA	NA	NA	NA	NA
Alopecoenas xanthonurus	22691037	ANIMALIA	CHORDATA	AVES	COLUMBIFORMES	COLUMBIDAE	Alopecoenas	xanthonurus	(Temminck, 1823)	NA	NA	NA	NA	Gallicolumba xanthonura	White-throated Ground-dove, White-throated Ground Dove, White-throated Ground-Dove	NA	NA	2	NT	NA	NA	NA	NA	NA	NA	NA	NA	NA	NA
Alophoixus bres	103821243	ANIMALIA	CHORDATA	AVES	PASSERIFORMES	PYCNONOTIDAE	Alophoixus	bres	(Lesson, 1832)	NA	NA	NA	NA	NA	Brown-cheeked Bulbul	NA	NA	1	LC	NA	NA	NA	NA	NA	NA	NA	NA	NA	NA
Alophoixus finschii	22713137	ANIMALIA	CHORDATA	AVES	PASSERIFORMES	PYCNONOTIDAE	Alophoixus	finschii	(Salvadori, 1871)	NA	NA	NA	NA	NA	Finsch's Bulbul	NA	NA	2	NT	NA	NA	NA	NA	NA	NA	NA	NA	NA	NA
Alophoixus flaveolus	22713140	ANIMALIA	CHORDATA	AVES	PASSERIFORMES	PYCNONOTIDAE	Alophoixus	flaveolus	(Gould, 1836)	NA	NA	NA	NA	NA	White-throated Bulbul	NA	NA	1	LC	NA	NA	NA	NA	NA	NA	NA	NA	NA	NA
Alophoixus frater	103821499	ANIMALIA	CHORDATA	AVES	PASSERIFORMES	PYCNONOTIDAE	Alophoixus	frater	(Sharpe, 1877)	NA	NA	NA	NA	NA	Palawan Bulbul	NA	NA	1	LC	NA	NA	NA	NA	NA	NA	NA	NA	NA	NA
Alophoixus griseiceps	103819928	ANIMALIA	CHORDATA	AVES	PASSERIFORMES	PYCNONOTIDAE	Alophoixus	griseiceps	(Hume, 1873)	NA	NA	NA	NA	NA	Grey-crowned Bulbul	NA	NA	1	LC	NA	NA	NA	NA	NA	NA	NA	NA	NA	NA
Alophoixus ochraceus	103821072	ANIMALIA	CHORDATA	AVES	PASSERIFORMES	PYCNONOTIDAE	Alophoixus	ochraceus	Moore, 1854	NA	NA	NA	NA	NA	Ochraceous Bulbul	NA	NA	1	LC	NA	NA	NA	NA	NA	NA	NA	NA	NA	NA
Alophoixus pallidus	103819799	ANIMALIA	CHORDATA	AVES	PASSERIFORMES	PYCNONOTIDAE	Alophoixus	pallidus	(Swinhoe, 1870)	NA	NA	NA	NA	NA	Puff-throated Bulbul	NA	NA	1	LC	NA	NA	NA	NA	NA	NA	NA	NA	NA	NA
Alophoixus phaeocephalus	22713152	ANIMALIA	CHORDATA	AVES	PASSERIFORMES	PYCNONOTIDAE	Alophoixus	phaeocephalus	(Hartlaub, 1844)	NA	NA	NA	NA	NA	Yellow-bellied Bulbul	NA	NA	1	LC	NA	NA	NA	NA	NA	NA	NA	NA	NA	NA
Alophoixus ruficrissus	103821125	ANIMALIA	CHORDATA	AVES	PASSERIFORMES	PYCNONOTIDAE	Alophoixus	ruficrissus	(Sharpe, 1879)	NA	NA	NA	NA	NA	Chestnut-vented Bulbul	NA	NA	1	LC	NA	NA	NA	NA	NA	NA	NA	NA	NA	NA
Alophoixus tephrogenys	103821318	ANIMALIA	CHORDATA	AVES	PASSERIFORMES	PYCNONOTIDAE	Alophoixus	tephrogenys	(Jardine & Selby, 1833)	NA	NA	NA	NA	NA	Grey-cheeked Bulbul	NA	NA	1	LC	NA	NA	NA	NA	NA	NA	NA	NA	NA	NA
Alopochelidon fucata	22712146	ANIMALIA	CHORDATA	AVES	PASSERIFORMES	HIRUNDINIDAE	Alopochelidon	fucata	(Temminck, 1822)	NA	NA	NA	NA	Stelgidopteryx fucata fucata	Tawny-headed Swallow	NA	NA	1	LC	NA	NA	NA	NA	NA	NA	NA	NA	NA	NA
Alopochen aegyptiaca	22679993	ANIMALIA	CHORDATA	AVES	ANSERIFORMES	ANATIDAE	Alopochen	aegyptiaca	(Linnaeus, 1766)	NA	NA	NA	NA	Alopochen aegyptiacus |Alopochen aegyptiacus |Alopochen aegyptiacus |Alopochen aegyptiacus	Egyptian Goose	Oie d'Egypte	NA	1	LC	NA	NA	NA	NA	NA	NA	NA	NA	NA	NA
Alopochen kervazoi	22729490	ANIMALIA	CHORDATA	AVES	ANSERIFORMES	ANATIDAE	Alopochen	kervazoi	(Cowles, 1994)	NA	NA	NA	NA	Mascarenachen kervazoi|Mascarenachen kervazoi	Reunion Shelduck, Réunion Shelduck	NA	NA	6	EX	NA	NA	NA	NA	NA	NA	NA	NA	NA	NA
Alopochen mauritiana	22728658	ANIMALIA	CHORDATA	AVES	ANSERIFORMES	ANATIDAE	Alopochen	mauritiana	(Newton & Gadow, 1893)	NA	NA	NA	NA	Alopochen mauritianus	Mauritius Shelduck, Mauritian Shelduck	NA	NA	6	EX	NA	NA	NA	NA	NA	NA	NA	NA	NA	NA
Amadina erythrocephala	22719932	ANIMALIA	CHORDATA	AVES	PASSERIFORMES	ESTRILDIDAE	Amadina	erythrocephala	(Linnaeus, 1758)	NA	NA	NA	NA	NA	Red-headed Finch	Cou-coupé à tête rouge	NA	1	LC	NA	NA	NA	NA	NA	NA	NA	NA	NA	NA
Amadina fasciata	22719927	ANIMALIA	CHORDATA	AVES	PASSERIFORMES	ESTRILDIDAE	Amadina	fasciata	(Gmelin, 1789)	NA	NA	NA	NA	NA	Cut-throat Finch, Cut-throat	Cou-coupé	NA	1	LC	NA	NA	NA	NA	NA	NA	NA	NA	NA	NA
Amalocichla incerta	22704761	ANIMALIA	CHORDATA	AVES	PASSERIFORMES	PETROICIDAE	Amalocichla	incerta	(Salvadori, 1875)	NA	NA	NA	NA	NA	Lesser Ground-robin, Lesser Ground Robin	NA	NA	1	LC	NA	NA	NA	NA	NA	NA	NA	NA	NA	NA
Amalocichla sclateriana	22704757	ANIMALIA	CHORDATA	AVES	PASSERIFORMES	PETROICIDAE	Amalocichla	sclateriana	De Vis, 1892	NA	NA	NA	NA	NA	Greater Ground-robin, Greater Ground Robin	NA	NA	1	LC	NA	NA	NA	NA	NA	NA	NA	NA	NA	NA
Amandava amandava	22719614	ANIMALIA	CHORDATA	AVES	PASSERIFORMES	ESTRILDIDAE	Amandava	amandava	(Linnaeus, 1758)	NA	NA	NA	NA	NA	Red Avadavat	Bengali amandava	NA	1	LC	NA	NA	NA	NA	NA	NA	NA	NA	NA	NA
Amandava formosa	22719618	ANIMALIA	CHORDATA	AVES	PASSERIFORMES	ESTRILDIDAE	Amandava	formosa	(Latham, 1790)	NA	NA	NA	NA	Estrilda formosa subspecies formosa	Green Avadavat	NA	NA	3	VU	NA	NA	NA	NA	NA	NA	NA	NA	NA	NA
Amandava subflava	22719624	ANIMALIA	CHORDATA	AVES	PASSERIFORMES	ESTRILDIDAE	Amandava	subflava	(Vieillot, 1819)	NA	NA	NA	NA	NA	Zebra Waxbill, Orange-breasted Waxbill	Astrild à flancs rayés	NA	1	LC	NA	NA	NA	NA	NA	NA	NA	NA	NA	NA
Amaurocichla bocagii	22715170	ANIMALIA	CHORDATA	AVES	PASSERIFORMES	MOTACILLIDAE	Amaurocichla	bocagii	Sharpe, 1892	NA	NA	NA	NA	Amaurocichla bocagei|Amaurocichla bocagii bocagii|Amaurocichla bocagii bocagii	Sao Tome Short-tail, Bocage's Longbill, São Tomé Short-tail	Fauvette de São Tomé	NA	3	VU	NA	NA	NA	NA	NA	NA	NA	NA	NA	NA
Amaurolimnas concolor	22692601	ANIMALIA	CHORDATA	AVES	GRUIFORMES	RALLIDAE	Amaurolimnas	concolor	(Gosse, 1847)	NA	NA	NA	NA	NA	Uniform Crake	NA	NA	1	LC	NA	NA	NA	NA	NA	NA	NA	NA	NA	NA
Amaurornis cinerea	22692723	ANIMALIA	CHORDATA	AVES	GRUIFORMES	RALLIDAE	Amaurornis	cinerea	(Vieillot, 1819)	NA	NA	NA	NA	Amaurornis cinerea|Porzana cinerea	White-browed Crake	NA	NA	1	LC	NA	NA	NA	NA	NA	NA	NA	NA	NA	NA
Amaurornis isabellina	22692624	ANIMALIA	CHORDATA	AVES	GRUIFORMES	RALLIDAE	Amaurornis	isabellina	(Schlegel, 1865)	NA	NA	NA	NA	Amaurornis isabellinus |Amaurornis isabellinus	Isabelline Bush-hen, Isabelline Bush-hen	NA	NA	1	LC	NA	NA	NA	NA	NA	NA	NA	NA	NA	NA
Amaurornis magnirostris	22732147	ANIMALIA	CHORDATA	AVES	GRUIFORMES	RALLIDAE	Amaurornis	magnirostris	Lambert, 1998	NA	NA	NA	NA	NA	Talaud Bush-hen	NA	NA	3	VU	NA	NA	NA	NA	NA	NA	NA	NA	NA	NA
Amaurornis marginalis	22692729	ANIMALIA	CHORDATA	AVES	GRUIFORMES	RALLIDAE	Amaurornis	marginalis	(Hartlaub, 1857)	NA	NA	NA	NA	Aenigmatolimnas marginalis|Porzana marginalis|Porzana marginalis	Striped Crake	Marouette rayée	NA	1	LC	NA	NA	NA	NA	NA	NA	NA	NA	NA	NA
Amaurornis moluccana	22692632	ANIMALIA	CHORDATA	AVES	GRUIFORMES	RALLIDAE	Amaurornis	moluccana	(Wallace, 1865)	NA	NA	NA	NA	Amaurornis moluccanus |Amaurornis moluccanus	Pale-vented Bush-hen, Pale-vented Bush-hen	NA	NA	1	LC	NA	NA	NA	NA	NA	NA	NA	NA	NA	NA
Amaurornis olivacea	22692616	ANIMALIA	CHORDATA	AVES	GRUIFORMES	RALLIDAE	Amaurornis	olivacea	(Meyen, 1834)	NA	NA	NA	NA	Amaurornis olivaceus |Amaurornis olivaceus	Philippine Bush-hen, Plain Bush-hen	NA	NA	1	LC	NA	NA	NA	NA	NA	NA	NA	NA	NA	NA
Amaurornis phoenicurus	22692640	ANIMALIA	CHORDATA	AVES	GRUIFORMES	RALLIDAE	Amaurornis	phoenicurus	(Pennant, 1769)	NA	NA	NA	NA	NA	White-breasted Waterhen	NA	NA	1	LC	NA	NA	NA	NA	NA	NA	NA	NA	NA	NA
Amaurospiza moesta	105965570	ANIMALIA	CHORDATA	AVES	PASSERIFORMES	CARDINALIDAE	Amaurospiza	moesta	(Hartlaub, 1853)	NA	NA	NA	NA	Amaurospiza carrizalensis |Amaurospiza concolor	Blue Seedeater, Blackish-blue Seedeater	NA	NA	1	LC	NA	NA	NA	NA	NA	NA	NA	NA	NA	NA
Amaurospiza relicta	22723554	ANIMALIA	CHORDATA	AVES	PASSERIFORMES	CARDINALIDAE	Amaurospiza	relicta	(Griscom, 1934)	NA	NA	NA	NA	NA	Slate-blue Seedeater	NA	NA	1	LC	NA	NA	NA	NA	NA	NA	NA	NA	NA	NA
Amazilia alfaroana	119194112	ANIMALIA	CHORDATA	AVES	CAPRIMULGIFORMES	TROCHILIDAE	Amazilia	alfaroana	Underwood, 1896	NA	NA	NA	NA	Amazilia cyanifrons	Guanacaste Hummingbird	NA	NA	5	CR	NA	NA	NA	NA	NA	NA	NA	NA	NA	NA
Amazilia amabilis	22687552	ANIMALIA	CHORDATA	AVES	CAPRIMULGIFORMES	TROCHILIDAE	Amazilia	amabilis	(Gould, 1853)	NA	NA	NA	NA	Polyerata amabilis	Blue-chested Hummingbird	NA	NA	1	LC	NA	NA	NA	NA	NA	NA	NA	NA	NA	NA
Amazilia amazilia	22687618	ANIMALIA	CHORDATA	AVES	CAPRIMULGIFORMES	TROCHILIDAE	Amazilia	amazilia	(Lesson, 1827)	NA	NA	NA	NA	NA	Amazilia Hummingbird	NA	NA	1	LC	NA	NA	NA	NA	NA	NA	NA	NA	NA	NA
Amazilia bartletti	22726714	ANIMALIA	CHORDATA	AVES	CAPRIMULGIFORMES	TROCHILIDAE	Amazilia	bartletti	(Gould, 1860)	NA	NA	NA	NA	NA	Spot-vented Emerald	NA	NA	1	LC	NA	NA	NA	NA	NA	NA	NA	NA	NA	NA
Amazilia beryllina	22687583	ANIMALIA	CHORDATA	AVES	CAPRIMULGIFORMES	TROCHILIDAE	Amazilia	beryllina	(Deppe, 1830)	NA	NA	NA	NA	Saucerottia beryllina	Berylline Hummingbird	NA	NA	1	LC	NA	NA	NA	NA	NA	NA	NA	NA	NA	NA
Amazilia boucardi	22687562	ANIMALIA	CHORDATA	AVES	CAPRIMULGIFORMES	TROCHILIDAE	Amazilia	boucardi	(Mulsant, 1877)	NA	NA	NA	NA	NA	Mangrove Hummingbird	NA	Amazilia de Manglar	4	EN	NA	NA	NA	NA	NA	NA	NA	NA	NA	NA
Amazilia brevirostris	22687517	ANIMALIA	CHORDATA	AVES	CAPRIMULGIFORMES	TROCHILIDAE	Amazilia	brevirostris	(Lesson, 1829)	NA	NA	NA	NA	Amazilia chionopectus |Amazilia chionopectus |Amazilia chionopectus	White-chested Emerald	NA	NA	1	LC	NA	NA	NA	NA	NA	NA	NA	NA	NA	NA
Amazilia candida	22687513	ANIMALIA	CHORDATA	AVES	CAPRIMULGIFORMES	TROCHILIDAE	Amazilia	candida	(Bourcier & Mulsant, 1846)	NA	NA	NA	NA	Agyrtria candida	White-bellied Emerald	NA	NA	1	LC	NA	NA	NA	NA	NA	NA	NA	NA	NA	NA
Amazilia castaneiventris	22687614	ANIMALIA	CHORDATA	AVES	CAPRIMULGIFORMES	TROCHILIDAE	Amazilia	castaneiventris	Gould, 1856	NA	NA	NA	NA	NA	Chestnut-bellied Hummingbird	NA	Amazilia Ventricastaña	4	EN	NA	NA	NA	NA	NA	NA	NA	NA	NA	NA
Amazilia chionogaster	22687509	ANIMALIA	CHORDATA	AVES	CAPRIMULGIFORMES	TROCHILIDAE	Amazilia	chionogaster	(Tschudi, 1845)	NA	NA	NA	NA	Leucippus chionogaster	White-bellied Hummingbird	NA	NA	1	LC	NA	NA	NA	NA	NA	NA	NA	NA	NA	NA
Amazilia cupreicauda	61201753	ANIMALIA	CHORDATA	AVES	CAPRIMULGIFORMES	TROCHILIDAE	Amazilia	cupreicauda	Salvin and Godman, 1884	NA	NA	NA	NA	NA	Copper-tailed Hummingbird	NA	NA	1	LC	NA	NA	NA	NA	NA	NA	NA	NA	NA	NA
Amazilia cyanifrons	119194033	ANIMALIA	CHORDATA	AVES	CAPRIMULGIFORMES	TROCHILIDAE	Amazilia	cyanifrons	(Bourcier, 1843)	NA	NA	NA	NA	NA	Indigo-capped Hummingbird	NA	NA	1	LC	NA	NA	NA	NA	NA	NA	NA	NA	NA	NA
Amazilia cyanocephala	22687577	ANIMALIA	CHORDATA	AVES	CAPRIMULGIFORMES	TROCHILIDAE	Amazilia	cyanocephala	(Lesson, 1829)	NA	NA	NA	NA	NA	Azure-crowned Hummingbird	NA	NA	1	LC	NA	NA	NA	NA	NA	NA	NA	NA	NA	NA
Amazilia cyanura	22687587	ANIMALIA	CHORDATA	AVES	CAPRIMULGIFORMES	TROCHILIDAE	Amazilia	cyanura	(Gould, 1859)	NA	NA	NA	NA	NA	Blue-tailed Hummingbird	NA	NA	1	LC	NA	NA	NA	NA	NA	NA	NA	NA	NA	NA
Amazilia decora	22687556	ANIMALIA	CHORDATA	AVES	CAPRIMULGIFORMES	TROCHILIDAE	Amazilia	decora	(Salvin, 1891)	NA	NA	NA	NA	NA	Charming Hummingbird	NA	NA	1	LC	NA	NA	NA	NA	NA	NA	NA	NA	NA	NA
Amazilia edward	22687599	ANIMALIA	CHORDATA	AVES	CAPRIMULGIFORMES	TROCHILIDAE	Amazilia	edward	(DeLattre & Bourcier, 1846)	NA	NA	NA	NA	NA	Snowy-bellied Hummingbird, Snowy-bellied Hummingbird	NA	NA	1	LC	NA	NA	NA	NA	NA	NA	NA	NA	NA	NA
Amazilia fimbriata	22687534	ANIMALIA	CHORDATA	AVES	CAPRIMULGIFORMES	TROCHILIDAE	Amazilia	fimbriata	(Gmelin, 1788)	NA	NA	NA	NA	Polyerata fimbriata	Glittering-throated Emerald	NA	NA	1	LC	NA	NA	NA	NA	NA	NA	NA	NA	NA	NA
Amazilia franciae	22687566	ANIMALIA	CHORDATA	AVES	CAPRIMULGIFORMES	TROCHILIDAE	Amazilia	franciae	(Bourcier & Mulsant, 1846)	NA	NA	NA	NA	Agyrtria franciae	Andean Emerald	NA	NA	1	LC	NA	NA	NA	NA	NA	NA	NA	NA	NA	NA
Amazilia grayi	22733641	ANIMALIA	CHORDATA	AVES	CAPRIMULGIFORMES	TROCHILIDAE	Amazilia	grayi	(DeLattre & Bourcier, 1846)	NA	NA	NA	NA	Hylocharis grayi	Gray's Hummingbird	NA	NA	1	LC	NA	NA	NA	NA	NA	NA	NA	NA	NA	NA
Amazilia humboldtii	22733646	ANIMALIA	CHORDATA	AVES	CAPRIMULGIFORMES	TROCHILIDAE	Amazilia	humboldtii	(Bourcier & Mulsant, 1852)	NA	NA	NA	NA	Hylocharis humboldtii	Humboldt's Hummingbird	NA	NA	1	LC	NA	NA	NA	NA	NA	NA	NA	NA	NA	NA
Amazilia lactea	22726706	ANIMALIA	CHORDATA	AVES	CAPRIMULGIFORMES	TROCHILIDAE	Amazilia	lactea	(Lesson, 1829)	NA	NA	NA	NA	NA	Sapphire-spangled Emerald	NA	NA	1	LC	NA	NA	NA	NA	NA	NA	NA	NA	NA	NA
Amazilia leucogaster	22687574	ANIMALIA	CHORDATA	AVES	CAPRIMULGIFORMES	TROCHILIDAE	Amazilia	leucogaster	(Gmelin, 1788)	NA	NA	NA	NA	NA	Plain-bellied Emerald	NA	NA	1	LC	NA	NA	NA	NA	NA	NA	NA	NA	NA	NA
Amazilia luciae	22687529	ANIMALIA	CHORDATA	AVES	CAPRIMULGIFORMES	TROCHILIDAE	Amazilia	luciae	(Lawrence, 1867)	NA	NA	NA	NA	NA	Honduran Emerald	NA	Amazilia Hondureña, Esmeralda Hondurena	4	EN	NA	NA	NA	NA	NA	NA	NA	NA	NA	NA
Amazilia rosenbergi	22687559	ANIMALIA	CHORDATA	AVES	CAPRIMULGIFORMES	TROCHILIDAE	Amazilia	rosenbergi	Boucard, 1895	NA	NA	NA	NA	NA	Purple-chested Hummingbird	NA	NA	1	LC	NA	NA	NA	NA	NA	NA	NA	NA	NA	NA
Amazilia rutila	22687603	ANIMALIA	CHORDATA	AVES	CAPRIMULGIFORMES	TROCHILIDAE	Amazilia	rutila	(DeLattre, 1842)	NA	NA	NA	NA	NA	Cinnamon Hummingbird	NA	NA	1	LC	NA	NA	NA	NA	NA	NA	NA	NA	NA	NA
Amazilia sapphirina	22687436	ANIMALIA	CHORDATA	AVES	CAPRIMULGIFORMES	TROCHILIDAE	Amazilia	sapphirina	(Gmelin, 1788)	NA	NA	NA	NA	Hylocharis sapphirina	Rufous-throated Hummingbird	NA	NA	1	LC	NA	NA	NA	NA	NA	NA	NA	NA	NA	NA
Amazilia saucerottei	22687590	ANIMALIA	CHORDATA	AVES	CAPRIMULGIFORMES	TROCHILIDAE	Amazilia	saucerottei	(DeLattre & Bourcier, 1846)	NA	NA	NA	NA	Amazilia saucerrottei	Steely-vented Hummingbird	NA	NA	1	LC	NA	NA	NA	NA	NA	NA	NA	NA	NA	NA
Amazilia tobaci	22687593	ANIMALIA	CHORDATA	AVES	CAPRIMULGIFORMES	TROCHILIDAE	Amazilia	tobaci	(Gmelin, 1788)	NA	NA	NA	NA	NA	Copper-rumped Hummingbird	NA	NA	1	LC	NA	NA	NA	NA	NA	NA	NA	NA	NA	NA
Amazilia tzacatl	22730168	ANIMALIA	CHORDATA	AVES	CAPRIMULGIFORMES	TROCHILIDAE	Amazilia	tzacatl	(de la Llave, 1833)	NA	NA	NA	NA	NA	Rufous-tailed Hummingbird	NA	NA	1	LC	NA	NA	NA	NA	NA	NA	NA	NA	NA	NA
Amazilia versicolor	22687525	ANIMALIA	CHORDATA	AVES	CAPRIMULGIFORMES	TROCHILIDAE	Amazilia	versicolor	(Vieillot, 1818)	NA	NA	NA	NA	NA	Versicolored Emerald, Versicolored Emerald	NA	NA	1	LC	NA	NA	NA	NA	NA	NA	NA	NA	NA	NA
Amazilia violiceps	22687624	ANIMALIA	CHORDATA	AVES	CAPRIMULGIFORMES	TROCHILIDAE	Amazilia	violiceps	(Gould, 1859)	NA	NA	NA	NA	NA	Violet-crowned Hummingbird	NA	NA	1	LC	NA	NA	NA	NA	NA	NA	NA	NA	NA	NA
Amazilia viridicauda	22687506	ANIMALIA	CHORDATA	AVES	CAPRIMULGIFORMES	TROCHILIDAE	Amazilia	viridicauda	Berlepsch, 1883	NA	NA	NA	NA	NA	Green-and-white Hummingbird	NA	NA	1	LC	NA	NA	NA	NA	NA	NA	NA	NA	NA	NA
Amazilia viridifrons	61200240	ANIMALIA	CHORDATA	AVES	CAPRIMULGIFORMES	TROCHILIDAE	Amazilia	viridifrons	(Elliot, 1871)	NA	NA	NA	NA	NA	Green-fronted Hummingbird	NA	NA	1	LC	NA	NA	NA	NA	NA	NA	NA	NA	NA	NA
Amazilia viridigaster	61201742	ANIMALIA	CHORDATA	AVES	CAPRIMULGIFORMES	TROCHILIDAE	Amazilia	viridigaster	(Bourcier, 1843)	NA	NA	NA	NA	NA	Green-bellied Hummingbird	NA	NA	1	LC	NA	NA	NA	NA	NA	NA	NA	NA	NA	NA
Amazilia wagneri	61200304	ANIMALIA	CHORDATA	AVES	CAPRIMULGIFORMES	TROCHILIDAE	Amazilia	wagneri	(Philips, 1964)	NA	NA	NA	NA	NA	Cinnamon-sided Hummingbird	NA	NA	1	LC	NA	NA	NA	NA	NA	NA	NA	NA	NA	NA
Amazilia yucatanensis	22687606	ANIMALIA	CHORDATA	AVES	CAPRIMULGIFORMES	TROCHILIDAE	Amazilia	yucatanensis	(Cabot, 1845)	NA	NA	NA	NA	NA	Buff-bellied Hummingbird	NA	NA	1	LC	NA	NA	NA	NA	NA	NA	NA	NA	NA	NA
Amazona aestiva	22686332	ANIMALIA	CHORDATA	AVES	PSITTACIFORMES	PSITTACIDAE	Amazona	aestiva	(Linnaeus, 1758)	NA	NA	NA	NA	NA	Turquoise-fronted Amazon, Blue-fronted Amazon, Blue-fronted Parrot	NA	NA	1	LC	NA	NA	NA	NA	NA	NA	NA	NA	NA	NA
Amazona agilis	22686231	ANIMALIA	CHORDATA	AVES	PSITTACIFORMES	PSITTACIDAE	Amazona	agilis	(Linnaeus, 1758)	NA	NA	NA	NA	NA	Black-billed Amazon, Black-billed Parrot	NA	Amazona Jamaicana Piquioscura, Amazonico Activo, Amazonico Jamaica, Amazonico Todo Verde	3	VU	NA	NA	NA	NA	NA	NA	NA	NA	NA	NA
Amazona albifrons	22686222	ANIMALIA	CHORDATA	AVES	PSITTACIFORMES	PSITTACIDAE	Amazona	albifrons	(Sparrman, 1788)	NA	NA	NA	NA	NA	White-fronted Amazon, White-fronted Parrot	NA	NA	1	LC	NA	NA	NA	NA	NA	NA	NA	NA	NA	NA
Amazona amazonica	22686350	ANIMALIA	CHORDATA	AVES	PSITTACIFORMES	PSITTACIDAE	Amazona	amazonica	(Linnaeus, 1766)	NA	NA	NA	NA	NA	Orange-winged Amazon, Orange-winged Parrot	NA	NA	1	LC	NA	NA	NA	NA	NA	NA	NA	NA	NA	NA
Amazona arausiaca	22686395	ANIMALIA	CHORDATA	AVES	PSITTACIFORMES	PSITTACIDAE	Amazona	arausiaca	(Müller, 1776)	NA	NA	NA	NA	NA	Red-necked Amazon, Jacquot, Red-necked Parrot	NA	Amazona Cabenazul, Amazona Cabeza Azul, Amazona Gorgirroja	3	VU	NA	NA	NA	NA	NA	NA	NA	NA	NA	NA
Amazona auropalliata	22686342	ANIMALIA	CHORDATA	AVES	PSITTACIFORMES	PSITTACIDAE	Amazona	auropalliata	(Lesson, 1842)	NA	NA	NA	NA	NA	Yellow-naped Amazon, Yellow-naped Parrot	NA	Loro de nuca amarilla	4	EN	NA	NA	NA	NA	NA	NA	NA	NA	NA	NA
Amazona autumnalis	22728292	ANIMALIA	CHORDATA	AVES	PSITTACIFORMES	PSITTACIDAE	Amazona	autumnalis	(Linnaeus, 1758)	NA	NA	NA	NA	NA	Red-lored Amazon	NA	NA	1	LC	NA	NA	NA	NA	NA	NA	NA	NA	NA	NA
Amazona barbadensis	22686325	ANIMALIA	CHORDATA	AVES	PSITTACIFORMES	PSITTACIDAE	Amazona	barbadensis	(Gmelin, 1788)	NA	NA	NA	NA	NA	Yellow-shouldered Amazon, Yellow-shouldered Parrot	NA	Amazona de Espalda Amarilla, Amazona Hombrogualda, Cotorra Cabeciamarilla	3	VU	NA	NA	NA	NA	NA	NA	NA	NA	NA	NA
Amazona bodini	22727636	ANIMALIA	CHORDATA	AVES	PSITTACIFORMES	PSITTACIDAE	Amazona	bodini	(Finsch, 1873)	NA	NA	NA	NA	NA	Northern Festive Amazon	NA	NA	2	NT	NA	NA	NA	NA	NA	NA	NA	NA	NA	NA
Amazona brasiliensis	22686296	ANIMALIA	CHORDATA	AVES	PSITTACIFORMES	PSITTACIDAE	Amazona	brasiliensis	(Linnaeus, 1758)	NA	NA	NA	NA	NA	Red-tailed Amazon, Red-tailed Parrot	NA	Amazona Colirroja, Loro Cariazul, Papagayo de Cara Roja	2	NT	NA	NA	NA	NA	NA	NA	NA	NA	NA	NA
Amazona collaria	22686209	ANIMALIA	CHORDATA	AVES	PSITTACIFORMES	PSITTACIDAE	Amazona	collaria	(Linnaeus, 1758)	NA	NA	NA	NA	NA	Yellow-billed Amazon, Yellow-billed Parrot	NA	Amazona Jamaicana Piquiclara, Loro de Jamaica	3	VU	NA	NA	NA	NA	NA	NA	NA	NA	NA	NA
Amazona diadema	22731595	ANIMALIA	CHORDATA	AVES	PSITTACIFORMES	PSITTACIDAE	Amazona	diadema	(Spix, 1824)	NA	NA	NA	NA	NA	Diademed Amazon	NA	NA	4	EN	NA	NA	NA	NA	NA	NA	NA	NA	NA	NA
Amazona dufresniana	22686282	ANIMALIA	CHORDATA	AVES	PSITTACIFORMES	PSITTACIDAE	Amazona	dufresniana	(Shaw, 1812)	NA	NA	NA	NA	NA	Blue-cheeked Amazon, Blue-cheeked Parrot	NA	Amazona Cariazul, Loro Cariazul	2	NT	NA	NA	NA	NA	NA	NA	NA	NA	NA	NA
Amazona farinosa	45430572	ANIMALIA	CHORDATA	AVES	PSITTACIFORMES	PSITTACIDAE	Amazona	farinosa	(Boddaert, 1783)	NA	NA	NA	NA	NA	Southern Mealy Amazon	NA	NA	2	NT	NA	NA	NA	NA	NA	NA	NA	NA	NA	NA
Amazona festiva	22727626	ANIMALIA	CHORDATA	AVES	PSITTACIFORMES	PSITTACIDAE	Amazona	festiva	(Linnaeus, 1758)	NA	NA	NA	NA	NA	Southern Festive Amazon, Festive Amazon, Festive Parrot	NA	NA	2	NT	NA	NA	NA	NA	NA	NA	NA	NA	NA	NA
Amazona finschi	22686268	ANIMALIA	CHORDATA	AVES	PSITTACIFORMES	PSITTACIDAE	Amazona	finschi	(Sclater, 1864)	NA	NA	NA	NA	NA	Lilac-crowned Amazon, Lilac-crowned Parrot	NA	Cotorra Frente Roja, Loro Corona-lila, Perico Guayabero	4	EN	NA	NA	NA	NA	NA	NA	NA	NA	NA	NA
Amazona guatemalae	45430583	ANIMALIA	CHORDATA	AVES	PSITTACIFORMES	PSITTACIDAE	Amazona	guatemalae	(Sclater, 1860)	NA	NA	NA	NA	NA	Northern Mealy Amazon	NA	NA	2	NT	NA	NA	NA	NA	NA	NA	NA	NA	NA	NA
Amazona guildingii	22686403	ANIMALIA	CHORDATA	AVES	PSITTACIFORMES	PSITTACIDAE	Amazona	guildingii	(Vigors, 1837)	NA	NA	NA	NA	NA	St Vincent Amazon, Saint Vincent Amazon, Saint Vincent Parrot, St. Vincent Amazon, St. Vincent Parrot	NA	Amazona de San Vincente	3	VU	NA	NA	NA	NA	NA	NA	NA	NA	NA	NA
Amazona imperialis	22686411	ANIMALIA	CHORDATA	AVES	PSITTACIFORMES	PSITTACIDAE	Amazona	imperialis	Richmond, 1899	NA	NA	NA	NA	NA	Imperial Amazon, Imperial Parrot	NA	Amazona Imperial	4	EN	NA	NA	NA	NA	NA	NA	NA	NA	NA	NA
Amazona kawalli	22686363	ANIMALIA	CHORDATA	AVES	PSITTACIFORMES	PSITTACIDAE	Amazona	kawalli	Grantsau & Camargo, 1989	NA	NA	NA	NA	NA	White-faced Amazon, Kawall's Parrot, White-cheeked Amazon	NA	NA	2	NT	NA	NA	NA	NA	NA	NA	NA	NA	NA	NA
Amazona leucocephala	22686201	ANIMALIA	CHORDATA	AVES	PSITTACIFORMES	PSITTACIDAE	Amazona	leucocephala	(Linnaeus, 1758)	NA	NA	NA	NA	NA	Cuban Amazon, Bahamas Parrot, Caribbean Amazon, Cuban Parrot	NA	Amazona Cubana, Amazona de Cuba	2	NT	NA	NA	NA	NA	NA	NA	NA	NA	NA	NA
Amazona lilacina	22728296	ANIMALIA	CHORDATA	AVES	PSITTACIFORMES	PSITTACIDAE	Amazona	lilacina	Lesson, 1844	NA	NA	NA	NA	NA	Lilacine Amazon	NA	NA	4	EN	NA	NA	NA	NA	NA	NA	NA	NA	NA	NA
Amazona martinicana	22728705	ANIMALIA	CHORDATA	AVES	PSITTACIFORMES	PSITTACIDAE	Amazona	martinicana	A. H. Clark, 1905	NA	NA	NA	NA	NA	Martinique Amazon, Martinique Parrot	NA	NA	6	EX	NA	NA	NA	NA	NA	NA	NA	NA	NA	NA
Amazona mercenarius	22686354	ANIMALIA	CHORDATA	AVES	PSITTACIFORMES	PSITTACIDAE	Amazona	mercenarius	(Tschudi, 1844)	NA	NA	NA	NA	Amazona mercenaria	Scaly-naped Amazon, Scaly-naped Parrot	NA	NA	1	LC	NA	NA	NA	NA	NA	NA	NA	NA	NA	NA
Amazona ochrocephala	22686346	ANIMALIA	CHORDATA	AVES	PSITTACIFORMES	PSITTACIDAE	Amazona	ochrocephala	(Gmelin, 1788)	NA	NA	NA	NA	NA	Yellow-crowned Amazon, Yellow-crowned Parrot	NA	NA	1	LC	NA	NA	NA	NA	NA	NA	NA	NA	NA	NA
Amazona oratrix	22686337	ANIMALIA	CHORDATA	AVES	PSITTACIFORMES	PSITTACIDAE	Amazona	oratrix	Ridgway, 1887	NA	NA	NA	NA	NA	Yellow-headed Amazon, Yellow-headed Parrot	NA	Loro Cabeciamarillo	4	EN	NA	NA	NA	NA	NA	NA	NA	NA	NA	NA
Amazona pretrei	22686251	ANIMALIA	CHORDATA	AVES	PSITTACIFORMES	PSITTACIDAE	Amazona	pretrei	(Temminck, 1830)	NA	NA	NA	NA	NA	Red-spectacled Amazon, Red-spectacled Parrot	NA	Amazona Cabecirroja, Amazona Charao, Loro Cabecirrojo, Loro de Cabeza Roja	3	VU	NA	NA	NA	NA	NA	NA	NA	NA	NA	NA
Amazona rhodocorytha	22686288	ANIMALIA	CHORDATA	AVES	PSITTACIFORMES	PSITTACIDAE	Amazona	rhodocorytha	(Salvadori, 1890)	NA	NA	NA	NA	NA	Red-browed Amazon, Red-browed Parrot, Red-topped Amazon, Red-topped Parrot	NA	Amazona Coronirroja, Amazona Crestirroja	3	VU	NA	NA	NA	NA	NA	NA	NA	NA	NA	NA
Amazona tucumana	22686246	ANIMALIA	CHORDATA	AVES	PSITTACIFORMES	PSITTACIDAE	Amazona	tucumana	(Cabanis, 1885)	NA	NA	NA	NA	NA	Tucuman Amazon, Tucumán Amazon, Tucuman Parrot	NA	NA	3	VU	NA	NA	NA	NA	NA	NA	NA	NA	NA	NA
Amazona ventralis	22686215	ANIMALIA	CHORDATA	AVES	PSITTACIFORMES	PSITTACIDAE	Amazona	ventralis	(Müller, 1776)	NA	NA	NA	NA	NA	Hispaniolan Amazon, Hispaniolan Parrot	NA	Amazona de la Española, Cotorra, Loro de Hispaniola	3	VU	NA	NA	NA	NA	NA	NA	NA	NA	NA	NA
Amazona versicolor	22686387	ANIMALIA	CHORDATA	AVES	PSITTACIFORMES	PSITTACIDAE	Amazona	versicolor	(Müller, 1776)	NA	NA	NA	NA	NA	St Lucia Amazon, Saint Lucia Amazon, Saint Lucia Parrot, St. Lucia Amazon, St. Lucia Parrot	NA	Amazona de Santa Lucía	3	VU	NA	NA	NA	NA	NA	NA	NA	NA	NA	NA
Amazona vinacea	22686374	ANIMALIA	CHORDATA	AVES	PSITTACIFORMES	PSITTACIDAE	Amazona	vinacea	(Kuhl, 1820)	NA	NA	NA	NA	NA	Vinaceous-breasted Amazon, Vinaceous Amazon, Vinaceous-breasted Parrot, Vinaceous Parrot	NA	Amazona Pechivinosa, Amazona Vinosa, Loro Pechivinoso, Loro Pecho Vinoso	4	EN	NA	NA	NA	NA	NA	NA	NA	NA	NA	NA
Amazona violacea	22728701	ANIMALIA	CHORDATA	AVES	PSITTACIFORMES	PSITTACIDAE	Amazona	violacea	(J. F. Gmelin, 1789)	NA	NA	NA	NA	NA	Guadeloupe Amazon, Guadeloupe Parrot	NA	NA	6	EX	NA	NA	NA	NA	NA	NA	NA	NA	NA	NA
Amazona viridigenalis	22686259	ANIMALIA	CHORDATA	AVES	PSITTACIFORMES	PSITTACIDAE	Amazona	viridigenalis	(Cassin, 1853)	NA	NA	NA	NA	NA	Red-crowned Amazon, Green-cheeked Amazon, Red-crowned Parrot	NA	Amapola, Amazona Tamaulipeca, Loro Cabeza Roja, Loro Tamaulipeco	4	EN	NA	NA	NA	NA	NA	NA	NA	NA	NA	NA
Amazona vittata	22686239	ANIMALIA	CHORDATA	AVES	PSITTACIFORMES	PSITTACIDAE	Amazona	vittata	(Boddaert, 1783)	NA	NA	NA	NA	NA	Puerto Rican Amazon, Puerto Rican Parrot, Red-fronted Amazon	NA	Amazona de Puerto Rico, Cotorra Portorriqueña	5	CR	NA	NA	NA	NA	NA	NA	NA	NA	NA	NA
Amazona xantholora	22686226	ANIMALIA	CHORDATA	AVES	PSITTACIFORMES	PSITTACIDAE	Amazona	xantholora	(Gray, 1859)	NA	NA	NA	NA	NA	Yellow-lored Amazon, Yellow-lored Parrot, Yucatan Amazon	NA	NA	1	LC	NA	NA	NA	NA	NA	NA	NA	NA	NA	NA
Amazonetta brasiliensis	22680115	ANIMALIA	CHORDATA	AVES	ANSERIFORMES	ANATIDAE	Amazonetta	brasiliensis	(Gmelin, 1789)	NA	NA	NA	NA	NA	Brazilian Teal	NA	NA	1	LC	NA	NA	NA	NA	NA	NA	NA	NA	NA	NA
Amblycercus holosericeus	22724065	ANIMALIA	CHORDATA	AVES	PASSERIFORMES	ICTERIDAE	Amblycercus	holosericeus	(Deppe, 1830)	NA	NA	NA	NA	Cacicus holosericeus holosericeus	Yellow-billed Cacique	NA	NA	1	LC	NA	NA	NA	NA	NA	NA	NA	NA	NA	NA
Amblyornis flavifrons	22703657	ANIMALIA	CHORDATA	AVES	PASSERIFORMES	PTILONORHYNCHIDAE	Amblyornis	flavifrons	Rothschild, 1895	NA	NA	NA	NA	NA	Golden-fronted Bowerbird, Yellow-fronted Bowerbird	NA	NA	1	LC	NA	NA	NA	NA	NA	NA	NA	NA	NA	NA
Amblyornis inornata	22703644	ANIMALIA	CHORDATA	AVES	PASSERIFORMES	PTILONORHYNCHIDAE	Amblyornis	inornata	(Schlegel, 1871)	NA	NA	NA	NA	Amblyornis inornatus |Amblyornis inornatus	Vogelkop Bowerbird	NA	NA	1	LC	NA	NA	NA	NA	NA	NA	NA	NA	NA	NA
Amblyornis macgregoriae	22703651	ANIMALIA	CHORDATA	AVES	PASSERIFORMES	PTILONORHYNCHIDAE	Amblyornis	macgregoriae	De Vis, 1890	NA	NA	NA	NA	NA	MacGregor's Bowerbird	NA	NA	1	LC	NA	NA	NA	NA	NA	NA	NA	NA	NA	NA
Amblyornis subalaris	22703654	ANIMALIA	CHORDATA	AVES	PASSERIFORMES	PTILONORHYNCHIDAE	Amblyornis	subalaris	Sharpe, 1884	NA	NA	NA	NA	NA	Streaked Bowerbird	NA	NA	1	LC	NA	NA	NA	NA	NA	NA	NA	NA	NA	NA
Amblyospiza albifrons	22719260	ANIMALIA	CHORDATA	AVES	PASSERIFORMES	PLOCEIDAE	Amblyospiza	albifrons	(Vigors, 1831)	NA	NA	NA	NA	NA	Thick-billed Weaver, Grosbeak Weaver	Grosbec à front blanc	NA	1	LC	NA	NA	NA	NA	NA	NA	NA	NA	NA	NA
Amblyramphus holosericeus	22724265	ANIMALIA	CHORDATA	AVES	PASSERIFORMES	ICTERIDAE	Amblyramphus	holosericeus	(Scopoli, 1786)	NA	NA	NA	NA	NA	Scarlet-headed Blackbird	NA	NA	1	LC	NA	NA	NA	NA	NA	NA	NA	NA	NA	NA
Ammodramus aurifrons	22721150	ANIMALIA	CHORDATA	AVES	PASSERIFORMES	PASSERELLIDAE	Ammodramus	aurifrons	(Spix, 1825)	NA	NA	NA	NA	NA	Yellow-browed Sparrow	NA	NA	1	LC	NA	NA	NA	NA	NA	NA	NA	NA	NA	NA
Ammodramus humeralis	22721147	ANIMALIA	CHORDATA	AVES	PASSERIFORMES	PASSERELLIDAE	Ammodramus	humeralis	(Bosc, 1792)	NA	NA	NA	NA	NA	Grassland Sparrow	NA	NA	1	LC	NA	NA	NA	NA	NA	NA	NA	NA	NA	NA
Ammodramus savannarum	22721144	ANIMALIA	CHORDATA	AVES	PASSERIFORMES	PASSERELLIDAE	Ammodramus	savannarum	(Gmelin, 1789)	NA	NA	NA	NA	NA	Grasshopper Sparrow	NA	NA	1	LC	NA	NA	NA	NA	NA	NA	NA	NA	NA	NA
Ammomanes cinctura	22717236	ANIMALIA	CHORDATA	AVES	PASSERIFORMES	ALAUDIDAE	Ammomanes	cinctura	(Gould, 1839)	NA	NA	NA	NA	Ammomanes cincturus |Ammomanes cincturus |Ammomanes cincturus |Ammomanes cincturus	Bar-tailed Lark, Bar-tailed Desert Lark	Ammomane élégante	NA	1	LC	NA	NA	NA	NA	NA	NA	NA	NA	NA	NA
Ammomanes deserti	22717254	ANIMALIA	CHORDATA	AVES	PASSERIFORMES	ALAUDIDAE	Ammomanes	deserti	(Lichtenstein, 1823)	NA	NA	NA	NA	NA	Desert Lark	Ammomane du désert	NA	1	LC	NA	NA	NA	NA	NA	NA	NA	NA	NA	NA
Ammomanes phoenicura	22717247	ANIMALIA	CHORDATA	AVES	PASSERIFORMES	ALAUDIDAE	Ammomanes	phoenicura	(Franklin, 1831)	NA	NA	NA	NA	Ammomanes phoenicurus |Ammomanes phoenicurus	Rufous-tailed Lark	NA	NA	1	LC	NA	NA	NA	NA	NA	NA	NA	NA	NA	NA
Ammomanopsis grayi	22717258	ANIMALIA	CHORDATA	AVES	PASSERIFORMES	ALAUDIDAE	Ammomanopsis	grayi	(Wahlberg, 1855)	NA	NA	NA	NA	Ammomanes grayi	Gray's Lark	Ammomane de Gray	NA	1	LC	NA	NA	NA	NA	NA	NA	NA	NA	NA	NA
Ammonastes pelzelni	22701823	ANIMALIA	CHORDATA	AVES	PASSERIFORMES	THAMNOPHILIDAE	Ammonastes	pelzelni	(Sclater, 1890)	NA	NA	NA	NA	Myrmeciza pelzelni	Grey-bellied Antbird, Gray-bellied Antbird	NA	NA	1	LC	NA	NA	NA	NA	NA	NA	NA	NA	NA	NA
Ammoperdix griseogularis	22678652	ANIMALIA	CHORDATA	AVES	GALLIFORMES	PHASIANIDAE	Ammoperdix	griseogularis	(Brandt, 1843)	NA	NA	NA	NA	NA	See-see Partridge, See-see, See-See Partridge	NA	NA	1	LC	NA	NA	NA	NA	NA	NA	NA	NA	NA	NA
Ammoperdix heyi	22678657	ANIMALIA	CHORDATA	AVES	GALLIFORMES	PHASIANIDAE	Ammoperdix	heyi	(Temminck, 1825)	NA	NA	NA	NA	NA	Sand Partridge	Perdrix de Hey	NA	1	LC	NA	NA	NA	NA	NA	NA	NA	NA	NA	NA
Ammospiza caudacuta	22721129	ANIMALIA	CHORDATA	AVES	PASSERIFORMES	PASSERELLIDAE	Ammospiza	caudacuta	(Gmelin, 1788)	NA	NA	NA	NA	Ammodramus caudacutus	Saltmarsh Sparrow, Saltmarsh Sharp-tailed Sparrow	NA	NA	4	EN	NA	NA	NA	NA	NA	NA	NA	NA	NA	NA
Ammospiza leconteii	22721135	ANIMALIA	CHORDATA	AVES	PASSERIFORMES	PASSERELLIDAE	Ammospiza	leconteii	(Audubon, 1843)	NA	NA	NA	NA	Ammodramus leconteii	Le Conte's Sparrow	NA	NA	1	LC	NA	NA	NA	NA	NA	NA	NA	NA	NA	NA
Ammospiza maritima	22721123	ANIMALIA	CHORDATA	AVES	PASSERIFORMES	PASSERELLIDAE	Ammospiza	maritima	(Wilson, 1811)	NA	NA	NA	NA	Ammodramus maritimus|Ammodramus maritima maritima	Seaside Sparrow	NA	NA	1	LC	NA	NA	NA	NA	NA	NA	NA	NA	NA	NA
Ammospiza nelsoni	22728393	ANIMALIA	CHORDATA	AVES	PASSERIFORMES	PASSERELLIDAE	Ammospiza	nelsoni	Allen, 1875	NA	NA	NA	NA	Ammodramus nelsoni	Nelson's Sparrow, Nelson's Sharp-tailed Sparrow	NA	NA	1	LC	NA	NA	NA	NA	NA	NA	NA	NA	NA	NA
Ampeliceps coronatus	22710949	ANIMALIA	CHORDATA	AVES	PASSERIFORMES	STURNIDAE	Ampeliceps	coronatus	Blyth, 1842	NA	NA	NA	NA	NA	Golden-crested Myna	NA	NA	1	LC	NA	NA	NA	NA	NA	NA	NA	NA	NA	NA
Ampelioides tschudii	22700815	ANIMALIA	CHORDATA	AVES	PASSERIFORMES	COTINGIDAE	Ampelioides	tschudii	(Gray, 1846)	NA	NA	NA	NA	NA	Scaled Fruiteater	NA	NA	1	LC	NA	NA	NA	NA	NA	NA	NA	NA	NA	NA
Ampelion rubrocristatus	22700753	ANIMALIA	CHORDATA	AVES	PASSERIFORMES	COTINGIDAE	Ampelion	rubrocristatus	(D'Orbigny & Lafresnaye, 1837)	NA	NA	NA	NA	Ampelion rubrocristata rubrocristata	Red-crested Cotinga	NA	NA	1	LC	NA	NA	NA	NA	NA	NA	NA	NA	NA	NA
Ampelion rufaxilla	22700761	ANIMALIA	CHORDATA	AVES	PASSERIFORMES	COTINGIDAE	Ampelion	rufaxilla	(Tschudi, 1844)	NA	NA	NA	NA	NA	Chestnut-crested Cotinga	NA	NA	1	LC	NA	NA	NA	NA	NA	NA	NA	NA	NA	NA
Ampelornis griseiceps	22701847	ANIMALIA	CHORDATA	AVES	PASSERIFORMES	THAMNOPHILIDAE	Ampelornis	griseiceps	(Chapman, 1923)	NA	NA	NA	NA	Myrmeciza griseiceps	Grey-headed Antbird, Gray-headed Antbird	NA	NA	3	VU	NA	NA	NA	NA	NA	NA	NA	NA	NA	NA
Amphilais seebohmi	22715475	ANIMALIA	CHORDATA	AVES	PASSERIFORMES	LOCUSTELLIDAE	Amphilais	seebohmi	(Sharpe, 1879)	NA	NA	NA	NA	NA	Madagascar Grassbird, Grey Emutail, Grey Emu-tail	Dromaeocerque tacheté	NA	1	LC	NA	NA	NA	NA	NA	NA	NA	NA	NA	NA
Amphispiza bilineata	22721194	ANIMALIA	CHORDATA	AVES	PASSERIFORMES	PASSERELLIDAE	Amphispiza	bilineata	(Cassin, 1850)	NA	NA	NA	NA	NA	Black-throated Sparrow	NA	NA	1	LC	NA	NA	NA	NA	NA	NA	NA	NA	NA	NA
Amphispiza quinquestriata	22721200	ANIMALIA	CHORDATA	AVES	PASSERIFORMES	PASSERELLIDAE	Amphispiza	quinquestriata	(Sclater & Salvin, 1868)	NA	NA	NA	NA	Aimophila quinquestriata |Aimophila quinquestriata |Aimophila quinquestriata	Five-striped Sparrow	NA	NA	1	LC	NA	NA	NA	NA	NA	NA	NA	NA	NA	NA
Amytornis ballarae	22735654	ANIMALIA	CHORDATA	AVES	PASSERIFORMES	MALURIDAE	Amytornis	ballarae	Condon, 1969	NA	NA	NA	NA	NA	Kalkadoon Grasswren	NA	NA	1	LC	NA	NA	NA	NA	NA	NA	NA	NA	NA	NA
Amytornis barbatus	22703780	ANIMALIA	CHORDATA	AVES	PASSERIFORMES	MALURIDAE	Amytornis	barbatus	Favaloro & McEvey, 1968	NA	NA	NA	NA	NA	Grey Grasswren	NA	NA	1	LC	NA	NA	NA	NA	NA	NA	NA	NA	NA	NA
Amytornis dorotheae	22703786	ANIMALIA	CHORDATA	AVES	PASSERIFORMES	MALURIDAE	Amytornis	dorotheae	(Mathews, 1914)	NA	NA	NA	NA	NA	Carpentarian Grasswren, Red-winged Grasswren	NA	NA	3	VU	NA	NA	NA	NA	NA	NA	NA	NA	NA	NA
Amytornis goyderi	22703795	ANIMALIA	CHORDATA	AVES	PASSERIFORMES	MALURIDAE	Amytornis	goyderi	(Gould, 1875)	NA	NA	NA	NA	NA	Eyrean Grasswren	NA	NA	1	LC	NA	NA	NA	NA	NA	NA	NA	NA	NA	NA
Amytornis housei	22703807	ANIMALIA	CHORDATA	AVES	PASSERIFORMES	MALURIDAE	Amytornis	housei	(Milligan, 1902)	NA	NA	NA	NA	NA	Black Grasswren	NA	NA	2	NT	NA	NA	NA	NA	NA	NA	NA	NA	NA	NA
Amytornis merrotsyi	22732155	ANIMALIA	CHORDATA	AVES	PASSERIFORMES	MALURIDAE	Amytornis	merrotsyi	Mellor, 1913	NA	NA	NA	NA	NA	Short-tailed Grasswren	NA	NA	2	NT	NA	NA	NA	NA	NA	NA	NA	NA	NA	NA
Amytornis modestus	103684164	ANIMALIA	CHORDATA	AVES	PASSERIFORMES	MALURIDAE	Amytornis	modestus	(North, 1902)	NA	NA	NA	NA	NA	Thick-billed Grasswren	NA	NA	1	LC	NA	NA	NA	NA	NA	NA	NA	NA	NA	NA
Amytornis purnelli	22735659	ANIMALIA	CHORDATA	AVES	PASSERIFORMES	MALURIDAE	Amytornis	purnelli	(Mathews, 1914)	NA	NA	NA	NA	NA	Dusky Grasswren	NA	NA	1	LC	NA	NA	NA	NA	NA	NA	NA	NA	NA	NA
Amytornis striatus	22734297	ANIMALIA	CHORDATA	AVES	PASSERIFORMES	MALURIDAE	Amytornis	striatus	(Gould, 1840)	NA	NA	NA	NA	NA	Striated Grasswren	NA	NA	1	LC	NA	NA	NA	NA	NA	NA	NA	NA	NA	NA
Amytornis textilis	103684117	ANIMALIA	CHORDATA	AVES	PASSERIFORMES	MALURIDAE	Amytornis	textilis	(Dumont, 1824)	NA	NA	NA	NA	NA	Western Grasswren	NA	NA	1	LC	NA	NA	NA	NA	NA	NA	NA	NA	NA	NA
Amytornis woodwardi	22703783	ANIMALIA	CHORDATA	AVES	PASSERIFORMES	MALURIDAE	Amytornis	woodwardi	Hartert, 1905	NA	NA	NA	NA	NA	White-throated Grasswren	NA	NA	3	VU	NA	NA	NA	NA	NA	NA	NA	NA	NA	NA
Anabacerthia amaurotis	22702843	ANIMALIA	CHORDATA	AVES	PASSERIFORMES	FURNARIIDAE	Anabacerthia	amaurotis	(Temminck, 1823)	NA	NA	NA	NA	Philydor amaurotis amaurotis|Philydor amaurotis amaurotis|Philydor amaurotis amaurotis	White-browed Foliage-gleaner	NA	NA	2	NT	NA	NA	NA	NA	NA	NA	NA	NA	NA	NA
Anabacerthia lichtensteini	22702855	ANIMALIA	CHORDATA	AVES	PASSERIFORMES	FURNARIIDAE	Anabacerthia	lichtensteini	(Cabanis & Heine, 1859)	NA	NA	NA	NA	Philydor lichtensteini	Ochre-breasted Foliage-gleaner	NA	NA	1	LC	NA	NA	NA	NA	NA	NA	NA	NA	NA	NA
Anabacerthia ruficaudata	22702792	ANIMALIA	CHORDATA	AVES	PASSERIFORMES	FURNARIIDAE	Anabacerthia	ruficaudata	(D'Orbigny & Lafresnaye, 1838)	NA	NA	NA	NA	Philydor ruficaudatum|Philydor ruficaudatus |Philydor ruficaudatus |Philydor ruficaudatus	Rufous-tailed Foliage-gleaner	NA	NA	1	LC	NA	NA	NA	NA	NA	NA	NA	NA	NA	NA
Anabacerthia striaticollis	22702789	ANIMALIA	CHORDATA	AVES	PASSERIFORMES	FURNARIIDAE	Anabacerthia	striaticollis	Lafresnaye, 1840	NA	NA	NA	NA	NA	Montane Foliage-gleaner	NA	NA	1	LC	NA	NA	NA	NA	NA	NA	NA	NA	NA	NA
Anabacerthia variegaticeps	22702786	ANIMALIA	CHORDATA	AVES	PASSERIFORMES	FURNARIIDAE	Anabacerthia	variegaticeps	(Sclater, 1857)	NA	NA	NA	NA	NA	Scaly-throated Foliage-gleaner	NA	NA	1	LC	NA	NA	NA	NA	NA	NA	NA	NA	NA	NA
Anabathmis hartlaubii	22717709	ANIMALIA	CHORDATA	AVES	PASSERIFORMES	NECTARINIIDAE	Anabathmis	hartlaubii	(Hartlaub, 1857)	NA	NA	NA	NA	Nectarinia hartlaubii	Principe Sunbird, Príncipe Sunbird	Souimanga d'Hartlaub	NA	1	LC	NA	NA	NA	NA	NA	NA	NA	NA	NA	NA
Anabathmis newtonii	22717714	ANIMALIA	CHORDATA	AVES	PASSERIFORMES	NECTARINIIDAE	Anabathmis	newtonii	(Barboza du Bocage, 1887)	NA	NA	NA	NA	Nectarinia newtonii	Newton's Sunbird, Newton's Yellow-breasted Sunbird	Souimanga de Newton	NA	1	LC	NA	NA	NA	NA	NA	NA	NA	NA	NA	NA
Anabathmis reichenbachii	22717705	ANIMALIA	CHORDATA	AVES	PASSERIFORMES	NECTARINIIDAE	Anabathmis	reichenbachii	(Hartlaub, 1857)	NA	NA	NA	NA	Nectarinia reichenbachii	Reichenbach's Sunbird	Souimanga de Reichenbach	NA	1	LC	NA	NA	NA	NA	NA	NA	NA	NA	NA	NA
Anabazenops dorsalis	22702913	ANIMALIA	CHORDATA	AVES	PASSERIFORMES	FURNARIIDAE	Anabazenops	dorsalis	Sclater & Salvin, 1880	NA	NA	NA	NA	Automolus dorsalis |Automolus dorsalis |Automolus dorsalis	Dusky-cheeked Foliage-gleaner, Bamboo Foliage-gleaner, Crested Foliage-gleaner	NA	NA	1	LC	NA	NA	NA	NA	NA	NA	NA	NA	NA	NA
Anabazenops fuscus	22702881	ANIMALIA	CHORDATA	AVES	PASSERIFORMES	FURNARIIDAE	Anabazenops	fuscus	(Vieillot, 1816)	NA	NA	NA	NA	Philydor fuscus fuscus	White-collared Foliage-gleaner	NA	NA	1	LC	NA	NA	NA	NA	NA	NA	NA	NA	NA	NA
Anairetes alpinus	22699383	ANIMALIA	CHORDATA	AVES	PASSERIFORMES	TYRANNIDAE	Anairetes	alpinus	(Carriker, 1933)	NA	NA	NA	NA	NA	Ash-breasted Tit-tyrant, Ash-breasted Tit-Tyrant	NA	NA	4	EN	NA	NA	NA	NA	NA	NA	NA	NA	NA	NA
Anairetes fernandezianus	22699401	ANIMALIA	CHORDATA	AVES	PASSERIFORMES	TYRANNIDAE	Anairetes	fernandezianus	(Philippi, 1857)	NA	NA	NA	NA	NA	Juan Fernandez Tit-tyrant, Juan Fernandez Tit-Tyrant, Juan Fernández Tit-tyrant	NA	NA	2	NT	NA	NA	NA	NA	NA	NA	NA	NA	NA	NA
Anairetes flavirostris	22699397	ANIMALIA	CHORDATA	AVES	PASSERIFORMES	TYRANNIDAE	Anairetes	flavirostris	Sclater & Salvin, 1876	NA	NA	NA	NA	NA	Yellow-billed Tit-tyrant, Yellow-billed Tit-Tyrant	NA	NA	1	LC	NA	NA	NA	NA	NA	NA	NA	NA	NA	NA
Anairetes nigrocristatus	22699387	ANIMALIA	CHORDATA	AVES	PASSERIFORMES	TYRANNIDAE	Anairetes	nigrocristatus	Taczanowski, 1884	NA	NA	NA	NA	NA	Black-crested Tit-tyrant, Maranon Tit-tyrant, Maranon Tit-Tyrant, Marañón Tit-tyrant	NA	NA	1	LC	NA	NA	NA	NA	NA	NA	NA	NA	NA	NA
Anairetes parulus	22699406	ANIMALIA	CHORDATA	AVES	PASSERIFORMES	TYRANNIDAE	Anairetes	parulus	(Kittlitz, 1830)	NA	NA	NA	NA	NA	Tufted Tit-tyrant, Tufted Tit-Tyrant	NA	NA	1	LC	NA	NA	NA	NA	NA	NA	NA	NA	NA	NA
Anairetes reguloides	22699393	ANIMALIA	CHORDATA	AVES	PASSERIFORMES	TYRANNIDAE	Anairetes	reguloides	(D'Orbigny & Lafresnaye, 1837)	NA	NA	NA	NA	NA	Pied-crested Tit-tyrant, Pied-crested Tit-Tyrant	NA	NA	1	LC	NA	NA	NA	NA	NA	NA	NA	NA	NA	NA
Anaplectes jubaensis	103812651	ANIMALIA	CHORDATA	AVES	PASSERIFORMES	PLOCEIDAE	Anaplectes	jubaensis	van Someren, 1920	NA	NA	NA	NA	NA	Red Weaver	NA	NA	1	LC	NA	NA	NA	NA	NA	NA	NA	NA	NA	NA
Anaplectes leuconotos	103812620	ANIMALIA	CHORDATA	AVES	PASSERIFORMES	PLOCEIDAE	Anaplectes	leuconotos	(Müller, 1851)	NA	NA	NA	NA	NA	Northern Red-headed Weaver	NA	NA	1	LC	NA	NA	NA	NA	NA	NA	NA	NA	NA	NA
Anaplectes rubriceps	103812581	ANIMALIA	CHORDATA	AVES	PASSERIFORMES	PLOCEIDAE	Anaplectes	rubriceps	(Sundevall, 1850)	NA	NA	NA	NA	NA	Southern Red-headed Weaver	NA	NA	1	LC	NA	NA	NA	NA	NA	NA	NA	NA	NA	NA
Anarhynchus frontalis	22693928	ANIMALIA	CHORDATA	AVES	CHARADRIIFORMES	CHARADRIIDAE	Anarhynchus	frontalis	Quoy & Gaimard, 1830	NA	NA	NA	NA	NA	Wrybill	NA	NA	3	VU	NA	NA	NA	NA	NA	NA	NA	NA	NA	NA
Anas acuta	22680301	ANIMALIA	CHORDATA	AVES	ANSERIFORMES	ANATIDAE	Anas	acuta	Linnaeus, 1758	NA	NA	NA	NA	NA	Northern Pintail, Pintail	Canard pilet	NA	1	LC	NA	NA	NA	NA	NA	NA	NA	NA	NA	NA
Anas albogularis	22727280	ANIMALIA	CHORDATA	AVES	ANSERIFORMES	ANATIDAE	Anas	albogularis	(Hume, 1873)	NA	NA	NA	NA	NA	Andaman Teal	NA	NA	3	VU	NA	NA	NA	NA	NA	NA	NA	NA	NA	NA
Anas andium	22735557	ANIMALIA	CHORDATA	AVES	ANSERIFORMES	ANATIDAE	Anas	andium	(Sclater & Salvin, 1873)	NA	NA	NA	NA	Anas flavirostris	Andean Teal	NA	NA	1	LC	NA	NA	NA	NA	NA	NA	NA	NA	NA	NA
Anas aucklandica	22680280	ANIMALIA	CHORDATA	AVES	ANSERIFORMES	ANATIDAE	Anas	aucklandica	(Gray, 1844)	NA	NA	NA	NA	NA	Auckland Teal, Brown Teal	NA	Cerceta Alicorta de Auckland	3	VU	NA	NA	NA	NA	NA	NA	NA	NA	NA	NA
Anas bahamensis	22680287	ANIMALIA	CHORDATA	AVES	ANSERIFORMES	ANATIDAE	Anas	bahamensis	Linnaeus, 1758	NA	NA	NA	NA	NA	White-cheeked Pintail	NA	NA	1	LC	NA	NA	NA	NA	NA	NA	NA	NA	NA	NA
Anas bernieri	22680252	ANIMALIA	CHORDATA	AVES	ANSERIFORMES	ANATIDAE	Anas	bernieri	(Hartlaub, 1860)	NA	NA	NA	NA	NA	Madagascar Teal, Bernier's Teal	Canard de Bernier, Sarcelle de Bernier, Sarcelle de Madagascar, Sarcelle malgache de Bernier	Cerceta de Madagascar, Cerceta Malgache, Pato de Bernier	4	EN	NA	NA	NA	NA	NA	NA	NA	NA	NA	NA
Anas capensis	22680145	ANIMALIA	CHORDATA	AVES	ANSERIFORMES	ANATIDAE	Anas	capensis	Gmelin, 1789	NA	NA	NA	NA	NA	Cape Teal	Sarcelle du Cap	NA	1	LC	NA	NA	NA	NA	NA	NA	NA	NA	NA	NA
Anas castanea	22680277	ANIMALIA	CHORDATA	AVES	ANSERIFORMES	ANATIDAE	Anas	castanea	(Eyton, 1838)	NA	NA	NA	NA	NA	Chestnut Teal	NA	NA	1	LC	NA	NA	NA	NA	NA	NA	NA	NA	NA	NA
Anas chlorotis	22728303	ANIMALIA	CHORDATA	AVES	ANSERIFORMES	ANATIDAE	Anas	chlorotis	Gray, 1845	NA	NA	NA	NA	NA	Brown Teal	NA	NA	2	NT	NA	NA	NA	NA	NA	NA	NA	NA	NA	NA
Anas crecca	22729717	ANIMALIA	CHORDATA	AVES	ANSERIFORMES	ANATIDAE	Anas	crecca	Linnaeus, 1758	NA	NA	NA	NA	NA	Common Teal, Eurasian Teal, Green-winged Teal, Teal	Sarcelle d'hiver	NA	1	LC	NA	NA	NA	NA	NA	NA	NA	NA	NA	NA
Anas eatoni	22680306	ANIMALIA	CHORDATA	AVES	ANSERIFORMES	ANATIDAE	Anas	eatoni	(Sharpe, 1875)	NA	NA	NA	NA	NA	Southern Pintail, Kerguelen Pintail	NA	NA	3	VU	NA	NA	NA	NA	NA	NA	NA	NA	NA	NA
Anas erythrorhyncha	22680290	ANIMALIA	CHORDATA	AVES	ANSERIFORMES	ANATIDAE	Anas	erythrorhyncha	Gmelin, 1789	NA	NA	NA	NA	NA	Red-billed Teal, Red-billed Teal	Canard à bec rouge	NA	1	LC	NA	NA	NA	NA	NA	NA	NA	NA	NA	NA
Anas flavirostris	22736320	ANIMALIA	CHORDATA	AVES	ANSERIFORMES	ANATIDAE	Anas	flavirostris	Vieillot, 1816	NA	NA	NA	NA	NA	Yellow-billed Teal	NA	NA	1	LC	NA	NA	NA	NA	NA	NA	NA	NA	NA	NA
Anas fulvigula	22680178	ANIMALIA	CHORDATA	AVES	ANSERIFORMES	ANATIDAE	Anas	fulvigula	Ridgway, 1874	NA	NA	NA	NA	NA	Mottled Duck	NA	NA	1	LC	NA	NA	NA	NA	NA	NA	NA	NA	NA	NA
Anas georgica	22680310	ANIMALIA	CHORDATA	AVES	ANSERIFORMES	ANATIDAE	Anas	georgica	Gmelin, 1789	NA	NA	NA	NA	NA	Yellow-billed Pintail	NA	NA	1	LC	NA	NA	NA	NA	NA	NA	NA	NA	NA	NA
Anas gibberifrons	22727271	ANIMALIA	CHORDATA	AVES	ANSERIFORMES	ANATIDAE	Anas	gibberifrons	Müller, 1842	NA	NA	NA	NA	NA	Sunda Teal	NA	NA	2	NT	NA	NA	NA	NA	NA	NA	NA	NA	NA	NA
Anas gracilis	22680271	ANIMALIA	CHORDATA	AVES	ANSERIFORMES	ANATIDAE	Anas	gracilis	Buller, 1869	NA	NA	NA	NA	NA	Grey Teal	NA	NA	1	LC	NA	NA	NA	NA	NA	NA	NA	NA	NA	NA
Anas laysanensis	22680203	ANIMALIA	CHORDATA	AVES	ANSERIFORMES	ANATIDAE	Anas	laysanensis	Rothschild, 1892	NA	NA	NA	NA	NA	Laysan Duck, Laysan Teal	NA	Pato Real de Laysan	5	CR	NA	NA	NA	NA	NA	NA	NA	NA	NA	NA
Anas luzonica	22680214	ANIMALIA	CHORDATA	AVES	ANSERIFORMES	ANATIDAE	Anas	luzonica	Fraser, 1839	NA	NA	NA	NA	NA	Philippine Duck	NA	NA	3	VU	NA	NA	NA	NA	NA	NA	NA	NA	NA	NA
Anas marecula	22728666	ANIMALIA	CHORDATA	AVES	ANSERIFORMES	ANATIDAE	Anas	marecula	Olson & Jouventin, 1996	NA	NA	NA	NA	NA	Amsterdam Duck, Amsterdam Island Duck	NA	NA	6	EX	NA	NA	NA	NA	NA	NA	NA	NA	NA	NA
Anas melleri	22680225	ANIMALIA	CHORDATA	AVES	ANSERIFORMES	ANATIDAE	Anas	melleri	P.L. Sclater, 1865	NA	NA	NA	NA	NA	Meller's Duck	Canard de Meller	NA	4	EN	NA	NA	NA	NA	NA	NA	NA	NA	NA	NA
Anas nesiotis	22724580	ANIMALIA	CHORDATA	AVES	ANSERIFORMES	ANATIDAE	Anas	nesiotis	(Fleming, 1935)	NA	NA	NA	NA	NA	Campbell Teal	NA	NA	4	EN	NA	NA	NA	NA	NA	NA	NA	NA	NA	NA
Anas platyrhynchos	22680186	ANIMALIA	CHORDATA	AVES	ANSERIFORMES	ANATIDAE	Anas	platyrhynchos	Linnaeus, 1758	NA	NA	NA	NA	NA	Mallard, Common Mallard, Northern Mallard	Canard colvert	NA	1	LC	NA	NA	NA	NA	NA	NA	NA	NA	NA	NA
Anas poecilorhyncha	22736541	ANIMALIA	CHORDATA	AVES	ANSERIFORMES	ANATIDAE	Anas	poecilorhyncha	Forster, 1781	NA	NA	NA	NA	NA	Indian Spot-billed Duck, Indian Spot-billed Duck	NA	NA	1	LC	NA	NA	NA	NA	NA	NA	NA	NA	NA	NA
Anas rubripes	22680174	ANIMALIA	CHORDATA	AVES	ANSERIFORMES	ANATIDAE	Anas	rubripes	Brewster, 1902	NA	NA	NA	NA	NA	American Black Duck, Black Duck	NA	NA	1	LC	NA	NA	NA	NA	NA	NA	NA	NA	NA	NA
Anas sparsa	22680170	ANIMALIA	CHORDATA	AVES	ANSERIFORMES	ANATIDAE	Anas	sparsa	Eyton, 1838	NA	NA	NA	NA	NA	African Black Duck	Canard noirâtre	NA	1	LC	NA	NA	NA	NA	NA	NA	NA	NA	NA	NA
Anas superciliosa	22680217	ANIMALIA	CHORDATA	AVES	ANSERIFORMES	ANATIDAE	Anas	superciliosa	Gmelin, 1789	NA	NA	NA	NA	NA	Pacific Black Duck, Grey Duck	NA	NA	1	LC	NA	NA	NA	NA	NA	NA	NA	NA	NA	NA
Anas theodori	22728662	ANIMALIA	CHORDATA	AVES	ANSERIFORMES	ANATIDAE	Anas	theodori	Newton & Gadow, 1893	NA	NA	NA	NA	NA	Mauritius Duck, Mauritian Duck	NA	NA	6	EX	NA	NA	NA	NA	NA	NA	NA	NA	NA	NA
Anas undulata	22680221	ANIMALIA	CHORDATA	AVES	ANSERIFORMES	ANATIDAE	Anas	undulata	Dubois, 1839	NA	NA	NA	NA	NA	Yellow-billed Duck	Canard à bec jaune	NA	1	LC	NA	NA	NA	NA	NA	NA	NA	NA	NA	NA
Anas wyvilliana	22680199	ANIMALIA	CHORDATA	AVES	ANSERIFORMES	ANATIDAE	Anas	wyvilliana	Sclater, 1878	NA	NA	NA	NA	NA	Hawaiian Duck	NA	NA	4	EN	NA	NA	NA	NA	NA	NA	NA	NA	NA	NA
Anas zonorhyncha	22736042	ANIMALIA	CHORDATA	AVES	ANSERIFORMES	ANATIDAE	Anas	zonorhyncha	NA	NA	NA	NA	NA	Anas poecilorhyncha |Anas poecilorhyncha	Chinese Spot-billed Duck	NA	NA	1	LC	NA	NA	NA	NA	NA	NA	NA	NA	NA	NA
Anastomus lamelligerus	22697664	ANIMALIA	CHORDATA	AVES	CICONIIFORMES	CICONIIDAE	Anastomus	lamelligerus	Temminck, 1823	NA	NA	NA	NA	NA	African Openbill, Openbill Stork	Bec-ouvert africain	NA	1	LC	NA	NA	NA	NA	NA	NA	NA	NA	NA	NA
Anastomus oscitans	22697661	ANIMALIA	CHORDATA	AVES	CICONIIFORMES	CICONIIDAE	Anastomus	oscitans	(Boddaert, 1783)	NA	NA	NA	NA	NA	Asian Openbill	NA	NA	1	LC	NA	NA	NA	NA	NA	NA	NA	NA	NA	NA
Ancistrops strigilatus	22702757	ANIMALIA	CHORDATA	AVES	PASSERIFORMES	FURNARIIDAE	Ancistrops	strigilatus	(Spix, 1825)	NA	NA	NA	NA	NA	Chestnut-winged Hookbill	NA	NA	1	LC	NA	NA	NA	NA	NA	NA	NA	NA	NA	NA
Andigena cucullata	22682061	ANIMALIA	CHORDATA	AVES	PICIFORMES	RAMPHASTIDAE	Andigena	cucullata	(Gould, 1846)	NA	NA	NA	NA	NA	Hooded Mountain-toucan, Hooded Mountain Toucan, Hooded Mountain-Toucan	NA	NA	1	LC	NA	NA	NA	NA	NA	NA	NA	NA	NA	NA
Andigena hypoglauca	22682055	ANIMALIA	CHORDATA	AVES	PICIFORMES	RAMPHASTIDAE	Andigena	hypoglauca	(Gould, 1833)	NA	NA	NA	NA	NA	Grey-breasted Mountain-toucan, Gray-breasted Mountain-Toucan, Grey-breasted Mountain Toucan, Grey-breasted Mountain-Toucan	NA	NA	2	NT	NA	NA	NA	NA	NA	NA	NA	NA	NA	NA
Andigena laminirostris	22682050	ANIMALIA	CHORDATA	AVES	PICIFORMES	RAMPHASTIDAE	Andigena	laminirostris	Gould, 1851	NA	NA	NA	NA	NA	Plate-billed Mountain-toucan, Plate-billed Mountain Toucan, Plate-billed Mountain-Toucan	NA	NA	2	NT	NA	NA	NA	NA	NA	NA	NA	NA	NA	NA
Andigena nigrirostris	22682066	ANIMALIA	CHORDATA	AVES	PICIFORMES	RAMPHASTIDAE	Andigena	nigrirostris	(Waterhouse, 1839)	NA	NA	NA	NA	NA	Black-billed Mountain-toucan, Black-billed Mountain Toucan, Black-billed Mountain-Toucan	NA	NA	1	LC	NA	NA	NA	NA	NA	NA	NA	NA	NA	NA
Androdon aequatorialis	22687019	ANIMALIA	CHORDATA	AVES	CAPRIMULGIFORMES	TROCHILIDAE	Androdon	aequatorialis	Gould, 1863	NA	NA	NA	NA	NA	Tooth-billed Hummingbird	NA	NA	1	LC	NA	NA	NA	NA	NA	NA	NA	NA	NA	NA
Andropadus importunus	22712795	ANIMALIA	CHORDATA	AVES	PASSERIFORMES	PYCNONOTIDAE	Andropadus	importunus	(Vieillot, 1818)	NA	NA	NA	NA	NA	Sombre Greenbul, Sombre Bulbul	Bulbul importun	NA	1	LC	NA	NA	NA	NA	NA	NA	NA	NA	NA	NA
Androphobus viridis	22705324	ANIMALIA	CHORDATA	AVES	PASSERIFORMES	PSOPHODIDAE	Androphobus	viridis	(Rothschild & Hartert, 1911)	NA	NA	NA	NA	NA	Papuan Whipbird	NA	NA	NA	DD	NA	NA	NA	NA	NA	NA	NA	NA	NA	NA
Anhima cornuta	22679723	ANIMALIA	CHORDATA	AVES	ANSERIFORMES	ANHIMIDAE	Anhima	cornuta	(Linnaeus, 1766)	NA	NA	NA	NA	NA	Horned Screamer	NA	NA	1	LC	NA	NA	NA	NA	NA	NA	NA	NA	NA	NA
Anhinga anhinga	22696702	ANIMALIA	CHORDATA	AVES	SULIFORMES	ANHINGIDAE	Anhinga	anhinga	(Linnaeus, 1766)	NA	NA	NA	NA	NA	Anhinga	NA	NA	1	LC	NA	NA	NA	NA	NA	NA	NA	NA	NA	NA
Anhinga melanogaster	22696712	ANIMALIA	CHORDATA	AVES	SULIFORMES	ANHINGIDAE	Anhinga	melanogaster	Pennant, 1769	NA	NA	NA	NA	NA	Oriental Darter, African Darter, Darter	NA	NA	2	NT	NA	NA	NA	NA	NA	NA	NA	NA	NA	NA
Anhinga novaehollandiae	22696719	ANIMALIA	CHORDATA	AVES	SULIFORMES	ANHINGIDAE	Anhinga	novaehollandiae	(Gould, 1847)	NA	NA	NA	NA	NA	Australasian Darter, Australasian Darter	NA	NA	1	LC	NA	NA	NA	NA	NA	NA	NA	NA	NA	NA
Anhinga rufa	22696705	ANIMALIA	CHORDATA	AVES	SULIFORMES	ANHINGIDAE	Anhinga	rufa	(Daudin, 1802)	NA	NA	NA	NA	NA	African Darter, Darter	Anhinga d'Afrique	NA	1	LC	NA	NA	NA	NA	NA	NA	NA	NA	NA	NA
Anisognathus flavinucha	103845698	ANIMALIA	CHORDATA	AVES	PASSERIFORMES	THRAUPIDAE	Anisognathus	flavinucha	(d'Orbigny and Lafresnaye, 1837)	NA	NA	NA	NA	NA	Bolivian Mountain-tanager	NA	NA	1	LC	NA	NA	NA	NA	NA	NA	NA	NA	NA	NA
Anisognathus igniventris	103845767	ANIMALIA	CHORDATA	AVES	PASSERIFORMES	THRAUPIDAE	Anisognathus	igniventris	(d'Orbigny & Lafresnaye, 1837)	NA	NA	NA	NA	NA	Fire-bellied Mountain-tanager	NA	NA	1	LC	NA	NA	NA	NA	NA	NA	NA	NA	NA	NA
Anisognathus lacrymosus	22722630	ANIMALIA	CHORDATA	AVES	PASSERIFORMES	THRAUPIDAE	Anisognathus	lacrymosus	(Du Bus & Gisignies, 1846)	NA	NA	NA	NA	NA	Lacrimose Mountain-tanager, Lacrimose Mountain Tanager, Lacrimose Mountain-Tanager	NA	NA	1	LC	NA	NA	NA	NA	NA	NA	NA	NA	NA	NA
Anisognathus lunulatus	103845827	ANIMALIA	CHORDATA	AVES	PASSERIFORMES	THRAUPIDAE	Anisognathus	lunulatus	du Bus de Gisignies, 1839	NA	NA	NA	NA	NA	Scarlet-bellied Mountain-tanager	NA	NA	1	LC	NA	NA	NA	NA	NA	NA	NA	NA	NA	NA
Anisognathus melanogenys	22722624	ANIMALIA	CHORDATA	AVES	PASSERIFORMES	THRAUPIDAE	Anisognathus	melanogenys	(Salvin & Godman, 1880)	NA	NA	NA	NA	NA	Santa Marta Mountain-tanager, Black-cheeked Mountain-Tanager, Santa Marta Mountain Tanager, Santa Marta Mountain-Tanager	NA	NA	1	LC	NA	NA	NA	NA	NA	NA	NA	NA	NA	NA
Anisognathus notabilis	22722651	ANIMALIA	CHORDATA	AVES	PASSERIFORMES	THRAUPIDAE	Anisognathus	notabilis	(Sclater, 1855)	NA	NA	NA	NA	NA	Black-chinned Mountain-tanager, Black-chinned Mountain Tanager, Black-chinned Mountain-Tanager	NA	NA	1	LC	NA	NA	NA	NA	NA	NA	NA	NA	NA	NA
Anisognathus somptuosus	103845565	ANIMALIA	CHORDATA	AVES	PASSERIFORMES	THRAUPIDAE	Anisognathus	somptuosus	(Lesson, 1831)	NA	NA	NA	NA	NA	Blue-winged Mountain-tanager	NA	NA	1	LC	NA	NA	NA	NA	NA	NA	NA	NA	NA	NA
Anodorhynchus glaucus	22685527	ANIMALIA	CHORDATA	AVES	PSITTACIFORMES	PSITTACIDAE	Anodorhynchus	glaucus	(Vieillot, 1816)	NA	NA	NA	NA	NA	Glaucous Macaw	NA	Ara Azul, Guacamayo Glauco, Guacamayo Violáceo	5	CR	NA	NA	NA	NA	NA	NA	NA	NA	NA	NA
Anodorhynchus hyacinthinus	22685516	ANIMALIA	CHORDATA	AVES	PSITTACIFORMES	PSITTACIDAE	Anodorhynchus	hyacinthinus	(Latham, 1790)	NA	NA	NA	NA	NA	Hyacinth Macaw	NA	Guacamayo Azul, Guacamayo Jacinto	3	VU	NA	NA	NA	NA	NA	NA	NA	NA	NA	NA
Anodorhynchus leari	22685521	ANIMALIA	CHORDATA	AVES	PSITTACIFORMES	PSITTACIDAE	Anodorhynchus	leari	Bonaparte, 1856	NA	NA	NA	NA	NA	Lear's Macaw, Indigo Macaw	NA	Guacamayo Cobalto, Guacamayo de Lear	4	EN	NA	NA	NA	NA	NA	NA	NA	NA	NA	NA
Anomalospiza imberbis	22719254	ANIMALIA	CHORDATA	AVES	PASSERIFORMES	VIDUIDAE	Anomalospiza	imberbis	(Cabanis, 1868)	NA	NA	NA	NA	NA	Cuckoo-finch, Cuckoo Finch, Cuckoo Weaver, Parasitic Weaver	Tisserin coucou	NA	1	LC	NA	NA	NA	NA	NA	NA	NA	NA	NA	NA
Anopetia gounellei	22686985	ANIMALIA	CHORDATA	AVES	CAPRIMULGIFORMES	TROCHILIDAE	Anopetia	gounellei	(Boucard, 1891)	NA	NA	NA	NA	Phaethornis gounellei |Phaethornis gounellei |Phaethornis gounellei	Broad-tipped Hermit	NA	NA	1	LC	NA	NA	NA	NA	NA	NA	NA	NA	NA	NA
Anorrhinus austeni	22731941	ANIMALIA	CHORDATA	AVES	BUCEROTIFORMES	BUCEROTIDAE	Anorrhinus	austeni	Jerdon, 1872	NA	NA	NA	NA	NA	Austen's Brown Hornbill	NA	NA	2	NT	NA	NA	NA	NA	NA	NA	NA	NA	NA	NA
Anorrhinus galeritus	22682485	ANIMALIA	CHORDATA	AVES	BUCEROTIFORMES	BUCEROTIDAE	Anorrhinus	galeritus	(Temminck, 1831)	NA	NA	NA	NA	NA	Bushy-crested Hornbill	NA	NA	1	LC	NA	NA	NA	NA	NA	NA	NA	NA	NA	NA
Anorrhinus tickelli	22731946	ANIMALIA	CHORDATA	AVES	BUCEROTIFORMES	BUCEROTIDAE	Anorrhinus	tickelli	(Blyth, 1855)	NA	NA	NA	NA	NA	Tickell's Brown Hornbill, Brown Hornbill	NA	NA	2	NT	NA	NA	NA	NA	NA	NA	NA	NA	NA	NA
Anous minutus	22694799	ANIMALIA	CHORDATA	AVES	CHARADRIIFORMES	LARIDAE	Anous	minutus	Boie, 1844	NA	NA	NA	NA	NA	Black Noddy	Noddi noir	NA	1	LC	NA	NA	NA	NA	NA	NA	NA	NA	NA	NA
Anous stolidus	22694794	ANIMALIA	CHORDATA	AVES	CHARADRIIFORMES	LARIDAE	Anous	stolidus	(Linnaeus, 1758)	NA	NA	NA	NA	NA	Brown Noddy, Common Noddy	Noddi brun	NA	1	LC	NA	NA	NA	NA	NA	NA	NA	NA	NA	NA
Anous tenuirostris	22694805	ANIMALIA	CHORDATA	AVES	CHARADRIIFORMES	LARIDAE	Anous	tenuirostris	(Temminck, 1823)	NA	NA	NA	NA	NA	Lesser Noddy, Sooty Noddy	Noddi marianne	NA	1	LC	NA	NA	NA	NA	NA	NA	NA	NA	NA	NA
Anser albifrons	22679881	ANIMALIA	CHORDATA	AVES	ANSERIFORMES	ANATIDAE	Anser	albifrons	(Scopoli, 1769)	NA	NA	NA	NA	NA	Greater White-fronted Goose, White-fronted Goose	Oie rieuse	NA	1	LC	NA	NA	NA	NA	NA	NA	NA	NA	NA	NA
Anser anser	22679889	ANIMALIA	CHORDATA	AVES	ANSERIFORMES	ANATIDAE	Anser	anser	(Linnaeus, 1758)	NA	NA	NA	NA	NA	Greylag Goose	NA	NA	1	LC	NA	NA	NA	NA	NA	NA	NA	NA	NA	NA
Anser brachyrhynchus	22679872	ANIMALIA	CHORDATA	AVES	ANSERIFORMES	ANATIDAE	Anser	brachyrhynchus	Baillon, 1834	NA	NA	NA	NA	NA	Pink-footed Goose	NA	NA	1	LC	NA	NA	NA	NA	NA	NA	NA	NA	NA	NA
Anser caerulescens	22679896	ANIMALIA	CHORDATA	AVES	ANSERIFORMES	ANATIDAE	Anser	caerulescens	(Linnaeus, 1758)	NA	NA	NA	NA	Anser caerulescens caerulescens|Anser caerulescens caerulescens|Anser caerulescens caerulescens|Chen caerulescens	Snow Goose	NA	NA	1	LC	NA	NA	NA	NA	NA	NA	NA	NA	NA	NA
Anser canagicus	22679919	ANIMALIA	CHORDATA	AVES	ANSERIFORMES	ANATIDAE	Anser	canagicus	(Sevastianov, 1802)	NA	NA	NA	NA	Anas canagica|Anser canagica canagica|Anser canagica canagica|Chen canagica|Chen canagicus	Emperor Goose	NA	Ansar Emperador	2	NT	NA	NA	NA	NA	NA	NA	NA	NA	NA	NA
Anser cygnoid	22679869	ANIMALIA	CHORDATA	AVES	ANSERIFORMES	ANATIDAE	Anser	cygnoid	(Linnaeus, 1758)	NA	NA	NA	NA	Anser cygnoides	Swan Goose	NA	NA	3	VU	NA	NA	NA	NA	NA	NA	NA	NA	NA	NA
Anser erythropus	22679886	ANIMALIA	CHORDATA	AVES	ANSERIFORMES	ANATIDAE	Anser	erythropus	NA	NA	NA	NA	NA	NA	Lesser White-fronted Goose	NA	NA	3	VU	NA	NA	NA	NA	NA	NA	NA	NA	NA	NA
Anser fabalis	22679875	ANIMALIA	CHORDATA	AVES	ANSERIFORMES	ANATIDAE	Anser	fabalis	NA	NA	NA	NA	NA	NA	Bean Goose	Oie des moissons	NA	1	LC	NA	NA	NA	NA	NA	NA	NA	NA	NA	NA
Anser indicus	22679893	ANIMALIA	CHORDATA	AVES	ANSERIFORMES	ANATIDAE	Anser	indicus	(Latham, 1790)	NA	NA	NA	NA	NA	Bar-headed Goose	NA	NA	1	LC	NA	NA	NA	NA	NA	NA	NA	NA	NA	NA
Anser rossii	22679909	ANIMALIA	CHORDATA	AVES	ANSERIFORMES	ANATIDAE	Anser	rossii	(Cassin, 1861)	NA	NA	NA	NA	Anser rossi rossi|Anser rossii rossii|Chen rossii	Ross's Goose	NA	NA	1	LC	NA	NA	NA	NA	NA	NA	NA	NA	NA	NA
Anseranas semipalmata	22679732	ANIMALIA	CHORDATA	AVES	ANSERIFORMES	ANSERANATIDAE	Anseranas	semipalmata	(Latham, 1798)	NA	NA	NA	NA	NA	Magpie Goose	NA	NA	1	LC	NA	NA	NA	NA	NA	NA	NA	NA	NA	NA
Anthipes monileger	22709349	ANIMALIA	CHORDATA	AVES	PASSERIFORMES	MUSCICAPIDAE	Anthipes	monileger	(Hodgson, 1845)	NA	NA	NA	NA	Ficedula monileger	White-gorgeted Flycatcher	NA	NA	1	LC	NA	NA	NA	NA	NA	NA	NA	NA	NA	NA
Anthipes solitaris	22709355	ANIMALIA	CHORDATA	AVES	PASSERIFORMES	MUSCICAPIDAE	Anthipes	solitaris	(Müller, 1835)	NA	NA	NA	NA	Ficedula solitaris	Rufous-browed Flycatcher	NA	NA	1	LC	NA	NA	NA	NA	NA	NA	NA	NA	NA	NA
Anthobaphes violacea	22717695	ANIMALIA	CHORDATA	AVES	PASSERIFORMES	NECTARINIIDAE	Anthobaphes	violacea	(Linnaeus, 1766)	NA	NA	NA	NA	Nectarinia violacea	Orange-breasted Sunbird	Souimanga à poitrine dorée	NA	1	LC	NA	NA	NA	NA	6	150	NA	NA	2	Malavi db May2019
Anthocephala floriceps	22687699	ANIMALIA	CHORDATA	AVES	CAPRIMULGIFORMES	TROCHILIDAE	Anthocephala	floriceps	(Gould, 1854)	NA	NA	NA	NA	NA	Blossomcrown	NA	Colibrí Florido	3	VU	NA	NA	NA	NA	NA	NA	NA	NA	NA	NA
Anthochaera carunculata	22704466	ANIMALIA	CHORDATA	AVES	PASSERIFORMES	MELIPHAGIDAE	Anthochaera	carunculata	(White, 1790)	NA	NA	NA	NA	NA	Red Wattlebird	NA	NA	1	LC	NA	NA	NA	NA	NA	NA	NA	NA	NA	NA
Anthochaera chrysoptera	22704460	ANIMALIA	CHORDATA	AVES	PASSERIFORMES	MELIPHAGIDAE	Anthochaera	chrysoptera	(Latham, 1801)	NA	NA	NA	NA	NA	Little Wattlebird, Brush Wattlebird	NA	NA	1	LC	NA	NA	NA	NA	NA	NA	NA	NA	NA	NA
Anthochaera lunulata	22704454	ANIMALIA	CHORDATA	AVES	PASSERIFORMES	MELIPHAGIDAE	Anthochaera	lunulata	Gould, 1838	NA	NA	NA	NA	NA	Western Wattlebird, Little Wattlebird	NA	NA	1	LC	NA	NA	NA	NA	NA	NA	NA	NA	NA	NA
Anthochaera paradoxa	22704469	ANIMALIA	CHORDATA	AVES	PASSERIFORMES	MELIPHAGIDAE	Anthochaera	paradoxa	(Daudin, 1800)	NA	NA	NA	NA	NA	Yellow Wattlebird	NA	NA	1	LC	NA	NA	NA	NA	NA	NA	NA	NA	NA	NA
Anthochaera phrygia	22704415	ANIMALIA	CHORDATA	AVES	PASSERIFORMES	MELIPHAGIDAE	Anthochaera	phrygia	(Shaw, 1794)	NA	NA	NA	NA	Anthochaera phrygia subspecies phrygia|Xanthomyza phrygia	Regent Honeyeater	NA	NA	5	CR	NA	NA	NA	NA	NA	NA	NA	NA	NA	NA
Anthornis melanocephala	22728814	ANIMALIA	CHORDATA	AVES	PASSERIFORMES	MELIPHAGIDAE	Anthornis	melanocephala	Gray 1843	NA	NA	NA	NA	NA	Chatham Bellbird, Chatham Island Bellbird	NA	NA	6	EX	NA	NA	NA	NA	NA	NA	NA	NA	NA	NA
Anthornis melanura	22704447	ANIMALIA	CHORDATA	AVES	PASSERIFORMES	MELIPHAGIDAE	Anthornis	melanura	(Sparrman, 1786)	NA	NA	NA	NA	NA	New Zealand Bellbird, Bellbird	NA	NA	1	LC	NA	NA	NA	NA	6	156	NA	NA	2	Malavi db May2019
Anthoscopus caroli	22731087	ANIMALIA	CHORDATA	AVES	PASSERIFORMES	REMIZIDAE	Anthoscopus	caroli	(Sharpe, 1871)	NA	NA	NA	NA	NA	Grey Penduline-tit, African Penduline-Tit	NA	NA	1	LC	NA	NA	NA	NA	NA	NA	NA	NA	NA	NA
Anthoscopus flavifrons	22711660	ANIMALIA	CHORDATA	AVES	PASSERIFORMES	REMIZIDAE	Anthoscopus	flavifrons	(Cassin, 1855)	NA	NA	NA	NA	NA	Forest Penduline-tit, Forest Penduline Tit, Forest Penduline-Tit, Yellow-fronted Penduline Tit	Rémiz à front jaune	NA	1	LC	NA	NA	NA	NA	NA	NA	NA	NA	NA	NA
Anthoscopus minutus	22711679	ANIMALIA	CHORDATA	AVES	PASSERIFORMES	REMIZIDAE	Anthoscopus	minutus	(Shaw & Nodder, 1812)	NA	NA	NA	NA	NA	Cape Penduline-tit, Southern Penduline-tit, Southern Penduline-Tit	Rémiz du Cap	NA	1	LC	NA	NA	NA	NA	NA	NA	NA	NA	NA	NA
Anthoscopus musculus	22711653	ANIMALIA	CHORDATA	AVES	PASSERIFORMES	REMIZIDAE	Anthoscopus	musculus	(Hartlaub, 1882)	NA	NA	NA	NA	NA	Mouse-coloured Penduline-tit, Mouse-colored Penduline Tit, Mouse-colored Penduline-Tit, Mouse-coloured Penduline Tit	Rémiz brune	NA	1	LC	NA	NA	NA	NA	NA	NA	NA	NA	NA	NA
Anthoscopus parvulus	22711646	ANIMALIA	CHORDATA	AVES	PASSERIFORMES	REMIZIDAE	Anthoscopus	parvulus	(Heuglin, 1864)	NA	NA	NA	NA	NA	Yellow Penduline-tit, West African Penduline Tit, Yellow Penduline Tit, Yellow Penduline-Tit	Rémiz à ventre jaune	NA	1	LC	NA	NA	NA	NA	NA	NA	NA	NA	NA	NA
Anthoscopus punctifrons	22711639	ANIMALIA	CHORDATA	AVES	PASSERIFORMES	REMIZIDAE	Anthoscopus	punctifrons	(Sundevall, 1850)	NA	NA	NA	NA	NA	Sennar Penduline-tit, Sennar Penduline Tit, Sennar Penduline-Tit, Sudan Penduline Tit	Rémiz à front ponctué	NA	1	LC	NA	NA	NA	NA	NA	NA	NA	NA	NA	NA
Anthoscopus sylviella	22711674	ANIMALIA	CHORDATA	AVES	PASSERIFORMES	REMIZIDAE	Anthoscopus	sylviella	Reichenow, 1904	NA	NA	NA	NA	NA	Buff-bellied Penduline-Tit	NA	NA	1	LC	NA	NA	NA	NA	NA	NA	NA	NA	NA	NA
Anthracoceros albirostris	22682437	ANIMALIA	CHORDATA	AVES	BUCEROTIFORMES	BUCEROTIDAE	Anthracoceros	albirostris	(Shaw & Nodder, 1807)	NA	NA	NA	NA	NA	Oriental Pied Hornbill, Oriental Pied-Hornbill	NA	NA	1	LC	NA	NA	NA	NA	NA	NA	NA	NA	NA	NA
Anthracoceros coronatus	22682433	ANIMALIA	CHORDATA	AVES	BUCEROTIFORMES	BUCEROTIDAE	Anthracoceros	coronatus	(Boddaert, 1783)	NA	NA	NA	NA	NA	Malabar Pied Hornbill, Malabar Pied-Hornbill	NA	NA	2	NT	NA	NA	NA	NA	NA	NA	NA	NA	NA	NA
Anthracoceros malayanus	22682441	ANIMALIA	CHORDATA	AVES	BUCEROTIFORMES	BUCEROTIDAE	Anthracoceros	malayanus	(Raffles, 1822)	NA	NA	NA	NA	NA	Black Hornbill	NA	NA	2	NT	NA	NA	NA	NA	NA	NA	NA	NA	NA	NA
Anthracoceros marchei	22682444	ANIMALIA	CHORDATA	AVES	BUCEROTIFORMES	BUCEROTIDAE	Anthracoceros	marchei	Oustalet, 1885	NA	NA	NA	NA	NA	Palawan Hornbill	NA	NA	3	VU	NA	NA	NA	NA	NA	NA	NA	NA	NA	NA
Anthracoceros montani	22682447	ANIMALIA	CHORDATA	AVES	BUCEROTIFORMES	BUCEROTIDAE	Anthracoceros	montani	(Oustalet, 1880)	NA	NA	NA	NA	NA	Sulu Hornbill	NA	NA	5	CR	NA	NA	NA	NA	NA	NA	NA	NA	NA	NA
Anthracothorax aurulentus	22725745	ANIMALIA	CHORDATA	AVES	CAPRIMULGIFORMES	TROCHILIDAE	Anthracothorax	aurulentus	(Audebert & Vieillot, 1801)	NA	NA	NA	NA	NA	Puerto Rican Mango	NA	NA	1	LC	NA	NA	NA	NA	NA	NA	NA	NA	NA	NA
Anthracothorax dominicus	22725737	ANIMALIA	CHORDATA	AVES	CAPRIMULGIFORMES	TROCHILIDAE	Anthracothorax	dominicus	(Linnaeus, 1766)	NA	NA	NA	NA	NA	Hispaniolan Mango, Antillean Mango	NA	NA	1	LC	NA	NA	NA	NA	NA	NA	NA	NA	NA	NA
Anthracothorax mango	22687133	ANIMALIA	CHORDATA	AVES	CAPRIMULGIFORMES	TROCHILIDAE	Anthracothorax	mango	(Linnaeus, 1758)	NA	NA	NA	NA	NA	Jamaican Mango	NA	NA	1	LC	NA	NA	NA	NA	NA	NA	NA	NA	NA	NA
Anthracothorax nigricollis	22687130	ANIMALIA	CHORDATA	AVES	CAPRIMULGIFORMES	TROCHILIDAE	Anthracothorax	nigricollis	(Vieillot, 1817)	NA	NA	NA	NA	NA	Black-throated Mango	NA	NA	1	LC	NA	NA	NA	NA	NA	NA	NA	NA	NA	NA
Anthracothorax prevostii	22687125	ANIMALIA	CHORDATA	AVES	CAPRIMULGIFORMES	TROCHILIDAE	Anthracothorax	prevostii	(Lesson, 1832)	NA	NA	NA	NA	NA	Green-breasted Mango	NA	NA	1	LC	NA	NA	NA	NA	NA	NA	NA	NA	NA	NA
Anthracothorax veraguensis	22729026	ANIMALIA	CHORDATA	AVES	CAPRIMULGIFORMES	TROCHILIDAE	Anthracothorax	veraguensis	Reichenbach, 1855	NA	NA	NA	NA	NA	Veraguas Mango	NA	NA	1	LC	NA	NA	NA	NA	NA	NA	NA	NA	NA	NA
Anthracothorax viridigula	22687122	ANIMALIA	CHORDATA	AVES	CAPRIMULGIFORMES	TROCHILIDAE	Anthracothorax	viridigula	(Boddaert, 1783)	NA	NA	NA	NA	NA	Green-throated Mango	NA	NA	1	LC	NA	NA	NA	NA	NA	NA	NA	NA	NA	NA
Anthracothorax viridis	22687143	ANIMALIA	CHORDATA	AVES	CAPRIMULGIFORMES	TROCHILIDAE	Anthracothorax	viridis	(Audebert & Vieillot, 1801)	NA	NA	NA	NA	NA	Green Mango	NA	NA	1	LC	NA	NA	NA	NA	NA	NA	NA	NA	NA	NA
Anthreptes anchietae	22717606	ANIMALIA	CHORDATA	AVES	PASSERIFORMES	NECTARINIIDAE	Anthreptes	anchietae	(Barboza du Bocage, 1878)	NA	NA	NA	NA	NA	Anchieta's Sunbird, Red-and-blue Sunbird	Souimanga d'Anchieta	NA	1	LC	NA	NA	NA	NA	NA	NA	NA	NA	NA	NA
Anthreptes aurantius	22717649	ANIMALIA	CHORDATA	AVES	PASSERIFORMES	NECTARINIIDAE	Anthreptes	aurantius	Verreaux & Verreaux, 1851	NA	NA	NA	NA	NA	Violet-tailed Sunbird	Souimanga à queue violette	NA	1	LC	NA	NA	NA	NA	NA	NA	NA	NA	NA	NA
Anthreptes gabonicus	22717629	ANIMALIA	CHORDATA	AVES	PASSERIFORMES	NECTARINIIDAE	Anthreptes	gabonicus	(Hartlaub, 1861)	NA	NA	NA	NA	NA	Mouse-brown Sunbird, Brown Sunbird, Mangrove Sunbird	Souimanga brun	NA	1	LC	NA	NA	NA	NA	NA	NA	NA	NA	NA	NA
Anthreptes griseigularis	103792631	ANIMALIA	CHORDATA	AVES	PASSERIFORMES	NECTARINIIDAE	Anthreptes	griseigularis	(Tweeddale, 1878)	NA	NA	NA	NA	NA	Grey-throated Sunbird	NA	NA	1	LC	NA	NA	NA	NA	NA	NA	NA	NA	NA	NA
Anthreptes longuemarei	22717635	ANIMALIA	CHORDATA	AVES	PASSERIFORMES	NECTARINIIDAE	Anthreptes	longuemarei	(Lesson, 1831)	NA	NA	NA	NA	NA	Western Violet-backed Sunbird, Violet-backed Sunbird	Souimanga violet	NA	1	LC	NA	NA	NA	NA	NA	NA	NA	NA	NA	NA
Anthreptes malacensis	103792612	ANIMALIA	CHORDATA	AVES	PASSERIFORMES	NECTARINIIDAE	Anthreptes	malacensis	(Scopoli, 1786)	NA	NA	NA	NA	NA	Brown-throated Sunbird	NA	NA	1	LC	NA	NA	NA	NA	NA	NA	NA	NA	NA	NA
Anthreptes neglectus	22717645	ANIMALIA	CHORDATA	AVES	PASSERIFORMES	NECTARINIIDAE	Anthreptes	neglectus	Neumann, 1922	NA	NA	NA	NA	NA	Uluguru Violet-backed Sunbird	Souimanga violet des Ulugurus	NA	1	LC	NA	NA	NA	NA	NA	NA	NA	NA	NA	NA
Anthreptes orientalis	22717640	ANIMALIA	CHORDATA	AVES	PASSERIFORMES	NECTARINIIDAE	Anthreptes	orientalis	Hartlaub, 1880	NA	NA	NA	NA	NA	Eastern Violet-backed Sunbird, Kenya Violet-backed Sunbird	Souimanga violet oriental	NA	1	LC	NA	NA	NA	NA	NA	NA	NA	NA	NA	NA
Anthreptes rectirostris	103792746	ANIMALIA	CHORDATA	AVES	PASSERIFORMES	NECTARINIIDAE	Anthreptes	rectirostris	(Shaw, 1811)	NA	NA	NA	NA	NA	Yellow-chinned Sunbird	NA	NA	1	LC	NA	NA	NA	NA	NA	NA	NA	NA	NA	NA
Anthreptes reichenowi	22717602	ANIMALIA	CHORDATA	AVES	PASSERIFORMES	NECTARINIIDAE	Anthreptes	reichenowi	Gunning, 1909	NA	NA	NA	NA	NA	Plain-backed Sunbird	Souimanga à dos brunâtre	NA	2	NT	NA	NA	NA	NA	NA	NA	NA	NA	NA	NA
Anthreptes rhodolaemus	22717618	ANIMALIA	CHORDATA	AVES	PASSERIFORMES	NECTARINIIDAE	Anthreptes	rhodolaemus	Shelley, 1878	NA	NA	NA	NA	Anthreptes rhodolaema |Anthreptes rhodolaema |Anthreptes rhodolaema	Red-throated Sunbird	NA	NA	2	NT	NA	NA	NA	NA	NA	NA	NA	NA	NA	NA
Anthreptes rubritorques	22717663	ANIMALIA	CHORDATA	AVES	PASSERIFORMES	NECTARINIIDAE	Anthreptes	rubritorques	Reichenow, 1905	NA	NA	NA	NA	NA	Banded Sunbird, Banded Green Sunbird	Souimanga à collier brun	NA	3	VU	NA	NA	NA	NA	NA	NA	NA	NA	NA	NA
Anthreptes seimundi	22717683	ANIMALIA	CHORDATA	AVES	PASSERIFORMES	NECTARINIIDAE	Anthreptes	seimundi	(Ogilvie-Grant, 1908)	NA	NA	NA	NA	Nectarinia seimundi	Little Green Sunbird	Nectarin de Seimund	NA	1	LC	NA	NA	NA	NA	NA	NA	NA	NA	NA	NA
Anthreptes simplex	22717611	ANIMALIA	CHORDATA	AVES	PASSERIFORMES	NECTARINIIDAE	Anthreptes	simplex	(Müller, 1843)	NA	NA	NA	NA	NA	Plain Sunbird	NA	NA	1	LC	NA	NA	NA	NA	NA	NA	NA	NA	NA	NA
Anthreptes tephrolaemus	103792796	ANIMALIA	CHORDATA	AVES	PASSERIFORMES	NECTARINIIDAE	Anthreptes	tephrolaemus	(Jardine & Fraser, 1851)	NA	NA	NA	NA	NA	Grey-chinned Sunbird	NA	NA	1	LC	NA	NA	NA	NA	NA	NA	NA	NA	NA	NA
Anthropoides paradiseus	22692109	ANIMALIA	CHORDATA	AVES	GRUIFORMES	GRUIDAE	Anthropoides	paradiseus	(Lichtenstein, 1793)	NA	NA	NA	NA	Anthropoides paradisea subspecies paradisea|Grus paradisea	Blue Crane, Stanley Crane	Grue bleue, Grue de paradis	Grulla Azul, Grulla de Paraiso	3	VU	NA	NA	NA	NA	NA	NA	NA	NA	NA	NA
Anthropoides virgo	22692081	ANIMALIA	CHORDATA	AVES	GRUIFORMES	GRUIDAE	Anthropoides	virgo	Linnaeus, 1758	NA	NA	NA	NA	Anthropoides virgo virgo|Anthropoides virgo virgo|Anthropoides virgo virgo|Grus virgo	Demoiselle Crane	Grue demoiselle	NA	1	LC	NA	NA	NA	NA	NA	NA	NA	NA	NA	NA
Anthus antarcticus	22718588	ANIMALIA	CHORDATA	AVES	PASSERIFORMES	MOTACILLIDAE	Anthus	antarcticus	Cabanis, 1884	NA	NA	NA	NA	NA	South Georgia Pipit	NA	NA	2	NT	NA	NA	NA	NA	NA	NA	NA	NA	NA	NA
Anthus berthelotii	22718508	ANIMALIA	CHORDATA	AVES	PASSERIFORMES	MOTACILLIDAE	Anthus	berthelotii	Bolle, 1862	NA	NA	NA	NA	NA	Berthelot's Pipit	NA	NA	1	LC	NA	NA	NA	NA	NA	NA	NA	NA	NA	NA
Anthus bogotensis	22718600	ANIMALIA	CHORDATA	AVES	PASSERIFORMES	MOTACILLIDAE	Anthus	bogotensis	Sclater, 1855	NA	NA	NA	NA	NA	Paramo Pipit	NA	NA	1	LC	NA	NA	NA	NA	NA	NA	NA	NA	NA	NA
Anthus brachyurus	22718532	ANIMALIA	CHORDATA	AVES	PASSERIFORMES	MOTACILLIDAE	Anthus	brachyurus	Sundevall, 1851	NA	NA	NA	NA	NA	Short-tailed Pipit	Pipit à queue courte	NA	1	LC	NA	NA	NA	NA	NA	NA	NA	NA	NA	NA
Anthus caffer	22718536	ANIMALIA	CHORDATA	AVES	PASSERIFORMES	MOTACILLIDAE	Anthus	caffer	Sundevall, 1851	NA	NA	NA	NA	NA	Bush Pipit, Bushveld Pipit, Little Tawny Pipit	Pipit cafre	NA	1	LC	NA	NA	NA	NA	NA	NA	NA	NA	NA	NA
Anthus campestris	22718501	ANIMALIA	CHORDATA	AVES	PASSERIFORMES	MOTACILLIDAE	Anthus	campestris	(Linnaeus, 1758)	NA	NA	NA	NA	NA	Tawny Pipit	Pipit rousseline	NA	1	LC	NA	NA	NA	NA	NA	NA	NA	NA	NA	NA
Anthus cervinus	22718560	ANIMALIA	CHORDATA	AVES	PASSERIFORMES	MOTACILLIDAE	Anthus	cervinus	(Pallas, 1811)	NA	NA	NA	NA	NA	Red-throated Pipit	Pipit à gorge rousse	NA	1	LC	NA	NA	NA	NA	NA	NA	NA	NA	NA	NA
Anthus chacoensis	22718606	ANIMALIA	CHORDATA	AVES	PASSERIFORMES	MOTACILLIDAE	Anthus	chacoensis	Zimmer, 1952	NA	NA	NA	NA	NA	Pampas Pipit, Campo Pipit, Chaco Pipit	NA	NA	1	LC	NA	NA	NA	NA	NA	NA	NA	NA	NA	NA
Anthus cinnamomeus	103821565	ANIMALIA	CHORDATA	AVES	PASSERIFORMES	MOTACILLIDAE	Anthus	cinnamomeus	Rüppell, 1840	NA	NA	NA	NA	NA	African Pipit, Grassveld Pipit	NA	NA	1	LC	NA	NA	NA	NA	NA	NA	NA	NA	NA	NA
Anthus correndera	22718585	ANIMALIA	CHORDATA	AVES	PASSERIFORMES	MOTACILLIDAE	Anthus	correndera	Vieillot, 1818	NA	NA	NA	NA	NA	Correndera Pipit	NA	NA	1	LC	NA	NA	NA	NA	NA	NA	NA	NA	NA	NA
Anthus crenatus	22718452	ANIMALIA	CHORDATA	AVES	PASSERIFORMES	MOTACILLIDAE	Anthus	crenatus	Finsch & Hartlaub, 1870	NA	NA	NA	NA	NA	Yellow-tufted Pipit, African Rock Pipit	Pipit des rochers	NA	2	NT	NA	NA	NA	NA	NA	NA	NA	NA	NA	NA
Anthus furcatus	22718594	ANIMALIA	CHORDATA	AVES	PASSERIFORMES	MOTACILLIDAE	Anthus	furcatus	Lafresnaye & d'Orbigny, 1837	NA	NA	NA	NA	NA	Short-billed Pipit	NA	NA	1	LC	NA	NA	NA	NA	NA	NA	NA	NA	NA	NA
Anthus godlewskii	22718505	ANIMALIA	CHORDATA	AVES	PASSERIFORMES	MOTACILLIDAE	Anthus	godlewskii	(Taczanowski, 1876)	NA	NA	NA	NA	NA	Blyth's Pipit	NA	NA	1	LC	NA	NA	NA	NA	NA	NA	NA	NA	NA	NA
Anthus gustavi	22718553	ANIMALIA	CHORDATA	AVES	PASSERIFORMES	MOTACILLIDAE	Anthus	gustavi	Swinhoe, 1863	NA	NA	NA	NA	NA	Pechora Pipit	NA	NA	1	LC	NA	NA	NA	NA	NA	NA	NA	NA	NA	NA
Anthus gutturalis	22718614	ANIMALIA	CHORDATA	AVES	PASSERIFORMES	MOTACILLIDAE	Anthus	gutturalis	De Vis, 1894	NA	NA	NA	NA	NA	Alpine Pipit	NA	NA	1	LC	NA	NA	NA	NA	NA	NA	NA	NA	NA	NA
Anthus hellmayri	22718597	ANIMALIA	CHORDATA	AVES	PASSERIFORMES	MOTACILLIDAE	Anthus	hellmayri	Hartert, 1909	NA	NA	NA	NA	NA	Hellmayr's Pipit	NA	NA	1	LC	NA	NA	NA	NA	NA	NA	NA	NA	NA	NA
Anthus hodgsoni	22718550	ANIMALIA	CHORDATA	AVES	PASSERIFORMES	MOTACILLIDAE	Anthus	hodgsoni	Richmond, 1907	NA	NA	NA	NA	NA	Olive-backed Pipit	NA	NA	1	LC	NA	NA	NA	NA	NA	NA	NA	NA	NA	NA
Anthus hoeschi	22718467	ANIMALIA	CHORDATA	AVES	PASSERIFORMES	MOTACILLIDAE	Anthus	hoeschi	Stresemann, 1938	NA	NA	NA	NA	NA	Mountain Pipit	Pipit du Drakensberg	NA	2	NT	NA	NA	NA	NA	NA	NA	NA	NA	NA	NA
Anthus leucophrys	22718485	ANIMALIA	CHORDATA	AVES	PASSERIFORMES	MOTACILLIDAE	Anthus	leucophrys	Vieillot, 1818	NA	NA	NA	NA	NA	Plain-backed Pipit	Pipit à dos roux	NA	1	LC	NA	NA	NA	NA	NA	NA	NA	NA	NA	NA
Anthus lineiventris	22718448	ANIMALIA	CHORDATA	AVES	PASSERIFORMES	MOTACILLIDAE	Anthus	lineiventris	Sundevall, 1851	NA	NA	NA	NA	NA	Striped Pipit	Pipit striée de Sundevall	NA	1	LC	NA	NA	NA	NA	NA	NA	NA	NA	NA	NA
Anthus lutescens	103820643	ANIMALIA	CHORDATA	AVES	PASSERIFORMES	MOTACILLIDAE	Anthus	lutescens	Pucherna, 1855	NA	NA	NA	NA	NA	Yellowish Pipit	NA	NA	1	LC	NA	NA	NA	NA	NA	NA	NA	NA	NA	NA
Anthus melindae	22718497	ANIMALIA	CHORDATA	AVES	PASSERIFORMES	MOTACILLIDAE	Anthus	melindae	Shelley, 1900	NA	NA	NA	NA	NA	Malindi Pipit	Pipit de Malindi	NA	1	LC	NA	NA	NA	NA	NA	NA	NA	NA	NA	NA
Anthus nattereri	22718611	ANIMALIA	CHORDATA	AVES	PASSERIFORMES	MOTACILLIDAE	Anthus	nattereri	Sclater, 1878	NA	NA	NA	NA	NA	Ochre-breasted Pipit	NA	NA	3	VU	NA	NA	NA	NA	NA	NA	NA	NA	NA	NA
Anthus nilghiriensis	22718582	ANIMALIA	CHORDATA	AVES	PASSERIFORMES	MOTACILLIDAE	Anthus	nilghiriensis	Sharpe, 1885	NA	NA	NA	NA	NA	Nilgiri Pipit	NA	NA	3	VU	NA	NA	NA	NA	NA	NA	NA	NA	NA	NA
Anthus novaeseelandiae	22718480	ANIMALIA	CHORDATA	AVES	PASSERIFORMES	MOTACILLIDAE	Anthus	novaeseelandiae	(Gmelin, 1789)	NA	NA	NA	NA	NA	Australasian Pipit, New Zealand Pipit, Richard's Pipit	NA	NA	1	LC	NA	NA	NA	NA	NA	NA	NA	NA	NA	NA
Anthus nyassae	103821482	ANIMALIA	CHORDATA	AVES	PASSERIFORMES	MOTACILLIDAE	Anthus	nyassae	(Neumann, 1906)	NA	NA	NA	NA	NA	Woodland Pipit	NA	NA	1	LC	NA	NA	NA	NA	NA	NA	NA	NA	NA	NA
Anthus pallidiventris	22718493	ANIMALIA	CHORDATA	AVES	PASSERIFORMES	MOTACILLIDAE	Anthus	pallidiventris	Sharpe, 1885	NA	NA	NA	NA	NA	Long-legged Pipit	Pipit à longues pattes	NA	1	LC	NA	NA	NA	NA	NA	NA	NA	NA	NA	NA
Anthus peruvianus	103820648	ANIMALIA	CHORDATA	AVES	PASSERIFORMES	MOTACILLIDAE	Anthus	peruvianus	Nicholson, 1878	NA	NA	NA	NA	NA	Peruvian Pipit	NA	NA	1	LC	NA	NA	NA	NA	NA	NA	NA	NA	NA	NA
Anthus petrosus	22718567	ANIMALIA	CHORDATA	AVES	PASSERIFORMES	MOTACILLIDAE	Anthus	petrosus	(Montagu, 1798)	NA	NA	NA	NA	NA	Rock Pipit, Eurasian Rock Pipit	NA	NA	1	LC	NA	NA	NA	NA	NA	NA	NA	NA	NA	NA
Anthus pratensis	22718556	ANIMALIA	CHORDATA	AVES	PASSERIFORMES	MOTACILLIDAE	Anthus	pratensis	(Linnaeus, 1758)	NA	NA	NA	NA	NA	Meadow Pipit	Pipit des prés	Bisbita pratense	2	NT	NA	NA	NA	NA	NA	NA	NA	NA	NA	NA
Anthus richardi	103821389	ANIMALIA	CHORDATA	AVES	PASSERIFORMES	MOTACILLIDAE	Anthus	richardi	Vieillot, 1818	NA	NA	NA	NA	NA	Richard's Pipit	NA	NA	1	LC	NA	NA	NA	NA	NA	NA	NA	NA	NA	NA
Anthus roseatus	22718564	ANIMALIA	CHORDATA	AVES	PASSERIFORMES	MOTACILLIDAE	Anthus	roseatus	Blyth, 1847	NA	NA	NA	NA	NA	Rosy Pipit	NA	NA	1	LC	NA	NA	NA	NA	NA	NA	NA	NA	NA	NA
Anthus rubescens	22718575	ANIMALIA	CHORDATA	AVES	PASSERIFORMES	MOTACILLIDAE	Anthus	rubescens	(Tunstall, 1771)	NA	NA	NA	NA	NA	Buff-bellied Pipit, American Pipit	NA	NA	1	LC	NA	NA	NA	NA	NA	NA	NA	NA	NA	NA
Anthus rufulus	22718477	ANIMALIA	CHORDATA	AVES	PASSERIFORMES	MOTACILLIDAE	Anthus	rufulus	Vieillot, 1818	NA	NA	NA	NA	NA	Paddyfield Pipit	NA	NA	1	LC	NA	NA	NA	NA	NA	NA	NA	NA	NA	NA
Anthus similis	103821527	ANIMALIA	CHORDATA	AVES	PASSERIFORMES	MOTACILLIDAE	Anthus	similis	Jerdon, 1840	NA	NA	NA	NA	NA	Long-billed Pipit	NA	NA	1	LC	NA	NA	NA	NA	NA	NA	NA	NA	NA	NA
Anthus sokokensis	22718542	ANIMALIA	CHORDATA	AVES	PASSERIFORMES	MOTACILLIDAE	Anthus	sokokensis	van Someren, 1921	NA	NA	NA	NA	NA	Sokoke Pipit	Pipit de Sokoke	NA	4	EN	NA	NA	NA	NA	NA	NA	NA	NA	NA	NA
Anthus spinoletta	22718571	ANIMALIA	CHORDATA	AVES	PASSERIFORMES	MOTACILLIDAE	Anthus	spinoletta	(Linnaeus, 1758)	NA	NA	NA	NA	NA	Water Pipit, Rock Pipit and Water Pipit	NA	NA	1	LC	NA	NA	NA	NA	NA	NA	NA	NA	NA	NA
Anthus spragueii	22718591	ANIMALIA	CHORDATA	AVES	PASSERIFORMES	MOTACILLIDAE	Anthus	spragueii	(Audubon, 1844)	NA	NA	NA	NA	NA	Sprague's Pipit	NA	NA	3	VU	NA	NA	NA	NA	NA	NA	NA	NA	NA	NA
Anthus sylvanus	22718579	ANIMALIA	CHORDATA	AVES	PASSERIFORMES	MOTACILLIDAE	Anthus	sylvanus	(Blyth, 1845)	NA	NA	NA	NA	NA	Upland Pipit	NA	NA	1	LC	NA	NA	NA	NA	NA	NA	NA	NA	NA	NA
Anthus trivialis	22718546	ANIMALIA	CHORDATA	AVES	PASSERIFORMES	MOTACILLIDAE	Anthus	trivialis	(Linnaeus, 1758)	NA	NA	NA	NA	NA	Tree Pipit	Pipit des arbres	NA	1	LC	NA	NA	NA	NA	NA	NA	NA	NA	NA	NA
Anthus vaalensis	22718489	ANIMALIA	CHORDATA	AVES	PASSERIFORMES	MOTACILLIDAE	Anthus	vaalensis	Shelley, 1900	NA	NA	NA	NA	NA	Buffy Pipit	Pipit du Vaal	NA	1	LC	NA	NA	NA	NA	NA	NA	NA	NA	NA	NA
Antigone antigone	22692064	ANIMALIA	CHORDATA	AVES	GRUIFORMES	GRUIDAE	Antigone	antigone	(Linnaeus, 1758)	NA	NA	NA	NA	Grus antigone	Sarus Crane	NA	NA	3	VU	NA	NA	NA	NA	NA	NA	NA	NA	NA	NA
Antigone canadensis	22692078	ANIMALIA	CHORDATA	AVES	GRUIFORMES	GRUIDAE	Antigone	canadensis	(Linnaeus, 1758)	NA	NA	NA	NA	Grus canadensis	Sandhill Crane	NA	NA	1	LC	NA	NA	NA	NA	NA	NA	NA	NA	NA	NA
Antigone rubicunda	22692067	ANIMALIA	CHORDATA	AVES	GRUIFORMES	GRUIDAE	Antigone	rubicunda	(Perry, 1810)	NA	NA	NA	NA	Grus rubicunda|Grus rubicundus	Brolga	NA	NA	1	LC	NA	NA	NA	NA	NA	NA	NA	NA	NA	NA
Antigone vipio	22692073	ANIMALIA	CHORDATA	AVES	GRUIFORMES	GRUIDAE	Antigone	vipio	(Pallas, 1811)	NA	NA	NA	NA	Grus vipio	White-naped Crane, White-necked Crane	NA	Grulla Cuelliblanca	3	VU	NA	NA	NA	NA	NA	NA	NA	NA	NA	NA
Antilophia bokermanni	22728410	ANIMALIA	CHORDATA	AVES	PASSERIFORMES	PIPRIDAE	Antilophia	bokermanni	Coelho & Silva, 1998	NA	NA	NA	NA	NA	Araripe Manakin	NA	NA	5	CR	NA	NA	NA	NA	NA	NA	NA	NA	NA	NA
Antilophia galeata	22701068	ANIMALIA	CHORDATA	AVES	PASSERIFORMES	PIPRIDAE	Antilophia	galeata	(Lichtenstein, 1823)	NA	NA	NA	NA	NA	Helmeted Manakin	NA	NA	1	LC	NA	NA	NA	NA	NA	NA	NA	NA	NA	NA
Antrostomus arizonae	22736398	ANIMALIA	CHORDATA	AVES	CAPRIMULGIFORMES	CAPRIMULGIDAE	Antrostomus	arizonae	Brewster, 1881	NA	NA	NA	NA	Caprimulgus arizonae|Caprimulgus vociferus|Caprimulgus vociferus|Caprimulgus vociferus	Mexican Whip-poor-will	NA	NA	1	LC	NA	NA	NA	NA	NA	NA	NA	NA	NA	NA
Antrostomus badius	22689795	ANIMALIA	CHORDATA	AVES	CAPRIMULGIFORMES	CAPRIMULGIDAE	Antrostomus	badius	Bangs & Peck, 1908	NA	NA	NA	NA	Caprimulgus badius	Yucatan Nightjar	NA	NA	1	LC	NA	NA	NA	NA	NA	NA	NA	NA	NA	NA
Antrostomus carolinensis	22689778	ANIMALIA	CHORDATA	AVES	CAPRIMULGIFORMES	CAPRIMULGIDAE	Antrostomus	carolinensis	(Gmelin, 1789)	NA	NA	NA	NA	Caprimulgus carolinensis	Chuck-will's-widow	NA	NA	1	LC	NA	NA	NA	NA	NA	NA	NA	NA	NA	NA
Antrostomus cubanensis	22689786	ANIMALIA	CHORDATA	AVES	CAPRIMULGIFORMES	CAPRIMULGIDAE	Antrostomus	cubanensis	Lawrence, 1860	NA	NA	NA	NA	Caprimulgus cubanensis	Cuban Nightjar, Greater Antillean Nightjar	NA	NA	1	LC	NA	NA	NA	NA	NA	NA	NA	NA	NA	NA
Antrostomus ekmani	22729176	ANIMALIA	CHORDATA	AVES	CAPRIMULGIFORMES	CAPRIMULGIDAE	Antrostomus	ekmani	Lönnberg, 1929	NA	NA	NA	NA	Caprimulgus ekmani	Hispaniolan Nightjar	NA	NA	1	LC	NA	NA	NA	NA	NA	NA	NA	NA	NA	NA
Antrostomus noctitherus	22689809	ANIMALIA	CHORDATA	AVES	CAPRIMULGIFORMES	CAPRIMULGIDAE	Antrostomus	noctitherus	(Wetmore, 1919)	NA	NA	NA	NA	Caprimulgus noctitherus	Puerto Rican Nightjar, Puerto Rican Whip-poor-will	NA	NA	4	EN	NA	NA	NA	NA	NA	NA	NA	NA	NA	NA
Antrostomus ridgwayi	22689801	ANIMALIA	CHORDATA	AVES	CAPRIMULGIFORMES	CAPRIMULGIDAE	Antrostomus	ridgwayi	Nelson, 1897	NA	NA	NA	NA	Caprimulgus ridgwayi	Buff-collared Nightjar	NA	NA	1	LC	NA	NA	NA	NA	NA	NA	NA	NA	NA	NA
Antrostomus rufus	22689781	ANIMALIA	CHORDATA	AVES	CAPRIMULGIFORMES	CAPRIMULGIDAE	Antrostomus	rufus	(Boddaert, 1783)	NA	NA	NA	NA	Caprimulgus rufus	Rufous Nightjar	NA	NA	1	LC	NA	NA	NA	NA	NA	NA	NA	NA	NA	NA
Antrostomus salvini	22689792	ANIMALIA	CHORDATA	AVES	CAPRIMULGIFORMES	CAPRIMULGIDAE	Antrostomus	salvini	(Hartert, 1892)	NA	NA	NA	NA	Caprimulgus salvini	Tawny-collared Nightjar	NA	NA	1	LC	NA	NA	NA	NA	NA	NA	NA	NA	NA	NA
Antrostomus saturatus	22689813	ANIMALIA	CHORDATA	AVES	CAPRIMULGIFORMES	CAPRIMULGIDAE	Antrostomus	saturatus	Salvin, 1870	NA	NA	NA	NA	Caprimulgus saturatus	Dusky Nightjar	NA	NA	1	LC	NA	NA	NA	NA	NA	NA	NA	NA	NA	NA
Antrostomus sericocaudatus	22689798	ANIMALIA	CHORDATA	AVES	CAPRIMULGIFORMES	CAPRIMULGIDAE	Antrostomus	sericocaudatus	Cassin, 1849	NA	NA	NA	NA	Caprimulgus sericocaudatus	Silky-tailed Nightjar	NA	NA	1	LC	NA	NA	NA	NA	NA	NA	NA	NA	NA	NA
Antrostomus vociferus	22736393	ANIMALIA	CHORDATA	AVES	CAPRIMULGIFORMES	CAPRIMULGIDAE	Antrostomus	vociferus	(Wilson, 1812)	NA	NA	NA	NA	Caprimulgus vociferus	Eastern Whip-poor-will	NA	NA	1	LC	NA	NA	NA	NA	NA	NA	NA	NA	NA	NA
Anumara forbesi	22724274	ANIMALIA	CHORDATA	AVES	PASSERIFORMES	ICTERIDAE	Anumara	forbesi	(Sclater, 1886)	NA	NA	NA	NA	Curaeus forbesi	Forbes's Blackbird	NA	NA	4	EN	NA	NA	NA	NA	NA	NA	NA	NA	NA	NA
Anumbius annumbi	22702661	ANIMALIA	CHORDATA	AVES	PASSERIFORMES	FURNARIIDAE	Anumbius	annumbi	(Vieillot, 1817)	NA	NA	NA	NA	NA	Firewood-gatherer	NA	NA	1	LC	NA	NA	NA	NA	NA	NA	NA	NA	NA	NA
Anurophasis monorthonyx	22678993	ANIMALIA	CHORDATA	AVES	GALLIFORMES	PHASIANIDAE	Anurophasis	monorthonyx	van Oort, 1910	NA	NA	NA	NA	NA	Snow Mountain Quail, Snow Mountains Quail	NA	NA	2	NT	NA	NA	NA	NA	NA	NA	NA	NA	NA	NA
Apalharpactes mackloti	22730186	ANIMALIA	CHORDATA	AVES	TROGONIFORMES	TROGONIDAE	Apalharpactes	mackloti	(Müller, 1835)	NA	NA	NA	NA	NA	Sumatran Trogon	NA	NA	1	LC	NA	NA	NA	NA	NA	NA	NA	NA	NA	NA
Apalharpactes reinwardtii	22682824	ANIMALIA	CHORDATA	AVES	TROGONIFORMES	TROGONIDAE	Apalharpactes	reinwardtii	(Temminck, 1822)	NA	NA	NA	NA	NA	Javan Trogon, Blue-tailed Trogon	NA	NA	3	VU	NA	NA	NA	NA	NA	NA	NA	NA	NA	NA
Apalis alticola	22713825	ANIMALIA	CHORDATA	AVES	PASSERIFORMES	CISTICOLIDAE	Apalis	alticola	(Shelley, 1899)	NA	NA	NA	NA	NA	Brown-headed Apalis	NA	NA	1	LC	NA	NA	NA	NA	NA	NA	NA	NA	NA	NA
Apalis argentea	22713779	ANIMALIA	CHORDATA	AVES	PASSERIFORMES	CISTICOLIDAE	Apalis	argentea	Moreau, 1941	NA	NA	NA	NA	NA	Kungwe Apalis	NA	NA	1	LC	NA	NA	NA	NA	NA	NA	NA	NA	NA	NA
Apalis bamendae	22713788	ANIMALIA	CHORDATA	AVES	PASSERIFORMES	CISTICOLIDAE	Apalis	bamendae	Bannerman, 1922	NA	NA	NA	NA	NA	Bamenda Apalis	Apalis de Bamenda	NA	1	LC	NA	NA	NA	NA	NA	NA	NA	NA	NA	NA
Apalis binotata	22713741	ANIMALIA	CHORDATA	AVES	PASSERIFORMES	CISTICOLIDAE	Apalis	binotata	Reichenow, 1895	NA	NA	NA	NA	NA	Masked Apalis, Lowland Masked Apalis	Apalis masquée	NA	1	LC	NA	NA	NA	NA	NA	NA	NA	NA	NA	NA
Apalis chapini	22713806	ANIMALIA	CHORDATA	AVES	PASSERIFORMES	CISTICOLIDAE	Apalis	chapini	Friedmann, 1928	NA	NA	NA	NA	NA	Chapin's Apalis, Chestnut-headed Apalis	Apalis à tête rousse	NA	1	LC	NA	NA	NA	NA	NA	NA	NA	NA	NA	NA
Apalis chariessa	22713737	ANIMALIA	CHORDATA	AVES	PASSERIFORMES	CISTICOLIDAE	Apalis	chariessa	Reichenow, 1879	NA	NA	NA	NA	NA	White-winged Apalis	Apalis à ailes blanches	NA	3	VU	NA	NA	NA	NA	NA	NA	NA	NA	NA	NA
Apalis chirindensis	22713815	ANIMALIA	CHORDATA	AVES	PASSERIFORMES	CISTICOLIDAE	Apalis	chirindensis	Shelley, 1906	NA	NA	NA	NA	NA	Chirinda Apalis	Apalis de Chirinda	NA	1	LC	NA	NA	NA	NA	NA	NA	NA	NA	NA	NA
Apalis cinerea	22730909	ANIMALIA	CHORDATA	AVES	PASSERIFORMES	CISTICOLIDAE	Apalis	cinerea	(Sharpe, 1891)	NA	NA	NA	NA	NA	Grey Apalis	NA	NA	1	LC	NA	NA	NA	NA	NA	NA	NA	NA	NA	NA
Apalis flavida	103772612	ANIMALIA	CHORDATA	AVES	PASSERIFORMES	CISTICOLIDAE	Apalis	flavida	(Strickland, 1852)	NA	NA	NA	NA	NA	Yellow-breasted Apalis	NA	NA	1	LC	NA	NA	NA	NA	NA	NA	NA	NA	NA	NA
Apalis flavigularis	22728413	ANIMALIA	CHORDATA	AVES	PASSERIFORMES	CISTICOLIDAE	Apalis	flavigularis	Shelley, 1893	NA	NA	NA	NA	NA	Yellow-throated Apalis	NA	NA	4	EN	NA	NA	NA	NA	NA	NA	NA	NA	NA	NA
Apalis flavocincta	103772661	ANIMALIA	CHORDATA	AVES	PASSERIFORMES	CISTICOLIDAE	Apalis	flavocincta	(Sharpe, 1882)	NA	NA	NA	NA	NA	Brown-tailed Apalis	NA	NA	1	LC	NA	NA	NA	NA	NA	NA	NA	NA	NA	NA
Apalis fuscigularis	22713719	ANIMALIA	CHORDATA	AVES	PASSERIFORMES	CISTICOLIDAE	Apalis	fuscigularis	Moreau, 1938	NA	NA	NA	NA	NA	Taita Apalis	NA	NA	5	CR	NA	NA	NA	NA	NA	NA	NA	NA	NA	NA
Apalis goslingi	22713792	ANIMALIA	CHORDATA	AVES	PASSERIFORMES	CISTICOLIDAE	Apalis	goslingi	Alexander, 1908	NA	NA	NA	NA	NA	Gosling's Apalis	Apalis de Gosling	NA	1	LC	NA	NA	NA	NA	NA	NA	NA	NA	NA	NA
Apalis jacksoni	22713733	ANIMALIA	CHORDATA	AVES	PASSERIFORMES	CISTICOLIDAE	Apalis	jacksoni	Sharpe, 1891	NA	NA	NA	NA	NA	Black-throated Apalis	Apalis à moustaches blanches	NA	1	LC	NA	NA	NA	NA	NA	NA	NA	NA	NA	NA
Apalis kaboboensis	22713801	ANIMALIA	CHORDATA	AVES	PASSERIFORMES	CISTICOLIDAE	Apalis	kaboboensis	Prigogine, 1955	NA	NA	NA	NA	NA	Kabobo Apalis	NA	NA	2	NT	NA	NA	NA	NA	NA	NA	NA	NA	NA	NA
Apalis karamojae	22713830	ANIMALIA	CHORDATA	AVES	PASSERIFORMES	CISTICOLIDAE	Apalis	karamojae	(van Someren, 1921)	NA	NA	NA	NA	NA	Karamoja Apalis	Apalis de Karamoja	NA	3	VU	NA	NA	NA	NA	NA	NA	NA	NA	NA	NA
Apalis lynesi	22713724	ANIMALIA	CHORDATA	AVES	PASSERIFORMES	CISTICOLIDAE	Apalis	lynesi	Vincent, 1933	NA	NA	NA	NA	NA	Namuli Apalis	NA	NA	2	NT	NA	NA	NA	NA	NA	NA	NA	NA	NA	NA
Apalis melanocephala	22713811	ANIMALIA	CHORDATA	AVES	PASSERIFORMES	CISTICOLIDAE	Apalis	melanocephala	(Fischer & Reichenow, 1884)	NA	NA	NA	NA	NA	Black-headed Apalis	Apalis mélanocéphale	NA	1	LC	NA	NA	NA	NA	NA	NA	NA	NA	NA	NA
Apalis nigriceps	22713729	ANIMALIA	CHORDATA	AVES	PASSERIFORMES	CISTICOLIDAE	Apalis	nigriceps	(Shelley, 1873)	NA	NA	NA	NA	NA	Black-capped Apalis	Apalis à tête noir	NA	1	LC	NA	NA	NA	NA	NA	NA	NA	NA	NA	NA
Apalis personata	22713746	ANIMALIA	CHORDATA	AVES	PASSERIFORMES	CISTICOLIDAE	Apalis	personata	Sharpe, 1902	NA	NA	NA	NA	NA	Black-faced Apalis, Mountain Masked Apalis	Apalis masquée des montagnes	NA	1	LC	NA	NA	NA	NA	NA	NA	NA	NA	NA	NA
Apalis porphyrolaema	22713796	ANIMALIA	CHORDATA	AVES	PASSERIFORMES	CISTICOLIDAE	Apalis	porphyrolaema	Reichenow & Neumann, 1895	NA	NA	NA	NA	NA	Chestnut-throated Apalis	NA	NA	1	LC	NA	NA	NA	NA	NA	NA	NA	NA	NA	NA
Apalis ruddi	22713762	ANIMALIA	CHORDATA	AVES	PASSERIFORMES	CISTICOLIDAE	Apalis	ruddi	Grant, 1908	NA	NA	NA	NA	NA	Rudd's Apalis	Apalis de Rudd	NA	1	LC	NA	NA	NA	NA	NA	NA	NA	NA	NA	NA
Apalis rufogularis	22713770	ANIMALIA	CHORDATA	AVES	PASSERIFORMES	CISTICOLIDAE	Apalis	rufogularis	(Fraser, 1843)	NA	NA	NA	NA	NA	Buff-throated Apalis	NA	NA	1	LC	NA	NA	NA	NA	NA	NA	NA	NA	NA	NA
Apalis sharpii	22713766	ANIMALIA	CHORDATA	AVES	PASSERIFORMES	CISTICOLIDAE	Apalis	sharpii	Shelley, 1884	NA	NA	NA	NA	NA	Sharpe's Apalis	Apalis de Sharpe	NA	1	LC	NA	NA	NA	NA	NA	NA	NA	NA	NA	NA
Apalis thoracica	22713714	ANIMALIA	CHORDATA	AVES	PASSERIFORMES	CISTICOLIDAE	Apalis	thoracica	(Shaw, 1811)	NA	NA	NA	NA	NA	Bar-throated Apalis	NA	NA	1	LC	NA	NA	NA	NA	NA	NA	NA	NA	NA	NA
Apaloderma aequatoriale	22682719	ANIMALIA	CHORDATA	AVES	TROGONIFORMES	TROGONIDAE	Apaloderma	aequatoriale	Sharpe, 1901	NA	NA	NA	NA	NA	Bare-cheeked Trogon	Trogon à joues jaunes	NA	1	LC	NA	NA	NA	NA	NA	NA	NA	NA	NA	NA
Apaloderma narina	22682715	ANIMALIA	CHORDATA	AVES	TROGONIFORMES	TROGONIDAE	Apaloderma	narina	(Stephens, 1815)	NA	NA	NA	NA	NA	Narina Trogon	Trogon narina	NA	1	LC	NA	NA	NA	NA	NA	NA	NA	NA	NA	NA
Apaloderma vittatum	22682723	ANIMALIA	CHORDATA	AVES	TROGONIFORMES	TROGONIDAE	Apaloderma	vittatum	Shelley, 1882	NA	NA	NA	NA	NA	Bar-tailed Trogon	Trogon à queue barrée	NA	1	LC	NA	NA	NA	NA	NA	NA	NA	NA	NA	NA
Apalopteron familiare	22704125	ANIMALIA	CHORDATA	AVES	PASSERIFORMES	ZOSTEROPIDAE	Apalopteron	familiare	(Kittlitz, 1831)	NA	NA	NA	NA	NA	Bonin White-eye, Bonin Honeyeater	NA	NA	2	NT	NA	NA	NA	NA	NA	NA	NA	NA	NA	NA
Aphanapteryx bonasia	22728884	ANIMALIA	CHORDATA	AVES	GRUIFORMES	RALLIDAE	Aphanapteryx	bonasia	(Selys Longchamps, 1848)	NA	NA	NA	NA	NA	Red Rail	NA	NA	6	EX	NA	NA	NA	NA	NA	NA	NA	NA	NA	NA
Aphanotriccus audax	22699770	ANIMALIA	CHORDATA	AVES	PASSERIFORMES	TYRANNIDAE	Aphanotriccus	audax	(Nelson, 1912)	NA	NA	NA	NA	NA	Black-billed Flycatcher	NA	NA	2	NT	NA	NA	NA	NA	NA	NA	NA	NA	NA	NA
Aphanotriccus capitalis	22699767	ANIMALIA	CHORDATA	AVES	PASSERIFORMES	TYRANNIDAE	Aphanotriccus	capitalis	(Salvin, 1865)	NA	NA	NA	NA	NA	Tawny-chested Flycatcher	NA	NA	3	VU	NA	NA	NA	NA	NA	NA	NA	NA	NA	NA
Aphantochroa cirrochloris	22687658	ANIMALIA	CHORDATA	AVES	CAPRIMULGIFORMES	TROCHILIDAE	Aphantochroa	cirrochloris	(Vieillot, 1818)	NA	NA	NA	NA	Aphantochroa cirrhochloris cirrhochloris	Sombre Hummingbird	NA	NA	1	LC	NA	NA	NA	NA	NA	NA	NA	NA	NA	NA
Aphelocephala leucopsis	22704748	ANIMALIA	CHORDATA	AVES	PASSERIFORMES	ACANTHIZIDAE	Aphelocephala	leucopsis	(Gould, 1841)	NA	NA	NA	NA	NA	Southern Whiteface	NA	NA	1	LC	NA	NA	NA	NA	NA	NA	NA	NA	NA	NA
Aphelocephala nigricincta	22704754	ANIMALIA	CHORDATA	AVES	PASSERIFORMES	ACANTHIZIDAE	Aphelocephala	nigricincta	(North, 1895)	NA	NA	NA	NA	NA	Banded Whiteface	NA	NA	1	LC	NA	NA	NA	NA	NA	NA	NA	NA	NA	NA
Aphelocephala pectoralis	22704751	ANIMALIA	CHORDATA	AVES	PASSERIFORMES	ACANTHIZIDAE	Aphelocephala	pectoralis	(Gould, 1871)	NA	NA	NA	NA	NA	Chestnut-breasted Whiteface	NA	NA	2	NT	NA	NA	NA	NA	NA	NA	NA	NA	NA	NA
Aphelocoma californica	103727785	ANIMALIA	CHORDATA	AVES	PASSERIFORMES	CORVIDAE	Aphelocoma	californica	(Vigors, 1839)	NA	NA	NA	NA	Aphelocoma insularis	Western Scrub-jay	NA	NA	1	LC	NA	NA	NA	NA	NA	NA	NA	NA	NA	NA
Aphelocoma coerulescens	22705629	ANIMALIA	CHORDATA	AVES	PASSERIFORMES	CORVIDAE	Aphelocoma	coerulescens	(Bosc, 1795)	NA	NA	NA	NA	NA	Florida Scrub-jay, Florida Jay, Florida Scrub Jay, Florida Scrub-Jay	NA	NA	3	VU	NA	NA	NA	NA	NA	NA	NA	NA	NA	NA
Aphelocoma ultramarina	22724961	ANIMALIA	CHORDATA	AVES	PASSERIFORMES	CORVIDAE	Aphelocoma	ultramarina	(Bonaparte, 1825)	NA	NA	NA	NA	NA	Ultramarine Jay, Transvolcanic Jay	NA	NA	1	LC	NA	NA	NA	NA	NA	NA	NA	NA	NA	NA
Aphelocoma unicolor	22705642	ANIMALIA	CHORDATA	AVES	PASSERIFORMES	CORVIDAE	Aphelocoma	unicolor	(Du Bus De Gisignies, 1847)	NA	NA	NA	NA	NA	Unicolored Jay, Unicoloured Jay	NA	NA	1	LC	NA	NA	NA	NA	NA	NA	NA	NA	NA	NA
Aphelocoma wollweberi	22724967	ANIMALIA	CHORDATA	AVES	PASSERIFORMES	CORVIDAE	Aphelocoma	wollweberi	Kaup, 1854	NA	NA	NA	NA	NA	Mexican Jay	NA	NA	1	LC	NA	NA	NA	NA	NA	NA	NA	NA	NA	NA
Aphrastura masafucrae	22702156	ANIMALIA	CHORDATA	AVES	PASSERIFORMES	FURNARIIDAE	Aphrastura	masafucrae	(Philippi & Landbeck, 1866)	NA	NA	NA	NA	Aphrastura masafuerae	Masafuera Rayadito, Mas Afuera Rayadito, Más Afuera Rayadito	NA	Másafuera Rayadito	5	CR	NA	NA	NA	NA	NA	NA	NA	NA	NA	NA
Aphrastura spinicauda	22702153	ANIMALIA	CHORDATA	AVES	PASSERIFORMES	FURNARIIDAE	Aphrastura	spinicauda	(Gmelin, 1789)	NA	NA	NA	NA	NA	Thorn-tailed Rayadito	NA	NA	1	LC	NA	NA	NA	NA	NA	NA	NA	NA	NA	NA
Aphrodroma brevirostris	22697888	ANIMALIA	CHORDATA	AVES	PROCELLARIIFORMES	PROCELLARIIDAE	Aphrodroma	brevirostris	(Lesson, 1831)	NA	NA	NA	NA	Aphrodroma brevirostris |Lugensa brevirostris|Pterodroma brevirostris|Pterodroma brevirostris|Pterodroma brevirostris|Pterodroma brevirostris	Kerguelen Petrel	Pétrel de Kerguelen	NA	1	LC	NA	NA	NA	NA	NA	NA	NA	NA	NA	NA
Aplonis atrifusca	22710493	ANIMALIA	CHORDATA	AVES	PASSERIFORMES	STURNIDAE	Aplonis	atrifusca	(Peale, 1848)	NA	NA	NA	NA	NA	Samoan Starling	NA	NA	1	LC	NA	NA	NA	NA	NA	NA	NA	NA	NA	NA
Aplonis brunneicapillus	22710565	ANIMALIA	CHORDATA	AVES	PASSERIFORMES	STURNIDAE	Aplonis	brunneicapillus	(Danis, 1938)	NA	NA	NA	NA	Aplonis brunneicapilla subspecies brunneicapilla|Aplonis brunneicapilla subspecies brunneicapilla|Aplonis brunneicapilla subspecies brunneicapilla	White-eyed Starling	NA	NA	3	VU	NA	NA	NA	NA	NA	NA	NA	NA	NA	NA
Aplonis cantoroides	22710525	ANIMALIA	CHORDATA	AVES	PASSERIFORMES	STURNIDAE	Aplonis	cantoroides	(Gray, 1862)	NA	NA	NA	NA	Aplornis cantoroides cantoroides	Singing Starling	NA	NA	1	LC	NA	NA	NA	NA	NA	NA	NA	NA	NA	NA
Aplonis cinerascens	22710502	ANIMALIA	CHORDATA	AVES	PASSERIFORMES	STURNIDAE	Aplonis	cinerascens	Hartlaub & Finsch, 1871	NA	NA	NA	NA	NA	Rarotonga Starling	NA	NA	3	VU	NA	NA	NA	NA	NA	NA	NA	NA	NA	NA
Aplonis corvina	22710496	ANIMALIA	CHORDATA	AVES	PASSERIFORMES	STURNIDAE	Aplonis	corvina	(Kittlitz, 1833)	NA	NA	NA	NA	NA	Kosrae Starling	NA	NA	6	EX	NA	NA	NA	NA	NA	NA	NA	NA	NA	NA
Aplonis crassa	22710522	ANIMALIA	CHORDATA	AVES	PASSERIFORMES	STURNIDAE	Aplonis	crassa	(Sclater, 1883)	NA	NA	NA	NA	NA	Tanimbar Starling	NA	NA	2	NT	NA	NA	NA	NA	NA	NA	NA	NA	NA	NA
Aplonis dichroa	22710540	ANIMALIA	CHORDATA	AVES	PASSERIFORMES	STURNIDAE	Aplonis	dichroa	(Tristram, 1895)	NA	NA	NA	NA	NA	Makira Starling, San Cristobal Starling	NA	NA	1	LC	NA	NA	NA	NA	NA	NA	NA	NA	NA	NA
Aplonis feadensis	22710531	ANIMALIA	CHORDATA	AVES	PASSERIFORMES	STURNIDAE	Aplonis	feadensis	(Ramsay, 1882)	NA	NA	NA	NA	NA	Atoll Starling	NA	NA	2	NT	NA	NA	NA	NA	NA	NA	NA	NA	NA	NA
Aplonis fusca	22710511	ANIMALIA	CHORDATA	AVES	PASSERIFORMES	STURNIDAE	Aplonis	fusca	Gould, 1836	NA	NA	NA	NA	Aplornis fusca subspecies fusca	Norfolk Starling, Norfolk Island Starling, Tasman Starling	NA	NA	6	EX	NA	NA	NA	NA	NA	NA	NA	NA	NA	NA
Aplonis grandis	22710537	ANIMALIA	CHORDATA	AVES	PASSERIFORMES	STURNIDAE	Aplonis	grandis	(Salvadori, 1881)	NA	NA	NA	NA	NA	Brown-winged Starling	NA	NA	1	LC	NA	NA	NA	NA	NA	NA	NA	NA	NA	NA
Aplonis insularis	22710534	ANIMALIA	CHORDATA	AVES	PASSERIFORMES	STURNIDAE	Aplonis	insularis	Mayr, 1931	NA	NA	NA	NA	NA	Rennell Starling	NA	NA	1	LC	NA	NA	NA	NA	NA	NA	NA	NA	NA	NA
Aplonis magna	22710559	ANIMALIA	CHORDATA	AVES	PASSERIFORMES	STURNIDAE	Aplonis	magna	(Schlegel, 1871)	NA	NA	NA	NA	NA	Long-tailed Starling	NA	NA	1	LC	NA	NA	NA	NA	NA	NA	NA	NA	NA	NA
Aplonis mavornata	22710499	ANIMALIA	CHORDATA	AVES	PASSERIFORMES	STURNIDAE	Aplonis	mavornata	Buller, 1887	NA	NA	NA	NA	NA	Mysterious Starling	NA	NA	6	EX	NA	NA	NA	NA	NA	NA	NA	NA	NA	NA
Aplonis metallica	22710553	ANIMALIA	CHORDATA	AVES	PASSERIFORMES	STURNIDAE	Aplonis	metallica	(Temminck, 1824)	NA	NA	NA	NA	Aplornis metallica metallica	Metallic Starling	NA	NA	1	LC	NA	NA	NA	NA	NA	NA	NA	NA	NA	NA
Aplonis minor	22710547	ANIMALIA	CHORDATA	AVES	PASSERIFORMES	STURNIDAE	Aplonis	minor	(Bonaparte, 1851)	NA	NA	NA	NA	NA	Short-tailed Starling	NA	NA	1	LC	NA	NA	NA	NA	NA	NA	NA	NA	NA	NA
Aplonis mysolensis	22710544	ANIMALIA	CHORDATA	AVES	PASSERIFORMES	STURNIDAE	Aplonis	mysolensis	(Gray, 1862)	NA	NA	NA	NA	NA	Moluccan Starling	NA	NA	1	LC	NA	NA	NA	NA	NA	NA	NA	NA	NA	NA
Aplonis mystacea	22710562	ANIMALIA	CHORDATA	AVES	PASSERIFORMES	STURNIDAE	Aplonis	mystacea	(Ogilvie-Grant, 1911)	NA	NA	NA	NA	NA	Yellow-eyed Starling	NA	NA	2	NT	NA	NA	NA	NA	NA	NA	NA	NA	NA	NA
Aplonis opaca	22710519	ANIMALIA	CHORDATA	AVES	PASSERIFORMES	STURNIDAE	Aplonis	opaca	(Kittlitz, 1833)	NA	NA	NA	NA	NA	Micronesian Starling	NA	NA	1	LC	NA	NA	NA	NA	NA	NA	NA	NA	NA	NA
Aplonis panayensis	22710550	ANIMALIA	CHORDATA	AVES	PASSERIFORMES	STURNIDAE	Aplonis	panayensis	(Scopoli, 1783)	NA	NA	NA	NA	NA	Asian Glossy Starling	NA	NA	1	LC	NA	NA	NA	NA	NA	NA	NA	NA	NA	NA
Aplonis pelzelni	22710490	ANIMALIA	CHORDATA	AVES	PASSERIFORMES	STURNIDAE	Aplonis	pelzelni	Finsch, 1876	NA	NA	NA	NA	NA	Pohnpei Starling	NA	NA	5	CR	NA	NA	NA	NA	NA	NA	NA	NA	NA	NA
Aplonis santovestris	22710485	ANIMALIA	CHORDATA	AVES	PASSERIFORMES	STURNIDAE	Aplonis	santovestris	Harrisson & Marshall, 1937	NA	NA	NA	NA	NA	Mountain Starling, Santo Starling, Vanuatu Starling	NA	NA	4	EN	NA	NA	NA	NA	NA	NA	NA	NA	NA	NA
Aplonis striata	22710508	ANIMALIA	CHORDATA	AVES	PASSERIFORMES	STURNIDAE	Aplonis	striata	(Gmelin, 1788)	NA	NA	NA	NA	NA	Striated Starling	NA	NA	1	LC	NA	NA	NA	NA	NA	NA	NA	NA	NA	NA
Aplonis tabuensis	22710505	ANIMALIA	CHORDATA	AVES	PASSERIFORMES	STURNIDAE	Aplonis	tabuensis	(Gmelin, 1788)	NA	NA	NA	NA	NA	Polynesian Starling	NA	NA	1	LC	NA	NA	NA	NA	NA	NA	NA	NA	NA	NA
Aplonis ulietensis	22734867	ANIMALIA	CHORDATA	AVES	PASSERIFORMES	STURNIDAE	Aplonis	ulietensis	(Gmelin, 1788)	NA	NA	NA	NA	Turdus ulietensis	Raiatea Starling, Bay Starling, Bay Thrush	NA	NA	6	EX	NA	NA	NA	NA	NA	NA	NA	NA	NA	NA
Aplonis zelandica	22710482	ANIMALIA	CHORDATA	AVES	PASSERIFORMES	STURNIDAE	Aplonis	zelandica	(Quoy & Gaimard, 1830)	NA	NA	NA	NA	NA	Rusty-winged Starling	NA	NA	2	NT	NA	NA	NA	NA	NA	NA	NA	NA	NA	NA
Aplopelia larvata	22690384	ANIMALIA	CHORDATA	AVES	COLUMBIFORMES	COLUMBIDAE	Aplopelia	larvata	Temminck, 1809	NA	NA	NA	NA	Columba larvata larvata	Lemon Dove, Cinnamon Dove	Pigeon à masque blanc	NA	1	LC	NA	NA	NA	NA	NA	NA	NA	NA	NA	NA
Aprositornis disjuncta	22701820	ANIMALIA	CHORDATA	AVES	PASSERIFORMES	THAMNOPHILIDAE	Aprositornis	disjuncta	(Friedmann, 1945)	NA	NA	NA	NA	Myrmeciza disjuncta	Yapacana Antbird	NA	NA	1	LC	NA	NA	NA	NA	NA	NA	NA	NA	NA	NA
Aprosmictus erythropterus	22685069	ANIMALIA	CHORDATA	AVES	PSITTACIFORMES	PSITTACIDAE	Aprosmictus	erythropterus	(Gmelin, 1788)	NA	NA	NA	NA	NA	Red-winged Parrot	NA	NA	1	LC	NA	NA	NA	NA	NA	NA	NA	NA	NA	NA
Aprosmictus jonquillaceus	22685063	ANIMALIA	CHORDATA	AVES	PSITTACIFORMES	PSITTACIDAE	Aprosmictus	jonquillaceus	(Vieillot, 1818)	NA	NA	NA	NA	NA	Jonquil Parrot, Jonquil Parrot, Timor Red-winged Parrot	NA	Papagayo de Timor	2	NT	NA	NA	NA	NA	NA	NA	NA	NA	NA	NA
Aptenodytes forsteri	22697752	ANIMALIA	CHORDATA	AVES	SPHENISCIFORMES	SPHENISCIDAE	Aptenodytes	forsteri	Gray, 1844	NA	NA	NA	NA	NA	Emperor Penguin	NA	Pingüino emperador	2	NT	NA	NA	NA	NA	NA	NA	NA	NA	NA	NA
Aptenodytes patagonicus	22697748	ANIMALIA	CHORDATA	AVES	SPHENISCIFORMES	SPHENISCIDAE	Aptenodytes	patagonicus	Miller, 1778	NA	NA	NA	NA	NA	King Penguin	Manchot royal	Pingüino rey	1	LC	NA	NA	NA	NA	NA	NA	NA	NA	NA	NA
Apteryx australis	22678122	ANIMALIA	CHORDATA	AVES	STRUTHIONIFORMES	APTERYGIDAE	Apteryx	australis	Shaw, 1813	NA	NA	NA	NA	NA	Southern Brown Kiwi	NA	NA	3	VU	NA	NA	NA	NA	NA	NA	NA	NA	NA	NA
Apteryx haastii	22678132	ANIMALIA	CHORDATA	AVES	STRUTHIONIFORMES	APTERYGIDAE	Apteryx	haastii	Potts, 1872	NA	NA	NA	NA	NA	Great Spotted Kiwi	NA	NA	3	VU	NA	NA	NA	NA	NA	NA	NA	NA	NA	NA
Apteryx mantelli	45353580	ANIMALIA	CHORDATA	AVES	STRUTHIONIFORMES	APTERYGIDAE	Apteryx	mantelli	Bartlett, 1851	NA	NA	NA	NA	NA	Northern Brown Kiwi, Brown kiwi	NA	NA	3	VU	NA	NA	NA	NA	NA	NA	NA	NA	NA	NA
Apteryx owenii	22678129	ANIMALIA	CHORDATA	AVES	STRUTHIONIFORMES	APTERYGIDAE	Apteryx	owenii	Gould, 1847	NA	NA	NA	NA	NA	Little Spotted Kiwi	NA	NA	2	NT	NA	NA	NA	NA	NA	NA	NA	NA	NA	NA
Apteryx rowi	22732871	ANIMALIA	CHORDATA	AVES	STRUTHIONIFORMES	APTERYGIDAE	Apteryx	rowi	Tennyson, Palma, Robertson, Worthy & Gill, 2003	NA	NA	NA	NA	NA	Okarito Kiwi, Okarito Brown Kiwi	NA	NA	3	VU	NA	NA	NA	NA	NA	NA	NA	NA	NA	NA
Apus acuticauda	22686853	ANIMALIA	CHORDATA	AVES	CAPRIMULGIFORMES	APODIDAE	Apus	acuticauda	(Jerdon, 1864)	NA	NA	NA	NA	NA	Dark-rumped Swift	NA	NA	3	VU	NA	NA	NA	NA	NA	NA	NA	NA	NA	NA
Apus affinis	22686856	ANIMALIA	CHORDATA	AVES	CAPRIMULGIFORMES	APODIDAE	Apus	affinis	(Gray, 1830)	NA	NA	NA	NA	NA	Little Swift, House Swift	Martinet des maisons	NA	1	LC	NA	NA	NA	NA	NA	NA	NA	NA	NA	NA
Apus alexandri	22686795	ANIMALIA	CHORDATA	AVES	CAPRIMULGIFORMES	APODIDAE	Apus	alexandri	Hartert, 1901	NA	NA	NA	NA	NA	Alexander's Swift, Cape Verde Swift	Martinet du Cap-Vert	NA	1	LC	NA	NA	NA	NA	NA	NA	NA	NA	NA	NA
Apus apus	22686800	ANIMALIA	CHORDATA	AVES	CAPRIMULGIFORMES	APODIDAE	Apus	apus	(Linnaeus, 1758)	NA	NA	NA	NA	NA	Common Swift, European Swift, Swift	Martinet noir	NA	1	LC	NA	NA	NA	NA	NA	NA	NA	NA	NA	NA
Apus balstoni	22686839	ANIMALIA	CHORDATA	AVES	CAPRIMULGIFORMES	APODIDAE	Apus	balstoni	(Bartlett, 1880)	NA	NA	NA	NA	NA	Madagascar Swift, Malagasy Black Swift	NA	NA	1	LC	NA	NA	NA	NA	NA	NA	NA	NA	NA	NA
Apus barbatus	22686819	ANIMALIA	CHORDATA	AVES	CAPRIMULGIFORMES	APODIDAE	Apus	barbatus	(Sclater, 1865)	NA	NA	NA	NA	NA	African Swift	Martinet noir africain	NA	1	LC	NA	NA	NA	NA	NA	NA	NA	NA	NA	NA
Apus batesi	22686887	ANIMALIA	CHORDATA	AVES	CAPRIMULGIFORMES	APODIDAE	Apus	batesi	(Sharpe, 1904)	NA	NA	NA	NA	NA	Bates's Swift	Martinet de Bates	NA	1	LC	NA	NA	NA	NA	NA	NA	NA	NA	NA	NA
Apus berliozi	22686831	ANIMALIA	CHORDATA	AVES	CAPRIMULGIFORMES	APODIDAE	Apus	berliozi	Ripley, 1965	NA	NA	NA	NA	NA	Forbes-Watson's Swift	Martinet de Berlioz	NA	1	LC	NA	NA	NA	NA	NA	NA	NA	NA	NA	NA
Apus bradfieldi	22686835	ANIMALIA	CHORDATA	AVES	CAPRIMULGIFORMES	APODIDAE	Apus	bradfieldi	(Roberts, 1926)	NA	NA	NA	NA	NA	Bradfield's Swift	Martinet de Bradfield	NA	1	LC	NA	NA	NA	NA	NA	NA	NA	NA	NA	NA
Apus caffer	22686882	ANIMALIA	CHORDATA	AVES	CAPRIMULGIFORMES	APODIDAE	Apus	caffer	(Lichtenstein, 1823)	NA	NA	NA	NA	NA	White-rumped Swift, African White-rumped Swift	Martinet cafre	NA	1	LC	NA	NA	NA	NA	NA	NA	NA	NA	NA	NA
Apus horus	22724997	ANIMALIA	CHORDATA	AVES	CAPRIMULGIFORMES	APODIDAE	Apus	horus	(Heuglin, 1869)	NA	NA	NA	NA	NA	Horus Swift	Martinet horus	NA	1	LC	NA	NA	NA	NA	NA	NA	NA	NA	NA	NA
Apus niansae	22686811	ANIMALIA	CHORDATA	AVES	CAPRIMULGIFORMES	APODIDAE	Apus	niansae	(Reichenow, 1887)	NA	NA	NA	NA	NA	Nyanza Swift	Martinet du Nyanza	NA	1	LC	NA	NA	NA	NA	NA	NA	NA	NA	NA	NA
Apus nipalensis	22686861	ANIMALIA	CHORDATA	AVES	CAPRIMULGIFORMES	APODIDAE	Apus	nipalensis	(Hodgson, 1836)	NA	NA	NA	NA	NA	House Swift	NA	NA	1	LC	NA	NA	NA	NA	NA	NA	NA	NA	NA	NA
Apus pacificus	22686845	ANIMALIA	CHORDATA	AVES	CAPRIMULGIFORMES	APODIDAE	Apus	pacificus	(Latham, 1802)	NA	NA	NA	NA	NA	Pacific Swift, Pacific Swift	Martinet de Sibérie	NA	1	LC	NA	NA	NA	NA	NA	NA	NA	NA	NA	NA
Apus pallidus	22686815	ANIMALIA	CHORDATA	AVES	CAPRIMULGIFORMES	APODIDAE	Apus	pallidus	(Shelley, 1870)	NA	NA	NA	NA	NA	Pallid Swift	Martinet pâle	NA	1	LC	NA	NA	NA	NA	NA	NA	NA	NA	NA	NA
Apus sladeniae	22686825	ANIMALIA	CHORDATA	AVES	CAPRIMULGIFORMES	APODIDAE	Apus	sladeniae	(Ogilvie-Grant, 1904)	NA	NA	NA	NA	NA	Fernando Po Swift	Martinet de Fernando Po	NA	NA	DD	NA	NA	NA	NA	NA	NA	NA	NA	NA	NA
Apus unicolor	22686806	ANIMALIA	CHORDATA	AVES	CAPRIMULGIFORMES	APODIDAE	Apus	unicolor	(Jardine, 1830)	NA	NA	NA	NA	NA	Plain Swift, Plain-coloured Swift	Martinet unicolore	NA	1	LC	NA	NA	NA	NA	NA	NA	NA	NA	NA	NA
Aquila adalberti	22696042	ANIMALIA	CHORDATA	AVES	ACCIPITRIFORMES	ACCIPITRIDAE	Aquila	adalberti	Brehm, 1861	NA	NA	NA	NA	NA	Spanish Imperial Eagle, Adalbert's Eagle, Spanish Eagle	NA	Aguila Imperial Ibérica	3	VU	NA	NA	NA	NA	NA	NA	NA	NA	NA	NA
Aquila africana	22696138	ANIMALIA	CHORDATA	AVES	ACCIPITRIFORMES	ACCIPITRIDAE	Aquila	africana	(Cassin, 1865)	NA	NA	NA	NA	Aquila africanus|Spizaetus africanus	Cassin's Hawk-eagle, Cassin's Hawk Eagle, Cassin's Hawk-Eagle	Aigle-autour de Cassin	NA	1	LC	NA	NA	NA	NA	NA	NA	NA	NA	NA	NA
Aquila audax	22696064	ANIMALIA	CHORDATA	AVES	ACCIPITRIFORMES	ACCIPITRIDAE	Aquila	audax	(Latham, 1801)	NA	NA	NA	NA	NA	Wedge-tailed Eagle	NA	NA	1	LC	NA	NA	NA	NA	NA	NA	NA	NA	NA	NA
Aquila chrysaetos	22696060	ANIMALIA	CHORDATA	AVES	ACCIPITRIFORMES	ACCIPITRIDAE	Aquila	chrysaetos	(Linnaeus, 1758)	NA	NA	NA	NA	NA	Golden Eagle	Aigle royal	NA	1	LC	NA	NA	NA	NA	NA	NA	NA	NA	NA	NA
Aquila fasciata	22696076	ANIMALIA	CHORDATA	AVES	ACCIPITRIFORMES	ACCIPITRIDAE	Aquila	fasciata	(Vieillot, 1822)	NA	NA	NA	NA	Aquila fasciatus|Hieraaetus fasciatus |Hieraaetus fasciatus	Bonelli's Eagle	Aigle de Bonelli	NA	1	LC	NA	NA	NA	NA	NA	NA	NA	NA	NA	NA
Aquila gurneyi	22696056	ANIMALIA	CHORDATA	AVES	ACCIPITRIFORMES	ACCIPITRIDAE	Aquila	gurneyi	Gray, 1860	NA	NA	NA	NA	NA	Gurney's Eagle	NA	Aguila Moluqueña	2	NT	NA	NA	NA	NA	NA	NA	NA	NA	NA	NA
Aquila heliaca	22696048	ANIMALIA	CHORDATA	AVES	ACCIPITRIFORMES	ACCIPITRIDAE	Aquila	heliaca	Savigny, 1809	NA	NA	NA	NA	NA	Eastern Imperial Eagle, Asian Imperial Eagle, Imperial Eagle	Aigle impérial	Aguila Imperial, Aguila Imperial Oriental	3	VU	NA	NA	NA	NA	NA	NA	NA	NA	NA	NA
Aquila nipalensis	22696038	ANIMALIA	CHORDATA	AVES	ACCIPITRIFORMES	ACCIPITRIDAE	Aquila	nipalensis	Hodgson, 1833	NA	NA	NA	NA	NA	Steppe Eagle	Aigle des steppes	NA	4	EN	NA	NA	NA	NA	NA	NA	NA	NA	NA	NA
Aquila rapax	22696033	ANIMALIA	CHORDATA	AVES	ACCIPITRIFORMES	ACCIPITRIDAE	Aquila	rapax	(Temminck, 1828)	NA	NA	NA	NA	NA	Tawny Eagle, Tawny Eagle and Steppe Eagle	Aigle ravisseur	NA	1	LC	NA	NA	NA	NA	NA	NA	NA	NA	NA	NA
Aquila spilogaster	22696084	ANIMALIA	CHORDATA	AVES	ACCIPITRIFORMES	ACCIPITRIDAE	Aquila	spilogaster	(Bonaparte, 1850)	NA	NA	NA	NA	Hieraaetus spilogaster	African Hawk-eagle, African Hawk Eagle, African Hawk-Eagle	Aigle fascié	NA	1	LC	NA	NA	NA	NA	NA	NA	NA	NA	NA	NA
Aquila verreauxii	22696067	ANIMALIA	CHORDATA	AVES	ACCIPITRIFORMES	ACCIPITRIDAE	Aquila	verreauxii	Lesson, 1830	NA	NA	NA	NA	NA	Verreaux's Eagle, Black Eagle	Aigle de Verreaux	NA	1	LC	NA	NA	NA	NA	NA	NA	NA	NA	NA	NA
Ara ambiguus	22685553	ANIMALIA	CHORDATA	AVES	PSITTACIFORMES	PSITTACIDAE	Ara	ambiguus	(Bechstein, 1811)	NA	NA	NA	NA	Ara ambigua|Ara ambigua|Ara ambigua|Ara ambigua	Great Green Macaw	NA	Guacamayo Ambiguo	4	EN	NA	NA	NA	NA	NA	NA	NA	NA	NA	NA
Ara ararauna	22685539	ANIMALIA	CHORDATA	AVES	PSITTACIFORMES	PSITTACIDAE	Ara	ararauna	(Linnaeus, 1758)	NA	NA	NA	NA	NA	Blue-and-yellow Macaw	NA	NA	1	LC	NA	NA	NA	NA	NA	NA	NA	NA	NA	NA
Ara chloropterus	22685566	ANIMALIA	CHORDATA	AVES	PSITTACIFORMES	PSITTACIDAE	Ara	chloropterus	Gray, 1859	NA	NA	NA	NA	Ara chloroptera chloroptera	Red-and-green Macaw	NA	NA	1	LC	NA	NA	NA	NA	NA	NA	NA	NA	NA	NA
Ara glaucogularis	22685542	ANIMALIA	CHORDATA	AVES	PSITTACIFORMES	PSITTACIDAE	Ara	glaucogularis	Dabbene, 1921	NA	NA	NA	NA	NA	Blue-throated Macaw	NA	Guacamayo Amarillo, Guacamayo Barbazul, Guacamayo Caninde	5	CR	NA	NA	NA	NA	NA	NA	NA	NA	NA	NA
Ara macao	22685563	ANIMALIA	CHORDATA	AVES	PSITTACIFORMES	PSITTACIDAE	Ara	macao	(Linnaeus, 1758)	NA	NA	NA	NA	NA	Scarlet Macaw	NA	NA	1	LC	NA	NA	NA	NA	NA	NA	NA	NA	NA	NA
Ara militaris	22685548	ANIMALIA	CHORDATA	AVES	PSITTACIFORMES	PSITTACIDAE	Ara	militaris	(Linnaeus, 1766)	NA	NA	NA	NA	NA	Military Macaw	NA	Guacamaya Verde, Guacamayo Militar, Guacamayo Verde	3	VU	NA	NA	NA	NA	NA	NA	NA	NA	NA	NA
Ara rubrogenys	22685572	ANIMALIA	CHORDATA	AVES	PSITTACIFORMES	PSITTACIDAE	Ara	rubrogenys	Lafresnaye, 1847	NA	NA	NA	NA	NA	Red-fronted Macaw	NA	Guacamayo de Cochabamba, Guacamayo Frentirroja	4	EN	NA	NA	NA	NA	NA	NA	NA	NA	NA	NA
Ara severus	22685577	ANIMALIA	CHORDATA	AVES	PSITTACIFORMES	PSITTACIDAE	Ara	severus	(Linnaeus, 1758)	NA	NA	NA	NA	Ara severa |Ara severa |Ara severa	Chestnut-fronted Macaw	NA	NA	1	LC	NA	NA	NA	NA	NA	NA	NA	NA	NA	NA
Ara tricolor	22724513	ANIMALIA	CHORDATA	AVES	PSITTACIFORMES	PSITTACIDAE	Ara	tricolor	Bechstein, 1811	NA	NA	NA	NA	NA	Cuban Macaw	NA	NA	6	EX	NA	NA	NA	NA	NA	NA	NA	NA	NA	NA
Arachnothera affinis	103792496	ANIMALIA	CHORDATA	AVES	PASSERIFORMES	NECTARINIIDAE	Arachnothera	affinis	(Horsfield, 1821)	NA	NA	NA	NA	NA	Streaky-breasted Spiderhunter	NA	NA	1	LC	NA	NA	NA	NA	NA	NA	NA	NA	NA	NA
Arachnothera chrysogenys	22718115	ANIMALIA	CHORDATA	AVES	PASSERIFORMES	NECTARINIIDAE	Arachnothera	chrysogenys	(Temminck, 1826)	NA	NA	NA	NA	NA	Yellow-eared Spiderhunter	NA	NA	1	LC	NA	NA	NA	NA	NA	NA	NA	NA	NA	NA
Arachnothera clarae	22718118	ANIMALIA	CHORDATA	AVES	PASSERIFORMES	NECTARINIIDAE	Arachnothera	clarae	Blasius, 1890	NA	NA	NA	NA	NA	Naked-faced Spiderhunter	NA	NA	1	LC	NA	NA	NA	NA	NA	NA	NA	NA	NA	NA
Arachnothera crassirostris	22718106	ANIMALIA	CHORDATA	AVES	PASSERIFORMES	NECTARINIIDAE	Arachnothera	crassirostris	(Reichenbach, 1854)	NA	NA	NA	NA	NA	Thick-billed Spiderhunter	NA	NA	1	LC	NA	NA	NA	NA	NA	NA	NA	NA	NA	NA
Arachnothera dilutior	103778680	ANIMALIA	CHORDATA	AVES	PASSERIFORMES	NECTARINIIDAE	Arachnothera	dilutior	Sharpe, 1876	NA	NA	NA	NA	NA	Palawan Spiderhunter	NA	NA	1	LC	NA	NA	NA	NA	NA	NA	NA	NA	NA	NA
Arachnothera flammifera	103778923	ANIMALIA	CHORDATA	AVES	PASSERIFORMES	NECTARINIIDAE	Arachnothera	flammifera	Tweeddale, 1878	NA	NA	NA	NA	NA	Orange-tufted Spiderhunter	NA	NA	1	LC	NA	NA	NA	NA	NA	NA	NA	NA	NA	NA
Arachnothera flavigaster	22718112	ANIMALIA	CHORDATA	AVES	PASSERIFORMES	NECTARINIIDAE	Arachnothera	flavigaster	(Eyton, 1839)	NA	NA	NA	NA	NA	Spectacled Spiderhunter	NA	NA	1	LC	NA	NA	NA	NA	NA	NA	NA	NA	NA	NA
Arachnothera hypogrammica	22717680	ANIMALIA	CHORDATA	AVES	PASSERIFORMES	NECTARINIIDAE	Arachnothera	hypogrammica	(Müller, 1843)	NA	NA	NA	NA	Arachnothera hypogrammicum|Hypogramma hypogrammicum	Purple-naped Spiderhunter, Purple-naped Sunbird	NA	NA	1	LC	NA	NA	NA	NA	NA	NA	NA	NA	NA	NA
Arachnothera juliae	22718131	ANIMALIA	CHORDATA	AVES	PASSERIFORMES	NECTARINIIDAE	Arachnothera	juliae	Sharpe, 1887	NA	NA	NA	NA	NA	Whitehead's Spiderhunter	NA	NA	1	LC	NA	NA	NA	NA	NA	NA	NA	NA	NA	NA
Arachnothera longirostra	103778625	ANIMALIA	CHORDATA	AVES	PASSERIFORMES	NECTARINIIDAE	Arachnothera	longirostra	(Latham, 1790)	NA	NA	NA	NA	NA	Little Spiderhunter	NA	NA	1	LC	NA	NA	NA	NA	NA	NA	NA	NA	NA	NA
Arachnothera magna	22718128	ANIMALIA	CHORDATA	AVES	PASSERIFORMES	NECTARINIIDAE	Arachnothera	magna	(Hodgson, 1837)	NA	NA	NA	NA	NA	Streaked Spiderhunter	NA	NA	1	LC	NA	NA	NA	NA	NA	NA	NA	NA	NA	NA
Arachnothera modesta	103792501	ANIMALIA	CHORDATA	AVES	PASSERIFORMES	NECTARINIIDAE	Arachnothera	modesta	(Eyton, 1839)	NA	NA	NA	NA	NA	Grey-breasted Spiderhunter	NA	NA	1	LC	NA	NA	NA	NA	NA	NA	NA	NA	NA	NA
Arachnothera robusta	22718109	ANIMALIA	CHORDATA	AVES	PASSERIFORMES	NECTARINIIDAE	Arachnothera	robusta	Müller & Schlegel, 1845	NA	NA	NA	NA	NA	Long-billed Spiderhunter	NA	NA	1	LC	NA	NA	NA	NA	NA	NA	NA	NA	NA	NA
Aramides axillaris	22692565	ANIMALIA	CHORDATA	AVES	GRUIFORMES	RALLIDAE	Aramides	axillaris	Lawrence, 1863	NA	NA	NA	NA	NA	Rufous-necked Wood-rail, Rufous-necked Wood Rail, Rufous-necked Wood-Rail	NA	NA	1	LC	NA	NA	NA	NA	NA	NA	NA	NA	NA	NA
Aramides cajaneus	22692570	ANIMALIA	CHORDATA	AVES	GRUIFORMES	RALLIDAE	Aramides	cajaneus	(Müller, 1776)	NA	NA	NA	NA	Aramides cajanea	Grey-necked Wood-rail, Gray-necked Wood-Rail, Grey-necked Wood Rail, Grey-necked Wood-Rail	NA	NA	1	LC	NA	NA	NA	NA	NA	NA	NA	NA	NA	NA
Aramides calopterus	22692596	ANIMALIA	CHORDATA	AVES	GRUIFORMES	RALLIDAE	Aramides	calopterus	Sclater & Salvin, 1878	NA	NA	NA	NA	NA	Red-winged Wood-rail, Red-winged Wood Rail, Red-winged Wood-Rail	NA	NA	1	LC	NA	NA	NA	NA	NA	NA	NA	NA	NA	NA
Aramides mangle	22692560	ANIMALIA	CHORDATA	AVES	GRUIFORMES	RALLIDAE	Aramides	mangle	(Spix, 1825)	NA	NA	NA	NA	NA	Little Wood-rail, Little Wood Rail, Little Wood-Rail	NA	NA	1	LC	NA	NA	NA	NA	NA	NA	NA	NA	NA	NA
Aramides saracura	22692591	ANIMALIA	CHORDATA	AVES	GRUIFORMES	RALLIDAE	Aramides	saracura	(Spix, 1825)	NA	NA	NA	NA	NA	Slaty-breasted Wood-rail, Slaty-breasted Wood Rail, Slaty-breasted Wood-Rail	NA	NA	1	LC	NA	NA	NA	NA	NA	NA	NA	NA	NA	NA
Aramides wolfi	22692581	ANIMALIA	CHORDATA	AVES	GRUIFORMES	RALLIDAE	Aramides	wolfi	Berlepsch & Taczanowski, 1884	NA	NA	NA	NA	NA	Brown Wood-rail, Brown Wood Rail, Brown Wood-Rail	NA	NA	3	VU	NA	NA	NA	NA	NA	NA	NA	NA	NA	NA
Aramides ypecaha	22692586	ANIMALIA	CHORDATA	AVES	GRUIFORMES	RALLIDAE	Aramides	ypecaha	Vieillot, 1819	NA	NA	NA	NA	NA	Giant Wood-rail, Giant Wood Rail, Giant Wood-Rail	NA	NA	1	LC	NA	NA	NA	NA	NA	NA	NA	NA	NA	NA
Aramidopsis plateni	22692552	ANIMALIA	CHORDATA	AVES	GRUIFORMES	RALLIDAE	Aramidopsis	plateni	(Blasius, 1886)	NA	NA	NA	NA	NA	Snoring Rail, Platen's Rail	NA	NA	3	VU	NA	NA	NA	NA	NA	NA	NA	NA	NA	NA
Aramus guarauna	22692174	ANIMALIA	CHORDATA	AVES	GRUIFORMES	ARAMIDAE	Aramus	guarauna	(Linnaeus, 1766)	NA	NA	NA	NA	NA	Limpkin	NA	NA	1	LC	NA	NA	NA	NA	NA	NA	NA	NA	NA	NA
Aratinga auricapillus	22685710	ANIMALIA	CHORDATA	AVES	PSITTACIFORMES	PSITTACIDAE	Aratinga	auricapillus	(Kuhl, 1820)	NA	NA	NA	NA	Aratinga auricapilla auricapilla|Aratinga auricapilla auricapilla|Aratinga auricapilla auricapilla|Aratinga auricapilla auricapilla|Aratinga auricapilla auricapilla	Golden-capped Parakeet, Golden-capped Conure	NA	Aratinga Testadorada	2	NT	NA	NA	NA	NA	NA	NA	NA	NA	NA	NA
Aratinga jandaya	22685707	ANIMALIA	CHORDATA	AVES	PSITTACIFORMES	PSITTACIDAE	Aratinga	jandaya	(Gmelin, 1788)	NA	NA	NA	NA	NA	Jandaya Parakeet	NA	NA	1	LC	NA	NA	NA	NA	NA	NA	NA	NA	NA	NA
Aratinga maculata	22735551	ANIMALIA	CHORDATA	AVES	PSITTACIFORMES	PSITTACIDAE	Aratinga	maculata	(Müller, 1776)	NA	NA	NA	NA	NA	Sulphur-breasted Parakeet	NA	NA	1	LC	NA	NA	NA	NA	NA	NA	NA	NA	NA	NA
Aratinga nenday	22685752	ANIMALIA	CHORDATA	AVES	PSITTACIFORMES	PSITTACIDAE	Aratinga	nenday	(Vieillot, 1823)	NA	NA	NA	NA	Nandayus nenday	Nanday Parakeet	NA	NA	1	LC	NA	NA	NA	NA	NA	NA	NA	NA	NA	NA
Aratinga solstitialis	62233372	ANIMALIA	CHORDATA	AVES	PSITTACIFORMES	PSITTACIDAE	Aratinga	solstitialis	(Linnaeus, 1758)	NA	NA	NA	NA	NA	Sun Parakeet	NA	NA	4	EN	NA	NA	NA	NA	NA	NA	NA	NA	NA	NA
Aratinga weddellii	22685732	ANIMALIA	CHORDATA	AVES	PSITTACIFORMES	PSITTACIDAE	Aratinga	weddellii	(Deville, 1851)	NA	NA	NA	NA	NA	Dusky-headed Parakeet	NA	NA	1	LC	NA	NA	NA	NA	NA	NA	NA	NA	NA	NA
Arborophila ardens	22679063	ANIMALIA	CHORDATA	AVES	GALLIFORMES	PHASIANIDAE	Arborophila	ardens	(Styan, 1892)	NA	NA	NA	NA	NA	Hainan Partridge, Hainan Hill-partridge, White-eared Hill-partridge, White-eared Partridge	NA	NA	3	VU	NA	NA	NA	NA	NA	NA	NA	NA	NA	NA
Arborophila atrogularis	22679023	ANIMALIA	CHORDATA	AVES	GALLIFORMES	PHASIANIDAE	Arborophila	atrogularis	(Blyth, 1850)	NA	NA	NA	NA	NA	White-cheeked Partridge	NA	NA	2	NT	NA	NA	NA	NA	NA	NA	NA	NA	NA	NA
Arborophila brunneopectus	22679032	ANIMALIA	CHORDATA	AVES	GALLIFORMES	PHASIANIDAE	Arborophila	brunneopectus	(Blyth, 1855)	NA	NA	NA	NA	NA	Bar-backed Partridge	NA	NA	1	LC	NA	NA	NA	NA	NA	NA	NA	NA	NA	NA
Arborophila cambodiana	22679057	ANIMALIA	CHORDATA	AVES	GALLIFORMES	PHASIANIDAE	Arborophila	cambodiana	Delacour & Jabouille, 1928	NA	NA	NA	NA	NA	Chestnut-headed Partridge	NA	NA	1	LC	NA	NA	NA	NA	NA	NA	NA	NA	NA	NA
Arborophila campbelli	22734742	ANIMALIA	CHORDATA	AVES	GALLIFORMES	PHASIANIDAE	Arborophila	campbelli	(Robinson, 1904)	NA	NA	NA	NA	NA	Malay Partridge	NA	NA	1	LC	NA	NA	NA	NA	NA	NA	NA	NA	NA	NA
Arborophila charltonii	22727395	ANIMALIA	CHORDATA	AVES	GALLIFORMES	PHASIANIDAE	Arborophila	charltonii	(Eyton, 1845)	NA	NA	NA	NA	NA	Chestnut-necklaced Partridge, Chestnut-breasted Tree-partridge, Scaly-breasted Partridge	NA	Arborófila Pechicastaña, Perdiz de Bosque de Charlton	3	VU	NA	NA	NA	NA	NA	NA	NA	NA	NA	NA
Arborophila chloropus	22731882	ANIMALIA	CHORDATA	AVES	GALLIFORMES	PHASIANIDAE	Arborophila	chloropus	(Blyth, 1859)	NA	NA	NA	NA	NA	Green-legged Partridge, Green-legged Partridge	NA	NA	1	LC	NA	NA	NA	NA	NA	NA	NA	NA	NA	NA
Arborophila crudigularis	22679026	ANIMALIA	CHORDATA	AVES	GALLIFORMES	PHASIANIDAE	Arborophila	crudigularis	(Swinhoe, 1864)	NA	NA	NA	NA	NA	Taiwan Partridge	NA	NA	1	LC	NA	NA	NA	NA	NA	NA	NA	NA	NA	NA
Arborophila davidi	22679054	ANIMALIA	CHORDATA	AVES	GALLIFORMES	PHASIANIDAE	Arborophila	davidi	Delacour, 1927	NA	NA	NA	NA	NA	Orange-necked Partridge	NA	NA	2	NT	NA	NA	NA	NA	NA	NA	NA	NA	NA	NA
Arborophila gingica	22679050	ANIMALIA	CHORDATA	AVES	GALLIFORMES	PHASIANIDAE	Arborophila	gingica	(Gmelin, 1789)	NA	NA	NA	NA	NA	Collared Partridge, Rickett's Hill-partridge	NA	NA	2	NT	NA	NA	NA	NA	NA	NA	NA	NA	NA	NA
Arborophila graydoni	22727389	ANIMALIA	CHORDATA	AVES	GALLIFORMES	PHASIANIDAE	Arborophila	graydoni	(Sharpe & Chubb, 1906)	NA	NA	NA	NA	NA	Sabah Partridge	NA	NA	1	LC	NA	NA	NA	NA	NA	NA	NA	NA	NA	NA
Arborophila hyperythra	22679047	ANIMALIA	CHORDATA	AVES	GALLIFORMES	PHASIANIDAE	Arborophila	hyperythra	(Sharpe, 1879)	NA	NA	NA	NA	NA	Bornean Partridge	NA	NA	1	LC	NA	NA	NA	NA	NA	NA	NA	NA	NA	NA
Arborophila javanica	22679044	ANIMALIA	CHORDATA	AVES	GALLIFORMES	PHASIANIDAE	Arborophila	javanica	(Gmelin, 1879)	NA	NA	NA	NA	NA	Chestnut-bellied Partridge	NA	NA	1	LC	NA	NA	NA	NA	NA	NA	NA	NA	NA	NA
Arborophila mandellii	22679029	ANIMALIA	CHORDATA	AVES	GALLIFORMES	PHASIANIDAE	Arborophila	mandellii	Hume, 1874	NA	NA	NA	NA	NA	Chestnut-breasted Partridge	NA	NA	3	VU	NA	NA	NA	NA	NA	NA	NA	NA	NA	NA
Arborophila orientalis	22679038	ANIMALIA	CHORDATA	AVES	GALLIFORMES	PHASIANIDAE	Arborophila	orientalis	(Horsfield, 1821)	NA	NA	NA	NA	NA	White-faced Partridge, Grey-breasted Partridge	NA	NA	3	VU	NA	NA	NA	NA	NA	NA	NA	NA	NA	NA
Arborophila rolli	22732183	ANIMALIA	CHORDATA	AVES	GALLIFORMES	PHASIANIDAE	Arborophila	rolli	(Rothschild, 1909)	NA	NA	NA	NA	NA	Tan-breasted Partridge	NA	NA	1	LC	NA	NA	NA	NA	NA	NA	NA	NA	NA	NA
Arborophila rubrirostris	22679060	ANIMALIA	CHORDATA	AVES	GALLIFORMES	PHASIANIDAE	Arborophila	rubrirostris	(Salvadori, 1879)	NA	NA	NA	NA	NA	Red-billed Partridge	NA	NA	1	LC	NA	NA	NA	NA	NA	NA	NA	NA	NA	NA
Arborophila rufipectus	22679035	ANIMALIA	CHORDATA	AVES	GALLIFORMES	PHASIANIDAE	Arborophila	rufipectus	Boulton, 1932	NA	NA	NA	NA	NA	Sichuan Partridge	NA	NA	4	EN	NA	NA	NA	NA	NA	NA	NA	NA	NA	NA
Arborophila rufogularis	22679020	ANIMALIA	CHORDATA	AVES	GALLIFORMES	PHASIANIDAE	Arborophila	rufogularis	(Blyth, 1850)	NA	NA	NA	NA	NA	Rufous-throated Partridge	NA	NA	1	LC	NA	NA	NA	NA	NA	NA	NA	NA	NA	NA
Arborophila sumatrana	22729814	ANIMALIA	CHORDATA	AVES	GALLIFORMES	PHASIANIDAE	Arborophila	sumatrana	Ogilvie-Grant, 1891	NA	NA	NA	NA	NA	Sumatran Partridge, Sumatran Partridge	NA	NA	1	LC	NA	NA	NA	NA	NA	NA	NA	NA	NA	NA
Arborophila tonkinensis	22727383	ANIMALIA	CHORDATA	AVES	GALLIFORMES	PHASIANIDAE	Arborophila	tonkinensis	(Delacour, 1927)	NA	NA	NA	NA	NA	Tonkin Partridge	NA	NA	1	LC	NA	NA	NA	NA	NA	NA	NA	NA	NA	NA
Arborophila torqueola	22679017	ANIMALIA	CHORDATA	AVES	GALLIFORMES	PHASIANIDAE	Arborophila	torqueola	(Valenciennes, 1826)	NA	NA	NA	NA	NA	Hill Partridge	NA	NA	1	LC	NA	NA	NA	NA	NA	NA	NA	NA	NA	NA
Arcanator orostruthus	22715783	ANIMALIA	CHORDATA	AVES	PASSERIFORMES	MODULATRICIDAE	Arcanator	orostruthus	(Vincent, 1933)	NA	NA	NA	NA	Arcanator orostruthus orostruthus|Modulatrix orostruthus	Dapple-throat, Dappled Mountain-robin, Dappled Mountain Robin	Grive tachetée	NA	3	VU	NA	NA	NA	NA	NA	NA	NA	NA	NA	NA
Archboldia papuensis	22731912	ANIMALIA	CHORDATA	AVES	PASSERIFORMES	PTILONORHYNCHIDAE	Archboldia	papuensis	Rand, 1940	NA	NA	NA	NA	NA	Archbold's Bowerbird	NA	NA	2	NT	NA	NA	NA	NA	NA	NA	NA	NA	NA	NA
Archilochus alexandri	22688196	ANIMALIA	CHORDATA	AVES	CAPRIMULGIFORMES	TROCHILIDAE	Archilochus	alexandri	(Bourcier & Mulsant, 1846)	NA	NA	NA	NA	NA	Black-chinned Hummingbird	NA	NA	1	LC	NA	NA	NA	NA	NA	NA	NA	NA	NA	NA
Archilochus colubris	22688193	ANIMALIA	CHORDATA	AVES	CAPRIMULGIFORMES	TROCHILIDAE	Archilochus	colubris	(Linnaeus, 1758)	NA	NA	NA	NA	NA	Ruby-throated Hummingbird	NA	NA	1	LC	NA	NA	NA	NA	NA	NA	NA	NA	NA	NA
Ardea alba	22697043	ANIMALIA	CHORDATA	AVES	PELECANIFORMES	ARDEIDAE	Ardea	alba	Linnaeus, 1758	NA	NA	NA	NA	Ardea alba|Ardea alba|Ardea alba|Casmerodius albus|Egretta alba|Egretta alba|Egretta alba|Egretta alba	Great White Egret, Great White Egret, Great White Heron	Grande aigrette	NA	1	LC	NA	NA	NA	NA	NA	NA	NA	NA	NA	NA
Ardea brachyrhyncha	22727677	ANIMALIA	CHORDATA	AVES	PELECANIFORMES	ARDEIDAE	Ardea	brachyrhyncha	(Brehm, 1854)	NA	NA	NA	NA	NA	Yellow-billed Egret	NA	NA	1	LC	NA	NA	NA	NA	NA	NA	NA	NA	NA	NA
Ardea cinerea	22696993	ANIMALIA	CHORDATA	AVES	PELECANIFORMES	ARDEIDAE	Ardea	cinerea	Linnaeus, 1758	NA	NA	NA	NA	NA	Grey Heron, Gray Heron	Héron cendré	NA	1	LC	NA	NA	NA	NA	NA	NA	NA	NA	NA	NA
Ardea cocoi	22697001	ANIMALIA	CHORDATA	AVES	PELECANIFORMES	ARDEIDAE	Ardea	cocoi	Linnaeus, 1766	NA	NA	NA	NA	NA	Cocoi Heron	NA	NA	1	LC	NA	NA	NA	NA	NA	NA	NA	NA	NA	NA
Ardea goliath	22697017	ANIMALIA	CHORDATA	AVES	PELECANIFORMES	ARDEIDAE	Ardea	goliath	Cretzschmar, 1827	NA	NA	NA	NA	NA	Goliath Heron	Héron goliath	NA	1	LC	NA	NA	NA	NA	NA	NA	NA	NA	NA	NA
Ardea herodias	22696998	ANIMALIA	CHORDATA	AVES	PELECANIFORMES	ARDEIDAE	Ardea	herodias	Linnaeus, 1758	NA	NA	NA	NA	NA	Great Blue Heron	NA	NA	1	LC	NA	NA	NA	NA	NA	NA	NA	NA	NA	NA
Ardea humbloti	22697012	ANIMALIA	CHORDATA	AVES	PELECANIFORMES	ARDEIDAE	Ardea	humbloti	Milne-Edwards & Grandidier, 1885	NA	NA	NA	NA	NA	Madagascar Heron, Humblot's Heron	Héron de Humblot	NA	4	EN	NA	NA	NA	NA	NA	NA	NA	NA	NA	NA
Ardea insignis	22697021	ANIMALIA	CHORDATA	AVES	PELECANIFORMES	ARDEIDAE	Ardea	insignis	Hume, 1878	NA	NA	NA	NA	Ardea imperialis subspecies imperialis	White-bellied Heron, Imperial Heron	NA	NA	5	CR	NA	NA	NA	NA	NA	NA	NA	NA	NA	NA
Ardea intermedia	22727668	ANIMALIA	CHORDATA	AVES	PELECANIFORMES	ARDEIDAE	Ardea	intermedia	Wagler, 1829	NA	NA	NA	NA	NA	Intermediate Egret	NA	NA	1	LC	NA	NA	NA	NA	NA	NA	NA	NA	NA	NA
Ardea melanocephala	22697008	ANIMALIA	CHORDATA	AVES	PELECANIFORMES	ARDEIDAE	Ardea	melanocephala	Vigors & Children, 1826	NA	NA	NA	NA	NA	Black-headed Heron	Héron mélanocéphale	NA	1	LC	1	1	NA	NA	NA	NA	1	NA	NA	Malavi db May2019
Ardea pacifica	22697004	ANIMALIA	CHORDATA	AVES	PELECANIFORMES	ARDEIDAE	Ardea	pacifica	Latham, 1801	NA	NA	NA	NA	NA	White-necked Heron, Pacific Heron	NA	NA	1	LC	NA	NA	NA	NA	NA	NA	NA	NA	NA	NA
Ardea plumifera	22727683	ANIMALIA	CHORDATA	AVES	PELECANIFORMES	ARDEIDAE	Ardea	plumifera	(Gould, 1848)	NA	NA	NA	NA	NA	Plumed Egret	NA	NA	1	LC	NA	NA	NA	NA	NA	NA	NA	NA	NA	NA
Ardea purpurea	22697031	ANIMALIA	CHORDATA	AVES	PELECANIFORMES	ARDEIDAE	Ardea	purpurea	Linnaeus, 1766	NA	NA	NA	NA	NA	Purple Heron	Héron pourpré	NA	1	LC	NA	NA	NA	NA	NA	NA	NA	NA	NA	NA
Ardea sumatrana	22697028	ANIMALIA	CHORDATA	AVES	PELECANIFORMES	ARDEIDAE	Ardea	sumatrana	Raffles, 1822	NA	NA	NA	NA	NA	Great-billed Heron	NA	NA	1	LC	NA	NA	NA	NA	NA	NA	NA	NA	NA	NA
Ardenna bulleri	22698182	ANIMALIA	CHORDATA	AVES	PROCELLARIIFORMES	PROCELLARIIDAE	Ardenna	bulleri	(Salvin, 1888)	NA	NA	NA	NA	Ardenna bulleri subspecies bulleri|Puffinus bulleri	Buller's Shearwater	NA	Pardela Dorsigrís	3	VU	NA	NA	NA	NA	NA	NA	NA	NA	NA	NA
Ardenna carneipes	22698188	ANIMALIA	CHORDATA	AVES	PROCELLARIIFORMES	PROCELLARIIDAE	Ardenna	carneipes	(Gould, 1844)	NA	NA	NA	NA	Ardenna carneipes subspecies carneipes|Puffinus carneipes	Flesh-footed Shearwater	Puffin à pieds pâles	Pardela negruzca, Pardela paticlara	2	NT	NA	NA	NA	NA	NA	NA	NA	NA	NA	NA
Ardenna creatopus	22698195	ANIMALIA	CHORDATA	AVES	PROCELLARIIFORMES	PROCELLARIIDAE	Ardenna	creatopus	(Coues, 1864)	NA	NA	NA	NA	Ardenna creatopus subspecies creatopus|Puffinus creatopus	Pink-footed Shearwater	NA	NA	3	VU	NA	NA	NA	NA	NA	NA	NA	NA	NA	NA
Ardenna gravis	22698201	ANIMALIA	CHORDATA	AVES	PROCELLARIIFORMES	PROCELLARIIDAE	Ardenna	gravis	(O'Reilly, 1818)	NA	NA	NA	NA	Ardenna gravis subspecies gravis|Puffinus gravis	Great Shearwater, Greater Shearwater	Puffin majeur	NA	1	LC	NA	NA	NA	NA	NA	NA	NA	NA	NA	NA
Ardenna grisea	22698209	ANIMALIA	CHORDATA	AVES	PROCELLARIIFORMES	PROCELLARIIDAE	Ardenna	grisea	(Gmelin, 1789)	NA	NA	NA	NA	Ardenna grisea subspecies grisea|Puffinus griseus	Sooty Shearwater	Puffin fuligineux	Fardela negra, Pardela oscura , Pardela sombría	2	NT	NA	NA	NA	NA	NA	NA	NA	NA	NA	NA
Ardenna pacifica	22698175	ANIMALIA	CHORDATA	AVES	PROCELLARIIFORMES	PROCELLARIIDAE	Ardenna	pacifica	(Gmelin, 1789)	NA	NA	NA	NA	Ardenna pacifica subspecies pacifica|Puffinus pacificus	Wedge-tailed Shearwater	Puffin du Pacifique	NA	1	LC	NA	NA	NA	NA	NA	NA	NA	NA	NA	NA
Ardenna tenuirostris	22698216	ANIMALIA	CHORDATA	AVES	PROCELLARIIFORMES	PROCELLARIIDAE	Ardenna	tenuirostris	(Temminck, 1835)	NA	NA	NA	NA	Ardenna tenuirostris subspecies tenuirostris|Puffinus tenuirostris	Short-tailed Shearwater	NA	NA	1	LC	NA	NA	NA	NA	NA	NA	NA	NA	NA	NA
Ardeola bacchus	22697133	ANIMALIA	CHORDATA	AVES	PELECANIFORMES	ARDEIDAE	Ardeola	bacchus	(Bonaparte, 1855)	NA	NA	NA	NA	NA	Chinese Pond-heron, Chinese Pond Heron, Chinese Pond-Heron	NA	NA	1	LC	NA	NA	NA	NA	NA	NA	NA	NA	NA	NA
Ardeola grayii	22697128	ANIMALIA	CHORDATA	AVES	PELECANIFORMES	ARDEIDAE	Ardeola	grayii	(Sykes, 1832)	NA	NA	NA	NA	NA	Indian Pond-heron, Indian Pond Heron, Indian Pond-Heron	NA	NA	1	LC	NA	NA	NA	NA	NA	NA	NA	NA	NA	NA
Ardeola idae	22697143	ANIMALIA	CHORDATA	AVES	PELECANIFORMES	ARDEIDAE	Ardeola	idae	(Hartlaub, 1860)	NA	NA	NA	NA	NA	Madagascar Pond-heron, Madagascar Pond-Heron, Madagascar Squacco Heron, Malagasy Pond Heron	Héron crabier blanc	NA	4	EN	NA	NA	NA	NA	NA	NA	NA	NA	NA	NA
Ardeola ralloides	22697123	ANIMALIA	CHORDATA	AVES	PELECANIFORMES	ARDEIDAE	Ardeola	ralloides	(Scopoli, 1769)	NA	NA	NA	NA	NA	Squacco Heron, Common Squacco Heron	Héron crabier	NA	1	LC	NA	NA	NA	NA	NA	NA	NA	NA	NA	NA
Ardeola rufiventris	22697150	ANIMALIA	CHORDATA	AVES	PELECANIFORMES	ARDEIDAE	Ardeola	rufiventris	(Sundevall, 1851)	NA	NA	NA	NA	NA	Rufous-bellied Heron	Héron à ventre roux	NA	1	LC	NA	NA	NA	NA	NA	NA	NA	NA	NA	NA
Ardeola speciosa	22697138	ANIMALIA	CHORDATA	AVES	PELECANIFORMES	ARDEIDAE	Ardeola	speciosa	(Horsfield, 1821)	NA	NA	NA	NA	NA	Javan Pond-heron, Javan Pond Heron, Javan Pond-Heron	NA	NA	1	LC	NA	NA	NA	NA	NA	NA	NA	NA	NA	NA
Ardeotis arabs	22691924	ANIMALIA	CHORDATA	AVES	OTIDIFORMES	OTIDIDAE	Ardeotis	arabs	(Linnaeus, 1758)	NA	NA	NA	NA	NA	Arabian Bustard	Outarde arabe	NA	2	NT	NA	NA	NA	NA	NA	NA	NA	NA	NA	NA
Ardeotis australis	22691940	ANIMALIA	CHORDATA	AVES	OTIDIFORMES	OTIDIDAE	Ardeotis	australis	(Gray, 1829)	NA	NA	NA	NA	NA	Australian Bustard	NA	NA	1	LC	NA	NA	NA	NA	NA	NA	NA	NA	NA	NA
Ardeotis kori	22691928	ANIMALIA	CHORDATA	AVES	OTIDIFORMES	OTIDIDAE	Ardeotis	kori	(Burchell, 1822)	NA	NA	NA	NA	NA	Kori Bustard	Outarde kori	NA	2	NT	NA	NA	NA	NA	NA	NA	NA	NA	NA	NA
Ardeotis nigriceps	22691932	ANIMALIA	CHORDATA	AVES	OTIDIFORMES	OTIDIDAE	Ardeotis	nigriceps	(Vigors, 1831)	NA	NA	NA	NA	NA	Great Indian Bustard, Indian Bustard	NA	Avutarda India, Avutarda Índica	5	CR	NA	NA	NA	NA	NA	NA	NA	NA	NA	NA
Arenaria interpres	22693336	ANIMALIA	CHORDATA	AVES	CHARADRIIFORMES	SCOLOPACIDAE	Arenaria	interpres	(Linnaeus, 1758)	NA	NA	NA	NA	NA	Ruddy Turnstone, Turnstone	Tournepierre à collier	NA	1	LC	NA	NA	NA	NA	NA	NA	NA	NA	NA	NA
Arenaria melanocephala	22693341	ANIMALIA	CHORDATA	AVES	CHARADRIIFORMES	SCOLOPACIDAE	Arenaria	melanocephala	(Vigors, 1829)	NA	NA	NA	NA	NA	Black Turnstone	NA	NA	1	LC	NA	NA	NA	NA	NA	NA	NA	NA	NA	NA
Argusianus argus	22725006	ANIMALIA	CHORDATA	AVES	GALLIFORMES	PHASIANIDAE	Argusianus	argus	(Linnaeus, 1766)	NA	NA	NA	NA	NA	Great Argus	NA	Argos Real	2	NT	NA	NA	NA	NA	NA	NA	NA	NA	NA	NA
Argya altirostris	22716341	ANIMALIA	CHORDATA	AVES	PASSERIFORMES	LEIOTRICHIDAE	Argya	altirostris	(Hartert, 1909)	NA	NA	NA	NA	Turdoides altirostris	Iraq Babbler	NA	NA	1	LC	NA	NA	NA	NA	NA	NA	NA	NA	NA	NA
Argya aylmeri	22716379	ANIMALIA	CHORDATA	AVES	PASSERIFORMES	LEIOTRICHIDAE	Argya	aylmeri	Shelley, 1885	NA	NA	NA	NA	Turdoides aylmeri	Scaly Chatterer	Cratérope ardoisé	NA	1	LC	NA	NA	NA	NA	NA	NA	NA	NA	NA	NA
Argya caudata	22716344	ANIMALIA	CHORDATA	AVES	PASSERIFORMES	LEIOTRICHIDAE	Argya	caudata	(Dumont, 1823)	NA	NA	NA	NA	Turdoides caudata|Turdoides caudatus |Turdoides caudatus |Turdoides caudatus	Common Babbler	NA	NA	1	LC	NA	NA	NA	NA	NA	NA	NA	NA	NA	NA
Argya earlei	22716352	ANIMALIA	CHORDATA	AVES	PASSERIFORMES	LEIOTRICHIDAE	Argya	earlei	(Blyth, 1844)	NA	NA	NA	NA	Turdoides earlei	Striated Babbler	NA	NA	1	LC	NA	NA	NA	NA	NA	NA	NA	NA	NA	NA
Argya fulva	22716368	ANIMALIA	CHORDATA	AVES	PASSERIFORMES	LEIOTRICHIDAE	Argya	fulva	(Desfontaines, 1789)	NA	NA	NA	NA	Turdoides fulva|Turdoides fulvus |Turdoides fulvus |Turdoides fulvus |Turdoides fulvus	Fulvous Babbler, Fulvous Chatterer	Cratérope fauve	NA	1	LC	NA	NA	NA	NA	NA	NA	NA	NA	NA	NA
Argya malcolmi	22716361	ANIMALIA	CHORDATA	AVES	PASSERIFORMES	LEIOTRICHIDAE	Argya	malcolmi	(Sykes, 1832)	NA	NA	NA	NA	Turdoides malcolmi	Large Grey Babbler	NA	NA	1	LC	NA	NA	NA	NA	NA	NA	NA	NA	NA	NA
Argya rubiginosa	22716383	ANIMALIA	CHORDATA	AVES	PASSERIFORMES	LEIOTRICHIDAE	Argya	rubiginosa	(Rüppell, 1845)	NA	NA	NA	NA	Turdoides rubiginosa|Turdoides rubiginosus |Turdoides rubiginosus |Turdoides rubiginosus	Rufous Chatterer	Cratérope roussâtre	NA	1	LC	NA	NA	NA	NA	NA	NA	NA	NA	NA	NA
Argya squamiceps	22716364	ANIMALIA	CHORDATA	AVES	PASSERIFORMES	LEIOTRICHIDAE	Argya	squamiceps	(Cretzschmar, 1827)	NA	NA	NA	NA	Turdoides squamiceps	Arabian Babbler	Cratérope écaillé arabe	NA	1	LC	NA	NA	NA	NA	NA	NA	NA	NA	NA	NA
Argya subrufa	22716392	ANIMALIA	CHORDATA	AVES	PASSERIFORMES	LEIOTRICHIDAE	Argya	subrufa	(Jerdon, 1839)	NA	NA	NA	NA	Turdoides subrufa|Turdoides subrufus |Turdoides subrufus	Rufous Babbler	NA	NA	1	LC	NA	NA	NA	NA	NA	NA	NA	NA	NA	NA
Arizelocichla chlorigula	103818289	ANIMALIA	CHORDATA	AVES	PASSERIFORMES	PYCNONOTIDAE	Arizelocichla	chlorigula	(Reichenow, 1899)	NA	NA	NA	NA	NA	Yellow-throated Mountain Greenbul	NA	NA	1	LC	NA	NA	NA	NA	NA	NA	NA	NA	NA	NA
Arizelocichla fusciceps	103818240	ANIMALIA	CHORDATA	AVES	PASSERIFORMES	PYCNONOTIDAE	Arizelocichla	fusciceps	(Shelley, 1893)	NA	NA	NA	NA	NA	Black-browed Mountain Greenbul	NA	NA	1	LC	NA	NA	NA	NA	NA	NA	NA	NA	NA	NA
Arizelocichla masukuensis	22712760	ANIMALIA	CHORDATA	AVES	PASSERIFORMES	PYCNONOTIDAE	Arizelocichla	masukuensis	(Shelley, 1897)	NA	NA	NA	NA	Andropadus masukuensis	Shelley's Greenbul	Bulbul des Monts Misukus	NA	1	LC	NA	NA	NA	NA	NA	NA	NA	NA	NA	NA
Arizelocichla milanjensis	22730593	ANIMALIA	CHORDATA	AVES	PASSERIFORMES	PYCNONOTIDAE	Arizelocichla	milanjensis	(Shelley, 1894)	NA	NA	NA	NA	Andropadus milanjensis	Stripe-cheeked Bulbul, Stripe-cheeked Greenbul	NA	NA	1	LC	NA	NA	NA	NA	NA	NA	NA	NA	NA	NA
Arizelocichla montana	22712750	ANIMALIA	CHORDATA	AVES	PASSERIFORMES	PYCNONOTIDAE	Arizelocichla	montana	(Reichenow, 1892)	NA	NA	NA	NA	Andropadus montanus	Cameroon Mountain Greenbul, Cameroon Greenbul, Cameroon Montane Greenbul	Bulbul concolore	NA	2	NT	NA	NA	NA	NA	NA	NA	NA	NA	NA	NA
Arizelocichla neumanni	103818359	ANIMALIA	CHORDATA	AVES	PASSERIFORMES	PYCNONOTIDAE	Arizelocichla	neumanni	(E. Hartert, 1922)	NA	NA	NA	NA	NA	Uluguru Mountain Greenbul	NA	NA	1	LC	NA	NA	NA	NA	NA	NA	NA	NA	NA	NA
Arizelocichla nigriceps	103818214	ANIMALIA	CHORDATA	AVES	PASSERIFORMES	PYCNONOTIDAE	Arizelocichla	nigriceps	(Shelley, 1890)	NA	NA	NA	NA	NA	Eastern Mountain Greenbul	NA	NA	1	LC	NA	NA	NA	NA	NA	NA	NA	NA	NA	NA
Arizelocichla striifacies	22712821	ANIMALIA	CHORDATA	AVES	PASSERIFORMES	PYCNONOTIDAE	Arizelocichla	striifacies	(Reichenow & Neumann, 1895)	NA	NA	NA	NA	Andropadus striifacies	Olive-headed Bulbul, Olive-headed Greenbul	NA	NA	1	LC	NA	NA	NA	NA	NA	NA	NA	NA	NA	NA
Arizelocichla tephrolaema	22712804	ANIMALIA	CHORDATA	AVES	PASSERIFORMES	PYCNONOTIDAE	Arizelocichla	tephrolaema	(Gray, 1862)	NA	NA	NA	NA	Andropadus tephrolaemus	Western Mountain Greenbul, Grey-throated Greenbul, Western Greenbul	Bulbul à tête grise	NA	1	LC	NA	NA	NA	NA	NA	NA	NA	NA	NA	NA
Arremon abeillei	103771714	ANIMALIA	CHORDATA	AVES	PASSERIFORMES	PASSERELLIDAE	Arremon	abeillei	Lesson, 1844	NA	NA	NA	NA	NA	Black-capped Sparrow	NA	NA	1	LC	NA	NA	NA	NA	NA	NA	NA	NA	NA	NA
Arremon assimilis	22724905	ANIMALIA	CHORDATA	AVES	PASSERIFORMES	PASSERELLIDAE	Arremon	assimilis	(Boissonneau, 1840)	NA	NA	NA	NA	NA	Grey-browed Brush-finch	NA	NA	1	LC	NA	NA	NA	NA	NA	NA	NA	NA	NA	NA
Arremon atricapillus	22724887	ANIMALIA	CHORDATA	AVES	PASSERIFORMES	PASSERELLIDAE	Arremon	atricapillus	(Lawrence, 1874)	NA	NA	NA	NA	NA	Black-headed Brush-finch	NA	NA	1	LC	NA	NA	NA	NA	NA	NA	NA	NA	NA	NA
Arremon aurantiirostris	22721367	ANIMALIA	CHORDATA	AVES	PASSERIFORMES	PASSERELLIDAE	Arremon	aurantiirostris	Lafresnaye, 1847	NA	NA	NA	NA	NA	Orange-billed Sparrow	NA	NA	1	LC	NA	NA	NA	NA	NA	NA	NA	NA	NA	NA
Arremon axillaris	103771596	ANIMALIA	CHORDATA	AVES	PASSERIFORMES	PASSERELLIDAE	Arremon	axillaris	Sclater, 1855	NA	NA	NA	NA	NA	Yellow-mandibled Sparrow	NA	NA	1	LC	NA	NA	NA	NA	NA	NA	NA	NA	NA	NA
Arremon basilicus	22724893	ANIMALIA	CHORDATA	AVES	PASSERIFORMES	PASSERELLIDAE	Arremon	basilicus	(Bangs, 1898)	NA	NA	NA	NA	NA	Sierra Nevada Brush-finch	NA	NA	2	NT	NA	NA	NA	NA	NA	NA	NA	NA	NA	NA
Arremon brunneinucha	22721519	ANIMALIA	CHORDATA	AVES	PASSERIFORMES	PASSERELLIDAE	Arremon	brunneinucha	(Lafresnaye, 1839)	NA	NA	NA	NA	Atlapetes brunneinucha brunneinucha|Atlapetes brunneinucha brunneinucha|Buarremon brunneinucha	Chestnut-capped Brush-finch, Chestnut-capped Brush Finch, Chestnut-capped Brush-Finch	NA	NA	1	LC	NA	NA	NA	NA	NA	NA	NA	NA	NA	NA
Arremon castaneiceps	22721572	ANIMALIA	CHORDATA	AVES	PASSERIFORMES	PASSERELLIDAE	Arremon	castaneiceps	(Sclater, 1859)	NA	NA	NA	NA	Lysurus castaneiceps	Olive Finch	NA	NA	2	NT	NA	NA	NA	NA	NA	NA	NA	NA	NA	NA
Arremon costaricensis	22724923	ANIMALIA	CHORDATA	AVES	PASSERIFORMES	PASSERELLIDAE	Arremon	costaricensis	(Bangs, 1907)	NA	NA	NA	NA	NA	Costa Rican Brush-finch	NA	NA	1	LC	NA	NA	NA	NA	NA	NA	NA	NA	NA	NA
Arremon crassirostris	22721566	ANIMALIA	CHORDATA	AVES	PASSERIFORMES	PASSERELLIDAE	Arremon	crassirostris	(Cassin, 1865)	NA	NA	NA	NA	Lysurus crassirostris	Sooty-faced Finch	NA	NA	1	LC	NA	NA	NA	NA	NA	NA	NA	NA	NA	NA
Arremon flavirostris	22721387	ANIMALIA	CHORDATA	AVES	PASSERIFORMES	PASSERELLIDAE	Arremon	flavirostris	Swainson, 1838	NA	NA	NA	NA	NA	Saffron-billed Sparrow	NA	NA	1	LC	NA	NA	NA	NA	NA	NA	NA	NA	NA	NA
Arremon franciscanus	22728418	ANIMALIA	CHORDATA	AVES	PASSERIFORMES	PASSERELLIDAE	Arremon	franciscanus	Raposo, 1997	NA	NA	NA	NA	NA	Sao Francisco Sparrow, São Francisco Sparrow	NA	NA	2	NT	NA	NA	NA	NA	NA	NA	NA	NA	NA	NA
Arremon nigriceps	103771846	ANIMALIA	CHORDATA	AVES	PASSERIFORMES	PASSERELLIDAE	Arremon	nigriceps	Taczanowski, 1880	NA	NA	NA	NA	NA	Maranon Sparrow	NA	NA	1	LC	NA	NA	NA	NA	NA	NA	NA	NA	NA	NA
Arremon perijanus	22724899	ANIMALIA	CHORDATA	AVES	PASSERIFORMES	PASSERELLIDAE	Arremon	perijanus	(Phelps, Sr and Gilliard, 1940)	NA	NA	NA	NA	NA	Perija Brush-finch	NA	NA	3	VU	NA	NA	NA	NA	NA	NA	NA	NA	NA	NA
Arremon phaeopleurus	22724911	ANIMALIA	CHORDATA	AVES	PASSERIFORMES	PASSERELLIDAE	Arremon	phaeopleurus	(Sclater, 1856)	NA	NA	NA	NA	NA	Caracas Brush-finch	NA	NA	1	LC	NA	NA	NA	NA	NA	NA	NA	NA	NA	NA
Arremon phygas	22724917	ANIMALIA	CHORDATA	AVES	PASSERIFORMES	PASSERELLIDAE	Arremon	phygas	(Berlepsch, 1912)	NA	NA	NA	NA	NA	Paria Brush-finch	NA	NA	3	VU	NA	NA	NA	NA	NA	NA	NA	NA	NA	NA
Arremon schlegeli	22721372	ANIMALIA	CHORDATA	AVES	PASSERIFORMES	PASSERELLIDAE	Arremon	schlegeli	Bonaparte, 1851	NA	NA	NA	NA	NA	Golden-winged Sparrow	NA	NA	1	LC	NA	NA	NA	NA	NA	NA	NA	NA	NA	NA
Arremon semitorquatus	22729332	ANIMALIA	CHORDATA	AVES	PASSERIFORMES	PASSERELLIDAE	Arremon	semitorquatus	Swainson, 1837	NA	NA	NA	NA	NA	Half-collared Sparrow	NA	NA	1	LC	NA	NA	NA	NA	NA	NA	NA	NA	NA	NA
Arremon taciturnus	103771491	ANIMALIA	CHORDATA	AVES	PASSERIFORMES	PASSERELLIDAE	Arremon	taciturnus	(Hermann, 1783)	NA	NA	NA	NA	NA	Pectoral Sparrow	NA	NA	1	LC	NA	NA	NA	NA	NA	NA	NA	NA	NA	NA
Arremon torquatus	103769530	ANIMALIA	CHORDATA	AVES	PASSERIFORMES	PASSERELLIDAE	Arremon	torquatus	(d'Orbigny and Lafresnaye, 1837)	NA	NA	NA	NA	NA	White-browed Brush-finch	NA	NA	1	LC	NA	NA	NA	NA	NA	NA	NA	NA	NA	NA
Arremon virenticeps	22721533	ANIMALIA	CHORDATA	AVES	PASSERIFORMES	PASSERELLIDAE	Arremon	virenticeps	(Bonaparte, 1855)	NA	NA	NA	NA	Atlapetes virenticeps virenticeps|Atlapetes virenticeps virenticeps|Buarremon virenticeps	Green-striped Brush-finch, Green-striped Brush Finch, Green-striped Brush-Finch	NA	NA	1	LC	NA	NA	NA	NA	NA	NA	NA	NA	NA	NA
Arremonops chloronotus	22721398	ANIMALIA	CHORDATA	AVES	PASSERIFORMES	PASSERELLIDAE	Arremonops	chloronotus	(Salvin, 1861)	NA	NA	NA	NA	NA	Green-backed Sparrow	NA	NA	1	LC	NA	NA	NA	NA	NA	NA	NA	NA	NA	NA
Arremonops conirostris	22721401	ANIMALIA	CHORDATA	AVES	PASSERIFORMES	PASSERELLIDAE	Arremonops	conirostris	(Bonaparte, 1850)	NA	NA	NA	NA	NA	Black-striped Sparrow	NA	NA	1	LC	NA	NA	NA	NA	NA	NA	NA	NA	NA	NA
Arremonops rufivirgatus	22721392	ANIMALIA	CHORDATA	AVES	PASSERIFORMES	PASSERELLIDAE	Arremonops	rufivirgatus	(Lawrence, 1851)	NA	NA	NA	NA	NA	Olive Sparrow	NA	NA	1	LC	NA	NA	NA	NA	NA	NA	NA	NA	NA	NA
Arremonops tocuyensis	22721395	ANIMALIA	CHORDATA	AVES	PASSERIFORMES	PASSERELLIDAE	Arremonops	tocuyensis	Todd, 1912	NA	NA	NA	NA	NA	Tocuyo Sparrow	NA	NA	1	LC	NA	NA	NA	NA	NA	NA	NA	NA	NA	NA
Arses insularis	22707348	ANIMALIA	CHORDATA	AVES	PASSERIFORMES	MONARCHIDAE	Arses	insularis	(Meyer, 1874)	NA	NA	NA	NA	NA	Ochre-collared Monarch, Rufous-collared Monarch	NA	NA	1	LC	NA	NA	NA	NA	NA	NA	NA	NA	NA	NA
Arses kaupi	22707351	ANIMALIA	CHORDATA	AVES	PASSERIFORMES	MONARCHIDAE	Arses	kaupi	Gould, 1851	NA	NA	NA	NA	NA	Pied Monarch	NA	NA	1	LC	NA	NA	NA	NA	NA	NA	NA	NA	NA	NA
Arses lorealis	103712825	ANIMALIA	CHORDATA	AVES	PASSERIFORMES	MONARCHIDAE	Arses	lorealis	De Vis, 1895	NA	NA	NA	NA	NA	Frill-necked Monarch	NA	NA	1	LC	NA	NA	NA	NA	NA	NA	NA	NA	NA	NA
Arses telescopthalmus	103712805	ANIMALIA	CHORDATA	AVES	PASSERIFORMES	MONARCHIDAE	Arses	telescopthalmus	(Garnot, 1827)	NA	NA	NA	NA	NA	Frilled Monarch	NA	NA	1	LC	NA	NA	NA	NA	NA	NA	NA	NA	NA	NA
Artamella viridis	22708037	ANIMALIA	CHORDATA	AVES	PASSERIFORMES	VANGIDAE	Artamella	viridis	(Müller, 1776)	NA	NA	NA	NA	NA	White-headed Vanga	Artamie à tête blanche	NA	1	LC	NA	NA	NA	NA	NA	NA	NA	NA	NA	NA
Artamus cinereus	22706327	ANIMALIA	CHORDATA	AVES	PASSERIFORMES	ARTAMIDAE	Artamus	cinereus	Vieillot, 1817	NA	NA	NA	NA	NA	Black-faced Woodswallow	NA	NA	1	LC	NA	NA	NA	NA	NA	NA	NA	NA	NA	NA
Artamus cyanopterus	22706330	ANIMALIA	CHORDATA	AVES	PASSERIFORMES	ARTAMIDAE	Artamus	cyanopterus	(Latham, 1801)	NA	NA	NA	NA	NA	Dusky Woodswallow	NA	NA	1	LC	NA	NA	NA	NA	NA	NA	NA	NA	NA	NA
Artamus fuscus	22706302	ANIMALIA	CHORDATA	AVES	PASSERIFORMES	ARTAMIDAE	Artamus	fuscus	Vieillot, 1817	NA	NA	NA	NA	NA	Ashy Woodswallow	NA	NA	1	LC	NA	NA	NA	NA	NA	NA	NA	NA	NA	NA
Artamus insignis	22706314	ANIMALIA	CHORDATA	AVES	PASSERIFORMES	ARTAMIDAE	Artamus	insignis	Sclater, 1877	NA	NA	NA	NA	NA	White-backed Woodswallow, Bismarck Woodswallow	NA	NA	1	LC	NA	NA	NA	NA	NA	NA	NA	NA	NA	NA
Artamus leucoryn	22706305	ANIMALIA	CHORDATA	AVES	PASSERIFORMES	ARTAMIDAE	Artamus	leucoryn	(Linnaeus, 1771)	NA	NA	NA	NA	Artamus leucorynchus	White-breasted Woodswallow	NA	NA	1	LC	NA	NA	NA	NA	NA	NA	NA	NA	NA	NA
Artamus maximus	22706311	ANIMALIA	CHORDATA	AVES	PASSERIFORMES	ARTAMIDAE	Artamus	maximus	Meyer, 1874	NA	NA	NA	NA	NA	Great Woodswallow	NA	NA	1	LC	NA	NA	NA	NA	NA	NA	NA	NA	NA	NA
Artamus mentalis	22706318	ANIMALIA	CHORDATA	AVES	PASSERIFORMES	ARTAMIDAE	Artamus	mentalis	Jardine, 1845	NA	NA	NA	NA	NA	Fiji Woodswallow	NA	NA	1	LC	NA	NA	NA	NA	NA	NA	NA	NA	NA	NA
Artamus minor	22706333	ANIMALIA	CHORDATA	AVES	PASSERIFORMES	ARTAMIDAE	Artamus	minor	Vieillot, 1817	NA	NA	NA	NA	NA	Little Woodswallow	NA	NA	1	LC	NA	NA	NA	NA	NA	NA	NA	NA	NA	NA
Artamus monachus	22706308	ANIMALIA	CHORDATA	AVES	PASSERIFORMES	ARTAMIDAE	Artamus	monachus	Bonaparte, 1851	NA	NA	NA	NA	NA	Ivory-backed Woodswallow	NA	NA	1	LC	NA	NA	NA	NA	NA	NA	NA	NA	NA	NA
Artamus personatus	22706321	ANIMALIA	CHORDATA	AVES	PASSERIFORMES	ARTAMIDAE	Artamus	personatus	Gould, 1841	NA	NA	NA	NA	NA	Masked Woodswallow	NA	NA	1	LC	NA	NA	NA	NA	NA	NA	NA	NA	NA	NA
Artamus superciliosus	22706324	ANIMALIA	CHORDATA	AVES	PASSERIFORMES	ARTAMIDAE	Artamus	superciliosus	(Gould, 1837)	NA	NA	NA	NA	NA	White-browed Woodswallow	NA	NA	1	LC	NA	NA	NA	NA	NA	NA	NA	NA	NA	NA
Artemisiospiza belli	103780113	ANIMALIA	CHORDATA	AVES	PASSERIFORMES	PASSERELLIDAE	Artemisiospiza	belli	(Cassin, 1850)	NA	NA	NA	NA	NA	Bell's Sparrow	NA	NA	1	LC	NA	NA	NA	NA	NA	NA	NA	NA	NA	NA
Artemisiospiza nevadensis	103780166	ANIMALIA	CHORDATA	AVES	PASSERIFORMES	PASSERELLIDAE	Artemisiospiza	nevadensis	(Ridgway, 1874)	NA	NA	NA	NA	NA	Sagebrush Sparrow	NA	NA	1	LC	NA	NA	NA	NA	NA	NA	NA	NA	NA	NA
Artisornis metopias	22714948	ANIMALIA	CHORDATA	AVES	PASSERIFORMES	CISTICOLIDAE	Artisornis	metopias	(Reichenow, 1907)	NA	NA	NA	NA	Orthotomus metopias |Orthotomus metopias |Orthotomus metopias	Red-capped Forest-warbler, African Tailorbird, Red-capped Forest Warbler	Fauvette-tailleur de forêt	NA	1	LC	NA	NA	NA	NA	NA	NA	NA	NA	NA	NA
Artisornis moreaui	103771879	ANIMALIA	CHORDATA	AVES	PASSERIFORMES	CISTICOLIDAE	Artisornis	moreaui	(W.L. Sclater, 1931)	NA	NA	NA	NA	NA	Long-billed Forest-warbler, Long-billed Tailorbird	NA	NA	5	CR	NA	NA	NA	NA	NA	NA	NA	NA	NA	NA
Artisornis sousae	103772009	ANIMALIA	CHORDATA	AVES	PASSERIFORMES	CISTICOLIDAE	Artisornis	sousae	(Benson, 1945)	NA	NA	NA	NA	NA	Mozambique Forest-warbler, Long-billed Tailorbird	NA	NA	4	EN	NA	NA	NA	NA	NA	NA	NA	NA	NA	NA
Arundinax aedon	22714871	ANIMALIA	CHORDATA	AVES	PASSERIFORMES	ACROCEPHALIDAE	Arundinax	aedon	(Pallas, 1776)	NA	NA	NA	NA	Acrocephalus aedon	Thick-billed Warbler	NA	NA	1	LC	NA	NA	NA	NA	NA	NA	NA	NA	NA	NA
Arundinicola leucocephala	22700291	ANIMALIA	CHORDATA	AVES	PASSERIFORMES	TYRANNIDAE	Arundinicola	leucocephala	Linnaeus, 1764	NA	NA	NA	NA	Fluvicola leucocephala |Fluvicola leucocephala leucocephala	White-headed Marsh-tyrant, White-headed Marsh Tyrant, White-headed Marsh-Tyrant	NA	NA	1	LC	NA	NA	NA	NA	NA	NA	NA	NA	NA	NA
Asarcornis scutulata	22680064	ANIMALIA	CHORDATA	AVES	ANSERIFORMES	ANATIDAE	Asarcornis	scutulata	(S. Müller, 1842)	NA	NA	NA	NA	Cairina scutulata	White-winged Duck, White-winged Wood Duck	NA	Pato Almizclero Aliblanco, Pato de Jungla	4	EN	NA	NA	NA	NA	NA	NA	NA	NA	NA	NA
Asemospiza fuliginosa	22723614	ANIMALIA	CHORDATA	AVES	PASSERIFORMES	THRAUPIDAE	Asemospiza	fuliginosa	(Wied, 1830)	NA	NA	NA	NA	Tiaris fuliginosus|Tiaris fuliginosa |Tiaris fuliginosa |Tiaris fuliginosa	Sooty Grassquit	NA	NA	1	LC	NA	NA	NA	NA	NA	NA	NA	NA	NA	NA
Asemospiza obscura	22723584	ANIMALIA	CHORDATA	AVES	PASSERIFORMES	THRAUPIDAE	Asemospiza	obscura	(d'Orbigny & Lafresnaye, 1837)	NA	NA	NA	NA	Sporophila obscura obscura|Tiaris obscurus|Tiaris obscura |Tiaris obscura	Dull-colored Grassquit, Dull-coloured Grassquit	NA	NA	1	LC	NA	NA	NA	NA	NA	NA	NA	NA	NA	NA
Ashbyia lovensis	22704487	ANIMALIA	CHORDATA	AVES	PASSERIFORMES	MELIPHAGIDAE	Ashbyia	lovensis	(Ashby, 1911)	NA	NA	NA	NA	NA	Gibberbird	NA	NA	1	LC	NA	NA	NA	NA	NA	NA	NA	NA	NA	NA
Asio abyssinicus	22689512	ANIMALIA	CHORDATA	AVES	STRIGIFORMES	STRIGIDAE	Asio	abyssinicus	(Guérin-Méneville, 1843)	NA	NA	NA	NA	NA	African Long-eared Owl	NA	NA	1	LC	NA	NA	NA	NA	NA	NA	NA	NA	NA	NA
Asio capensis	22689535	ANIMALIA	CHORDATA	AVES	STRIGIFORMES	STRIGIDAE	Asio	capensis	(Smith, 1834)	NA	NA	NA	NA	NA	Marsh Owl	Hibou des marais africain	NA	1	LC	NA	NA	NA	NA	NA	NA	NA	NA	NA	NA
Asio clamator	22689522	ANIMALIA	CHORDATA	AVES	STRIGIFORMES	STRIGIDAE	Asio	clamator	(Vieillot, 1807)	NA	NA	NA	NA	Asio clamator|Pseudoscops clamator|Rhinoptynx clamator	Striped Owl	NA	NA	1	LC	NA	NA	NA	NA	NA	NA	NA	NA	NA	NA
Asio flammeus	22689531	ANIMALIA	CHORDATA	AVES	STRIGIFORMES	STRIGIDAE	Asio	flammeus	(Pontoppidan, 1763)	NA	NA	NA	NA	NA	Short-eared Owl	Hibou des marais	NA	1	LC	NA	NA	NA	NA	NA	NA	NA	NA	NA	NA
Asio madagascariensis	22689517	ANIMALIA	CHORDATA	AVES	STRIGIFORMES	STRIGIDAE	Asio	madagascariensis	(Smith, 1834)	NA	NA	NA	NA	NA	Madagascar Long-eared Owl, Madagascar Long-eared Owl	Hibou malgache	NA	1	LC	NA	NA	NA	NA	NA	NA	NA	NA	NA	NA
Asio otus	22689507	ANIMALIA	CHORDATA	AVES	STRIGIFORMES	STRIGIDAE	Asio	otus	(Linnaeus, 1758)	NA	NA	NA	NA	NA	Northern Long-eared Owl	NA	NA	1	LC	NA	NA	1	1	NA	NA	NA	1	NA	Malavi db May2019
Asio stygius	22689504	ANIMALIA	CHORDATA	AVES	STRIGIFORMES	STRIGIDAE	Asio	stygius	(Wagler, 1832)	NA	NA	NA	NA	NA	Stygian Owl	NA	NA	1	LC	NA	NA	NA	NA	NA	NA	NA	NA	NA	NA
Aspatha gularis	22682983	ANIMALIA	CHORDATA	AVES	CORACIIFORMES	MOMOTIDAE	Aspatha	gularis	(Lafresnaye, 1840)	NA	NA	NA	NA	NA	Blue-throated Motmot	NA	NA	1	LC	NA	NA	NA	NA	NA	NA	NA	NA	NA	NA
Asthenes anthoides	22702566	ANIMALIA	CHORDATA	AVES	PASSERIFORMES	FURNARIIDAE	Asthenes	anthoides	(King, 1831)	NA	NA	NA	NA	NA	Austral Canastero	NA	NA	1	LC	NA	NA	NA	NA	NA	NA	NA	NA	NA	NA
Asthenes arequipae	22732009	ANIMALIA	CHORDATA	AVES	PASSERIFORMES	FURNARIIDAE	Asthenes	arequipae	(Sclater & Salvin, 1869)	NA	NA	NA	NA	NA	Arequipa Canastero, Dark-winged Canastero	NA	NA	1	LC	NA	NA	NA	NA	NA	NA	NA	NA	NA	NA
Asthenes ayacuchensis	103673988	ANIMALIA	CHORDATA	AVES	PASSERIFORMES	FURNARIIDAE	Asthenes	ayacuchensis	(Vaurie, Weske & Terborgh, 1972)	NA	NA	NA	NA	NA	Ayacucho Thistletail	NA	NA	1	LC	NA	NA	NA	NA	NA	NA	NA	NA	NA	NA
Asthenes baeri	22702491	ANIMALIA	CHORDATA	AVES	PASSERIFORMES	FURNARIIDAE	Asthenes	baeri	(Berlepsch, 1906)	NA	NA	NA	NA	NA	Short-billed Canastero	NA	NA	1	LC	NA	NA	NA	NA	NA	NA	NA	NA	NA	NA
Asthenes berlepschi	22702527	ANIMALIA	CHORDATA	AVES	PASSERIFORMES	FURNARIIDAE	Asthenes	berlepschi	(Hellmayr, 1917)	NA	NA	NA	NA	NA	Berlepsch's Canastero	NA	NA	2	NT	NA	NA	NA	NA	NA	NA	NA	NA	NA	NA
Asthenes coryi	22702209	ANIMALIA	CHORDATA	AVES	PASSERIFORMES	FURNARIIDAE	Asthenes	coryi	(Berlepsch, 1888)	NA	NA	NA	NA	Schizoeaca coryi |Schizoeaca coryi |Schizoeaca coryi	Ochre-browed Thistletail	NA	NA	1	LC	NA	NA	NA	NA	NA	NA	NA	NA	NA	NA
Asthenes dorbignyi	103673120	ANIMALIA	CHORDATA	AVES	PASSERIFORMES	FURNARIIDAE	Asthenes	dorbignyi	(Reichenbach, 1853)	NA	NA	NA	NA	NA	Creamy-breasted Canastero	NA	NA	1	LC	NA	NA	NA	NA	NA	NA	NA	NA	NA	NA
Asthenes flammulata	22702572	ANIMALIA	CHORDATA	AVES	PASSERIFORMES	FURNARIIDAE	Asthenes	flammulata	(Jardine, 1850)	NA	NA	NA	NA	NA	Many-striped Canastero	NA	NA	1	LC	NA	NA	NA	NA	NA	NA	NA	NA	NA	NA
Asthenes fuliginosa	22702217	ANIMALIA	CHORDATA	AVES	PASSERIFORMES	FURNARIIDAE	Asthenes	fuliginosa	(Lafresnaye, 1843)	NA	NA	NA	NA	Schizoeaca fuliginosa|Schizoeaca fuliginosa|Schizoeaca fuliginosa	White-chinned Thistletail	NA	NA	1	LC	NA	NA	NA	NA	NA	NA	NA	NA	NA	NA
Asthenes griseomurina	22702225	ANIMALIA	CHORDATA	AVES	PASSERIFORMES	FURNARIIDAE	Asthenes	griseomurina	(Sclater, 1882)	NA	NA	NA	NA	Schizoeaca griseomurina |Schizoeaca griseomurina |Schizoeaca griseomurina	Mouse-colored Thistletail, Mouse-coloured Thistletail	NA	NA	1	LC	NA	NA	NA	NA	NA	NA	NA	NA	NA	NA
Asthenes harterti	22702258	ANIMALIA	CHORDATA	AVES	PASSERIFORMES	FURNARIIDAE	Asthenes	harterti	(Berlepsch, 1901)	NA	NA	NA	NA	Schizoeaca harterti |Schizoeaca harterti |Schizoeaca harterti	Black-throated Thistletail	NA	NA	1	LC	NA	NA	NA	NA	NA	NA	NA	NA	NA	NA
Asthenes helleri	22702250	ANIMALIA	CHORDATA	AVES	PASSERIFORMES	FURNARIIDAE	Asthenes	helleri	(Chapman, 1923)	NA	NA	NA	NA	Schizoeaca helleri |Schizoeaca helleri |Schizoeaca helleri	Puna Thistletail	NA	NA	3	VU	NA	NA	NA	NA	NA	NA	NA	NA	NA	NA
Asthenes heterura	22702500	ANIMALIA	CHORDATA	AVES	PASSERIFORMES	FURNARIIDAE	Asthenes	heterura	(Berlepsch, 1901)	NA	NA	NA	NA	NA	Maquis Canastero	NA	NA	2	NT	NA	NA	NA	NA	NA	NA	NA	NA	NA	NA
Asthenes huancavelicae	103673286	ANIMALIA	CHORDATA	AVES	PASSERIFORMES	FURNARIIDAE	Asthenes	huancavelicae	Morrison, 1938	NA	NA	NA	NA	NA	Huancavelica Canastero	NA	NA	2	NT	NA	NA	NA	NA	NA	NA	NA	NA	NA	NA
Asthenes hudsoni	22702582	ANIMALIA	CHORDATA	AVES	PASSERIFORMES	FURNARIIDAE	Asthenes	hudsoni	(Sclater, 1874)	NA	NA	NA	NA	NA	Hudson's Canastero	NA	NA	2	NT	NA	NA	NA	NA	NA	NA	NA	NA	NA	NA
Asthenes humilis	22702555	ANIMALIA	CHORDATA	AVES	PASSERIFORMES	FURNARIIDAE	Asthenes	humilis	(Cabanis, 1873)	NA	NA	NA	NA	NA	Streak-throated Canastero	NA	NA	1	LC	NA	NA	NA	NA	NA	NA	NA	NA	NA	NA
Asthenes luizae	22702514	ANIMALIA	CHORDATA	AVES	PASSERIFORMES	FURNARIIDAE	Asthenes	luizae	Vieillard, 1990	NA	NA	NA	NA	NA	Cipo Canastero, Cipó Canastero	NA	NA	2	NT	NA	NA	NA	NA	NA	NA	NA	NA	NA	NA
Asthenes maculicauda	22702579	ANIMALIA	CHORDATA	AVES	PASSERIFORMES	FURNARIIDAE	Asthenes	maculicauda	(Berlepsch, 1901)	NA	NA	NA	NA	NA	Scribble-tailed Canastero	NA	NA	1	LC	NA	NA	NA	NA	NA	NA	NA	NA	NA	NA
Asthenes modesta	22702511	ANIMALIA	CHORDATA	AVES	PASSERIFORMES	FURNARIIDAE	Asthenes	modesta	(Eyton, 1851)	NA	NA	NA	NA	NA	Cordilleran Canastero	NA	NA	1	LC	NA	NA	NA	NA	NA	NA	NA	NA	NA	NA
Asthenes moreirae	22702266	ANIMALIA	CHORDATA	AVES	PASSERIFORMES	FURNARIIDAE	Asthenes	moreirae	(Ribeiro, 1906)	NA	NA	NA	NA	Oreophylax moreirae |Schizoeaca moreirae moreirae	Itatiaia Spinetail, Itatiaia Thistletail	NA	NA	1	LC	NA	NA	NA	NA	NA	NA	NA	NA	NA	NA
Asthenes ottonis	22702497	ANIMALIA	CHORDATA	AVES	PASSERIFORMES	FURNARIIDAE	Asthenes	ottonis	(Berlepsch, 1901)	NA	NA	NA	NA	NA	Rusty-fronted Canastero	NA	NA	1	LC	NA	NA	NA	NA	NA	NA	NA	NA	NA	NA
Asthenes palpebralis	22702234	ANIMALIA	CHORDATA	AVES	PASSERIFORMES	FURNARIIDAE	Asthenes	palpebralis	(Cabanis, 1873)	NA	NA	NA	NA	Schizoeaca palpebralis |Schizoeaca palpebralis |Schizoeaca palpebralis	Eye-ringed Thistletail	NA	NA	1	LC	NA	NA	NA	NA	NA	NA	NA	NA	NA	NA
Asthenes perijana	22702200	ANIMALIA	CHORDATA	AVES	PASSERIFORMES	FURNARIIDAE	Asthenes	perijana	(Phelps, 1977)	NA	NA	NA	NA	Schizoeaca perijana|Schizoeaca perijana|Schizoeaca perijana	Perija Thistletail, Perijá Thistletail	NA	NA	4	EN	NA	NA	NA	NA	NA	NA	NA	NA	NA	NA
Asthenes pudibunda	22702494	ANIMALIA	CHORDATA	AVES	PASSERIFORMES	FURNARIIDAE	Asthenes	pudibunda	(Sclater, 1874)	NA	NA	NA	NA	NA	Canyon Canastero	NA	NA	1	LC	NA	NA	NA	NA	NA	NA	NA	NA	NA	NA
Asthenes pyrrholeuca	22702487	ANIMALIA	CHORDATA	AVES	PASSERIFORMES	FURNARIIDAE	Asthenes	pyrrholeuca	(Vieillot, 1817)	NA	NA	NA	NA	NA	Sharp-billed Canastero, Lesser Canastero	NA	NA	1	LC	NA	NA	NA	NA	NA	NA	NA	NA	NA	NA
Asthenes urubambensis	22702569	ANIMALIA	CHORDATA	AVES	PASSERIFORMES	FURNARIIDAE	Asthenes	urubambensis	(Chapman, 1919)	NA	NA	NA	NA	NA	Line-fronted Canastero	NA	NA	2	NT	NA	NA	NA	NA	NA	NA	NA	NA	NA	NA
Asthenes usheri	22724718	ANIMALIA	CHORDATA	AVES	PASSERIFORMES	FURNARIIDAE	Asthenes	usheri	Morrison, 1947	NA	NA	NA	NA	NA	White-tailed Canastero	NA	NA	3	VU	NA	NA	NA	NA	NA	NA	NA	NA	NA	NA
Asthenes vilcabambae	103673977	ANIMALIA	CHORDATA	AVES	PASSERIFORMES	FURNARIIDAE	Asthenes	vilcabambae	(Vaurie, Weske & Terborgh, 1972)	NA	NA	NA	NA	NA	Vilcabamba Thistletail	NA	NA	1	LC	NA	NA	NA	NA	NA	NA	NA	NA	NA	NA
Asthenes virgata	22702575	ANIMALIA	CHORDATA	AVES	PASSERIFORMES	FURNARIIDAE	Asthenes	virgata	(Sclater, 1874)	NA	NA	NA	NA	NA	Junin Canastero, Junín Canastero	NA	NA	1	LC	NA	NA	NA	NA	NA	NA	NA	NA	NA	NA
Asthenes wyatti	103673405	ANIMALIA	CHORDATA	AVES	PASSERIFORMES	FURNARIIDAE	Asthenes	wyatti	(Sclater & Salvin, 1871)	NA	NA	NA	NA	Asthenes sclateri	Streak-backed Canastero	NA	NA	1	LC	NA	NA	NA	NA	NA	NA	NA	NA	NA	NA
Astrapia mayeri	22706218	ANIMALIA	CHORDATA	AVES	PASSERIFORMES	PARADISAEIDAE	Astrapia	mayeri	Stonor, 1939	NA	NA	NA	NA	NA	Ribbon-tailed Astrapia, Ribbon-tailed Bird-of-paradise	NA	NA	2	NT	NA	NA	NA	NA	NA	NA	NA	NA	NA	NA
Astrapia nigra	22706212	ANIMALIA	CHORDATA	AVES	PASSERIFORMES	PARADISAEIDAE	Astrapia	nigra	(Gmelin, 1788)	NA	NA	NA	NA	NA	Arfak Astrapia	NA	NA	1	LC	NA	NA	NA	NA	NA	NA	NA	NA	NA	NA
Astrapia rothschildi	22706226	ANIMALIA	CHORDATA	AVES	PASSERIFORMES	PARADISAEIDAE	Astrapia	rothschildi	Förster, 1906	NA	NA	NA	NA	NA	Huon Astrapia	NA	NA	1	LC	NA	NA	NA	NA	NA	NA	NA	NA	NA	NA
Astrapia splendidissima	22706215	ANIMALIA	CHORDATA	AVES	PASSERIFORMES	PARADISAEIDAE	Astrapia	splendidissima	Rothschild, 1895	NA	NA	NA	NA	NA	Splendid Astrapia	NA	NA	1	LC	NA	NA	NA	NA	NA	NA	NA	NA	NA	NA
Astrapia stephaniae	22706222	ANIMALIA	CHORDATA	AVES	PASSERIFORMES	PARADISAEIDAE	Astrapia	stephaniae	(Finsch, 1885)	NA	NA	NA	NA	NA	Stephanie's Astrapia, Princess Stephanie's Astrapia	NA	NA	1	LC	NA	NA	NA	NA	NA	NA	NA	NA	NA	NA
Atalotriccus pilaris	22699574	ANIMALIA	CHORDATA	AVES	PASSERIFORMES	TYRANNIDAE	Atalotriccus	pilaris	(Cabanis, 1847)	NA	NA	NA	NA	Lophotriccus pilaris pilaris|Lophotriccus pilaris pilaris	Pale-eyed Pygmy-tyrant, Pale-eyed Pygmy-Tyrant	NA	NA	1	LC	NA	NA	NA	NA	NA	NA	NA	NA	NA	NA
Atelornis crossleyi	22682961	ANIMALIA	CHORDATA	AVES	CORACIIFORMES	BRACHYPTERACIIDAE	Atelornis	crossleyi	Sharpe, 1875	NA	NA	NA	NA	NA	Rufous-headed Ground-roller, Crossley's Ground-roller, Crossley's Ground Roller, Rufous-headed Ground Roller, Rufous-headed Ground-Roller	Brachyptérolle de Crossley	NA	2	NT	NA	NA	NA	NA	NA	NA	NA	NA	NA	NA
Atelornis pittoides	22682955	ANIMALIA	CHORDATA	AVES	CORACIIFORMES	BRACHYPTERACIIDAE	Atelornis	pittoides	(Lafresnaye, 1834)	NA	NA	NA	NA	NA	Pitta-like Ground-roller, Pitta-like Ground Roller, Pitta-like Ground-Roller	Brachyptérolle pittoide	NA	1	LC	NA	NA	NA	NA	NA	NA	NA	NA	NA	NA
Athene brama	22689332	ANIMALIA	CHORDATA	AVES	STRIGIFORMES	STRIGIDAE	Athene	brama	(Temminck, 1821)	NA	NA	NA	NA	NA	Spotted Owlet	NA	NA	1	LC	NA	NA	NA	NA	NA	NA	NA	NA	NA	NA
Athene cunicularia	22689353	ANIMALIA	CHORDATA	AVES	STRIGIFORMES	STRIGIDAE	Athene	cunicularia	(Molina, 1782)	NA	NA	NA	NA	Speotyto cunicularia cunicularia|Speotyto cunicularia cunicularia	Burrowing Owl	NA	NA	1	LC	NA	NA	NA	NA	NA	NA	NA	NA	NA	NA
Athene noctua	22689328	ANIMALIA	CHORDATA	AVES	STRIGIFORMES	STRIGIDAE	Athene	noctua	(Scopoli, 1769)	NA	NA	NA	NA	NA	Little Owl	Chouette chevêche	NA	1	LC	1	1	3	4	1	4	1	2	1	Malavi db May2019
Athene superciliaris	22689425	ANIMALIA	CHORDATA	AVES	STRIGIFORMES	STRIGIDAE	Athene	superciliaris	(Vieillot, 1817)	NA	NA	NA	NA	Ninox superciliaris	White-browed Owl, White-browed Hawk-Owl, White-browed Owl	Chevêche à sourcils blancs	NA	1	LC	NA	NA	NA	NA	NA	NA	NA	NA	NA	NA
Atimastillas flavicollis	103817373	ANIMALIA	CHORDATA	AVES	PASSERIFORMES	PYCNONOTIDAE	Atimastillas	flavicollis	(Swainson, 1837)	NA	NA	NA	NA	NA	Yellow-throated Greenbul	NA	NA	1	LC	NA	NA	NA	NA	NA	NA	NA	NA	NA	NA
Atimastillas flavigula	103817506	ANIMALIA	CHORDATA	AVES	PASSERIFORMES	PYCNONOTIDAE	Atimastillas	flavigula	(Cabanis, 1880)	NA	NA	NA	NA	NA	Pale-throated Greenbul	NA	NA	1	LC	NA	NA	NA	NA	NA	NA	NA	NA	NA	NA
Atlantisia podarces	22728754	ANIMALIA	CHORDATA	AVES	GRUIFORMES	RALLIDAE	Atlantisia	podarces	(Wetmore, 1963)	NA	NA	NA	NA	NA	St Helena Crake	NA	NA	6	EX	NA	NA	NA	NA	NA	NA	NA	NA	NA	NA
Atlantisia rogersi	22692556	ANIMALIA	CHORDATA	AVES	GRUIFORMES	RALLIDAE	Atlantisia	rogersi	Lowe, 1923	NA	NA	NA	NA	NA	Inaccessible Rail, Inaccessible Island Rail	NA	NA	3	VU	NA	NA	NA	NA	NA	NA	NA	NA	NA	NA
Atlapetes albiceps	22721482	ANIMALIA	CHORDATA	AVES	PASSERIFORMES	PASSERELLIDAE	Atlapetes	albiceps	(Taczanowski, 1884)	NA	NA	NA	NA	NA	White-headed Brush-finch, White-headed Brush Finch, White-headed Brush-Finch	NA	NA	1	LC	NA	NA	NA	NA	NA	NA	NA	NA	NA	NA
Atlapetes albinucha	22734026	ANIMALIA	CHORDATA	AVES	PASSERIFORMES	PASSERELLIDAE	Atlapetes	albinucha	(Lafresnaye & d'Orbigny, 1838)	NA	NA	NA	NA	NA	White-naped Brush-finch, White-naped Brush Finch, White-naped Brush-Finch	NA	NA	1	LC	NA	NA	NA	NA	NA	NA	NA	NA	NA	NA
Atlapetes albofrenatus	103773936	ANIMALIA	CHORDATA	AVES	PASSERIFORMES	PASSERELLIDAE	Atlapetes	albofrenatus	(Boissonneau, 1840)	NA	NA	NA	NA	NA	Moustached Brush-finch	NA	NA	1	LC	NA	NA	NA	NA	NA	NA	NA	NA	NA	NA
Atlapetes blancae	22735460	ANIMALIA	CHORDATA	AVES	PASSERIFORMES	PASSERELLIDAE	Atlapetes	blancae	Donegan, 2007	NA	NA	NA	NA	NA	Antioquia Brush-finch, Antioquia Brush-Finch	NA	NA	5	CR	NA	NA	NA	NA	NA	NA	NA	NA	NA	NA
Atlapetes canigenis	22728576	ANIMALIA	CHORDATA	AVES	PASSERIFORMES	PASSERELLIDAE	Atlapetes	canigenis	Chapman, 1919	NA	NA	NA	NA	NA	Cuzco Brush-finch, Cuzco Brush Finch, Grey Brush-finch	NA	NA	1	LC	NA	NA	NA	NA	NA	NA	NA	NA	NA	NA
Atlapetes citrinellus	22721514	ANIMALIA	CHORDATA	AVES	PASSERIFORMES	PASSERELLIDAE	Atlapetes	citrinellus	(Cabanis, 1883)	NA	NA	NA	NA	NA	Yellow-striped Brush-finch, Yellow-striped Brush Finch, Yellow-striped Brush-Finch	NA	NA	1	LC	NA	NA	NA	NA	NA	NA	NA	NA	NA	NA
Atlapetes crassus	103774244	ANIMALIA	CHORDATA	AVES	PASSERIFORMES	PASSERELLIDAE	Atlapetes	crassus	Bangs, 1908	NA	NA	NA	NA	NA	Choco Brush-finch	NA	NA	1	LC	NA	NA	NA	NA	NA	NA	NA	NA	NA	NA
Atlapetes flaviceps	22721439	ANIMALIA	CHORDATA	AVES	PASSERIFORMES	PASSERELLIDAE	Atlapetes	flaviceps	Chapman, 1912	NA	NA	NA	NA	NA	Yellow-headed Brush-finch, Olive-headed Brush-Finch, Yellow-headed Brush Finch, Yellow-headed Brush-Finch	NA	NA	4	EN	NA	NA	NA	NA	NA	NA	NA	NA	NA	NA
Atlapetes forbesi	22728563	ANIMALIA	CHORDATA	AVES	PASSERIFORMES	PASSERELLIDAE	Atlapetes	forbesi	Morrison, 1947	NA	NA	NA	NA	NA	Apurimac Brush-finch, Apurimac Brush Finch, Apurimac Brush-Finch, Apurímac Brush-finch	NA	NA	1	LC	NA	NA	NA	NA	NA	NA	NA	NA	NA	NA
Atlapetes fulviceps	22721509	ANIMALIA	CHORDATA	AVES	PASSERIFORMES	PASSERELLIDAE	Atlapetes	fulviceps	(Lafresnaye & D'Orbigny, 1837)	NA	NA	NA	NA	NA	Fulvous-headed Brush-finch, Fulvous-headed Brush Finch, Fulvous-headed Brush-Finch	NA	NA	1	LC	NA	NA	NA	NA	NA	NA	NA	NA	NA	NA
Atlapetes fuscoolivaceus	22721445	ANIMALIA	CHORDATA	AVES	PASSERIFORMES	PASSERELLIDAE	Atlapetes	fuscoolivaceus	Chapman, 1914	NA	NA	NA	NA	NA	Dusky-headed Brush-finch, Dusky-headed Brush Finch, Dusky-headed Brush-Finch	NA	NA	2	NT	NA	NA	NA	NA	NA	NA	NA	NA	NA	NA
Atlapetes latinuchus	103774301	ANIMALIA	CHORDATA	AVES	PASSERIFORMES	PASSERELLIDAE	Atlapetes	latinuchus	(du Bus de Gisignies, 1855)	NA	NA	NA	NA	NA	Yellow-breasted Brush-finch	NA	NA	1	LC	NA	NA	NA	NA	NA	NA	NA	NA	NA	NA
Atlapetes leucopis	22721424	ANIMALIA	CHORDATA	AVES	PASSERIFORMES	PASSERELLIDAE	Atlapetes	leucopis	(Sclater & Salvin, 1878)	NA	NA	NA	NA	NA	White-rimmed Brush-finch, White-rimmed Brush Finch, White-rimmed Brush-Finch	NA	NA	1	LC	NA	NA	NA	NA	NA	NA	NA	NA	NA	NA
Atlapetes leucopterus	103774822	ANIMALIA	CHORDATA	AVES	PASSERIFORMES	PASSERELLIDAE	Atlapetes	leucopterus	(Jardine, 1856)	NA	NA	NA	NA	NA	White-winged Brush-finch	NA	NA	1	LC	NA	NA	NA	NA	NA	NA	NA	NA	NA	NA
Atlapetes melanocephalus	22721434	ANIMALIA	CHORDATA	AVES	PASSERIFORMES	PASSERELLIDAE	Atlapetes	melanocephalus	(Salvin & Godman, 1880)	NA	NA	NA	NA	NA	Santa Marta Brush-finch, Santa Marta Brush Finch, Santa Marta Brush-Finch	NA	NA	1	LC	NA	NA	NA	NA	NA	NA	NA	NA	NA	NA
Atlapetes melanolaemus	22733786	ANIMALIA	CHORDATA	AVES	PASSERIFORMES	PASSERELLIDAE	Atlapetes	melanolaemus	(Sclater & Salvin, 1879)	NA	NA	NA	NA	NA	Black-faced Brush-finch, Black-faced Brush-Finch, Grey-eared Brush Finch	NA	NA	1	LC	NA	NA	NA	NA	NA	NA	NA	NA	NA	NA
Atlapetes melanopsis	22724596	ANIMALIA	CHORDATA	AVES	PASSERIFORMES	PASSERELLIDAE	Atlapetes	melanopsis	Valqui & Fjeldså, 2002	NA	NA	NA	NA	Atlapetes melanops	Black-spectacled Brush-finch, Black-spectacled Brush Finch, Black-spectacled Brush-Finch	NA	NA	4	EN	NA	NA	NA	NA	NA	NA	NA	NA	NA	NA
Atlapetes meridae	103773992	ANIMALIA	CHORDATA	AVES	PASSERIFORMES	PASSERELLIDAE	Atlapetes	meridae	Sclater & Salvin, 1871	NA	NA	NA	NA	NA	Merida Brush-finch	NA	NA	1	LC	NA	NA	NA	NA	NA	NA	NA	NA	NA	NA
Atlapetes nationi	22721470	ANIMALIA	CHORDATA	AVES	PASSERIFORMES	PASSERELLIDAE	Atlapetes	nationi	(Sclater, 1881)	NA	NA	NA	NA	NA	Rusty-bellied Brush-finch, Rusty-bellied Brush Finch, Rusty-bellied Brush-Finch	NA	NA	1	LC	NA	NA	NA	NA	NA	NA	NA	NA	NA	NA
Atlapetes nigrifrons	103774363	ANIMALIA	CHORDATA	AVES	PASSERIFORMES	PASSERELLIDAE	Atlapetes	nigrifrons	Phelps, Sr & Gilliard, 1940	NA	NA	NA	NA	NA	Black-fronted Brush-finch	NA	NA	2	NT	NA	NA	NA	NA	NA	NA	NA	NA	NA	NA
Atlapetes pallidiceps	22721487	ANIMALIA	CHORDATA	AVES	PASSERIFORMES	PASSERELLIDAE	Atlapetes	pallidiceps	(Sharpe, 1900)	NA	NA	NA	NA	NA	Pale-headed Brush-finch, Pale-headed Brush Finch, Pale-headed Brush-Finch	NA	NA	4	EN	NA	NA	NA	NA	NA	NA	NA	NA	NA	NA
Atlapetes pallidinucha	22721414	ANIMALIA	CHORDATA	AVES	PASSERIFORMES	PASSERELLIDAE	Atlapetes	pallidinucha	(Boissonneau, 1840)	NA	NA	NA	NA	NA	Pale-naped Brush-finch, Pale-naped Brush Finch, Pale-naped Brush-Finch	NA	NA	1	LC	NA	NA	NA	NA	NA	NA	NA	NA	NA	NA
Atlapetes paynteri	103774870	ANIMALIA	CHORDATA	AVES	PASSERIFORMES	PASSERELLIDAE	Atlapetes	paynteri	Fitzpatrick, 1980	NA	NA	NA	NA	NA	Cream-crowned Brush-finch	NA	NA	1	LC	NA	NA	NA	NA	NA	NA	NA	NA	NA	NA
Atlapetes personatus	22721504	ANIMALIA	CHORDATA	AVES	PASSERIFORMES	PASSERELLIDAE	Atlapetes	personatus	(Cabanis, 1848)	NA	NA	NA	NA	NA	Tepui Brush-finch, Tepui Brush Finch, Tepui Brush-Finch	NA	NA	1	LC	NA	NA	NA	NA	NA	NA	NA	NA	NA	NA
Atlapetes pileatus	22721429	ANIMALIA	CHORDATA	AVES	PASSERIFORMES	PASSERELLIDAE	Atlapetes	pileatus	Wagler, 1831	NA	NA	NA	NA	NA	Rufous-capped Brush-finch, Rufous-capped Brush Finch, Rufous-capped Brush-Finch	NA	NA	1	LC	NA	NA	NA	NA	NA	NA	NA	NA	NA	NA
Atlapetes rufigenis	22721492	ANIMALIA	CHORDATA	AVES	PASSERIFORMES	PASSERELLIDAE	Atlapetes	rufigenis	(Salvin, 1895)	NA	NA	NA	NA	NA	Rufous-eared Brush-finch, Rufous-eared Brush Finch, Rufous-eared Brush-Finch	NA	NA	2	NT	NA	NA	NA	NA	NA	NA	NA	NA	NA	NA
Atlapetes rufinucha	22733777	ANIMALIA	CHORDATA	AVES	PASSERIFORMES	PASSERELLIDAE	Atlapetes	rufinucha	(Lafresnaye & d'Orbigny, 1837)	NA	NA	NA	NA	NA	Bolivian Brush-finch, Bolivian Brush Finch, Rufous-naped Brush-finch, Rufous-naped Brush-Finch	NA	NA	1	LC	NA	NA	NA	NA	NA	NA	NA	NA	NA	NA
Atlapetes schistaceus	103774619	ANIMALIA	CHORDATA	AVES	PASSERIFORMES	PASSERELLIDAE	Atlapetes	schistaceus	(Boissonneau, 1840)	NA	NA	NA	NA	NA	Slaty Brush-finch	NA	NA	1	LC	NA	NA	NA	NA	NA	NA	NA	NA	NA	NA
Atlapetes seebohmi	22721465	ANIMALIA	CHORDATA	AVES	PASSERIFORMES	PASSERELLIDAE	Atlapetes	seebohmi	(Taczanowski, 1883)	NA	NA	NA	NA	NA	Bay-crowned Brush-finch, Bay-crowned Brush Finch, Bay-crowned Brush-Finch	NA	NA	1	LC	NA	NA	NA	NA	NA	NA	NA	NA	NA	NA
Atlapetes semirufus	22721499	ANIMALIA	CHORDATA	AVES	PASSERIFORMES	PASSERELLIDAE	Atlapetes	semirufus	(Boissonneau, 1840)	NA	NA	NA	NA	NA	Ochre-breasted Brush-finch, Ochre-breasted Brush Finch, Ochre-breasted Brush-Finch	NA	NA	1	LC	NA	NA	NA	NA	NA	NA	NA	NA	NA	NA
Atlapetes taczanowskii	103774724	ANIMALIA	CHORDATA	AVES	PASSERIFORMES	PASSERELLIDAE	Atlapetes	taczanowskii	(P.L. Sclater & Salvin, 1875)	NA	NA	NA	NA	Buarremon taczanowskii	Taczanowski's Brush-finch	Tohi de Taczanowski	Atlapetes de Taczanowski	1	LC	NA	NA	NA	NA	NA	NA	NA	NA	NA	NA
Atlapetes terborghi	22728571	ANIMALIA	CHORDATA	AVES	PASSERIFORMES	PASSERELLIDAE	Atlapetes	terborghi	Remsen, 1993	NA	NA	NA	NA	NA	Vilcabamba Brush-finch, Vilcabamba Brush Finch, Vilcabamba Brush-Finch	NA	NA	2	NT	NA	NA	NA	NA	NA	NA	NA	NA	NA	NA
Atlapetes tricolor	103774148	ANIMALIA	CHORDATA	AVES	PASSERIFORMES	PASSERELLIDAE	Atlapetes	tricolor	(Taczanowski, 1874)	NA	NA	NA	NA	NA	Tricolored Brush-finch	NA	NA	1	LC	NA	NA	NA	NA	NA	NA	NA	NA	NA	NA
Atrichornis clamosus	22703612	ANIMALIA	CHORDATA	AVES	PASSERIFORMES	ATRICHORNITHIDAE	Atrichornis	clamosus	(Gould, 1844)	NA	NA	NA	NA	NA	Noisy Scrub-bird, Noisy Scrubbird, Western Scrubird	NA	Corredor Chillón	4	EN	NA	NA	NA	NA	NA	NA	NA	NA	NA	NA
Atrichornis rufescens	22703608	ANIMALIA	CHORDATA	AVES	PASSERIFORMES	ATRICHORNITHIDAE	Atrichornis	rufescens	(Ramsay, 1867)	NA	NA	NA	NA	NA	Rufous Scrub-bird, Rufous Scrubbird	NA	NA	4	EN	NA	NA	NA	NA	NA	NA	NA	NA	NA	NA
Attagis gayi	22693036	ANIMALIA	CHORDATA	AVES	CHARADRIIFORMES	THINOCORIDAE	Attagis	gayi	Geoffroy Saint-Hilaire & Lesson, 1831	NA	NA	NA	NA	NA	Rufous-bellied Seedsnipe	NA	NA	1	LC	NA	NA	NA	NA	NA	NA	NA	NA	NA	NA
Attagis malouinus	22693039	ANIMALIA	CHORDATA	AVES	CHARADRIIFORMES	THINOCORIDAE	Attagis	malouinus	(Boddaert, 1783)	NA	NA	NA	NA	NA	White-bellied Seedsnipe	NA	NA	1	LC	NA	NA	NA	NA	NA	NA	NA	NA	NA	NA
Atthis ellioti	22688238	ANIMALIA	CHORDATA	AVES	CAPRIMULGIFORMES	TROCHILIDAE	Atthis	ellioti	Ridgway, 1878	NA	NA	NA	NA	NA	Wine-throated Hummingbird	NA	NA	1	LC	NA	NA	NA	NA	NA	NA	NA	NA	NA	NA
Atthis heloisa	22688235	ANIMALIA	CHORDATA	AVES	CAPRIMULGIFORMES	TROCHILIDAE	Atthis	heloisa	(Lesson & DeLattre, 1839)	NA	NA	NA	NA	NA	Bumblebee Hummingbird	NA	NA	1	LC	NA	NA	NA	NA	NA	NA	NA	NA	NA	NA
Atticora fasciata	22712137	ANIMALIA	CHORDATA	AVES	PASSERIFORMES	HIRUNDINIDAE	Atticora	fasciata	(Gmelin, 1789)	NA	NA	NA	NA	NA	White-banded Swallow	NA	NA	1	LC	NA	NA	NA	NA	NA	NA	NA	NA	NA	NA
Atticora pileata	22712134	ANIMALIA	CHORDATA	AVES	PASSERIFORMES	HIRUNDINIDAE	Atticora	pileata	Gould, 1858	NA	NA	NA	NA	Notiochelidon pileata	Black-capped Swallow	NA	NA	1	LC	NA	NA	NA	NA	NA	NA	NA	NA	NA	NA
Atticora tibialis	22712143	ANIMALIA	CHORDATA	AVES	PASSERIFORMES	HIRUNDINIDAE	Atticora	tibialis	(Cassin, 1853)	NA	NA	NA	NA	Neochelidon tibialis	White-thighed Swallow	NA	NA	1	LC	NA	NA	NA	NA	NA	NA	NA	NA	NA	NA
Attila bolivianus	22700346	ANIMALIA	CHORDATA	AVES	PASSERIFORMES	TYRANNIDAE	Attila	bolivianus	Lafresnaye, 1848	NA	NA	NA	NA	NA	White-eyed Attila, Dull-capped Attila	NA	NA	1	LC	NA	NA	NA	NA	NA	NA	NA	NA	NA	NA
Attila cinnamomeus	22700337	ANIMALIA	CHORDATA	AVES	PASSERIFORMES	TYRANNIDAE	Attila	cinnamomeus	(Gmelin, 1789)	NA	NA	NA	NA	NA	Cinnamon Attila	NA	NA	1	LC	NA	NA	NA	NA	NA	NA	NA	NA	NA	NA
Attila citriniventris	22700343	ANIMALIA	CHORDATA	AVES	PASSERIFORMES	TYRANNIDAE	Attila	citriniventris	Sclater, 1859	NA	NA	NA	NA	NA	Citron-bellied Attila	NA	NA	1	LC	NA	NA	NA	NA	NA	NA	NA	NA	NA	NA
Attila phoenicurus	22700334	ANIMALIA	CHORDATA	AVES	PASSERIFORMES	TYRANNIDAE	Attila	phoenicurus	Pelzeln, 1868	NA	NA	NA	NA	NA	Rufous-tailed Attila	NA	NA	1	LC	NA	NA	NA	NA	NA	NA	NA	NA	NA	NA
Attila rufus	22700350	ANIMALIA	CHORDATA	AVES	PASSERIFORMES	TYRANNIDAE	Attila	rufus	(Vieillot, 1819)	NA	NA	NA	NA	NA	Grey-hooded Attila, Gray-hooded Attila	NA	NA	1	LC	NA	NA	NA	NA	NA	NA	NA	NA	NA	NA
Attila spadiceus	22700354	ANIMALIA	CHORDATA	AVES	PASSERIFORMES	TYRANNIDAE	Attila	spadiceus	(Gmelin, 1789)	NA	NA	NA	NA	NA	Bright-rumped Attila	NA	NA	1	LC	NA	NA	NA	NA	NA	NA	NA	NA	NA	NA
Attila torridus	22700340	ANIMALIA	CHORDATA	AVES	PASSERIFORMES	TYRANNIDAE	Attila	torridus	Sclater, 1860	NA	NA	NA	NA	NA	Ochraceous Attila	NA	NA	3	VU	NA	NA	NA	NA	NA	NA	NA	NA	NA	NA
Augastes lumachella	22688069	ANIMALIA	CHORDATA	AVES	CAPRIMULGIFORMES	TROCHILIDAE	Augastes	lumachella	(Lesson, 1838)	NA	NA	NA	NA	Augastes lumachellus lumachellus|Augastes lumachellus lumachellus|Augastes lumachellus lumachellus|Augastes lumachellus lumachellus|Augastes lumachellus lumachellus	Hooded Visorbearer	NA	Colibrí Lumaquela	2	NT	NA	NA	NA	NA	NA	NA	NA	NA	NA	NA
Augastes scutatus	22688090	ANIMALIA	CHORDATA	AVES	CAPRIMULGIFORMES	TROCHILIDAE	Augastes	scutatus	(Temminck, 1822)	NA	NA	NA	NA	NA	Hyacinth Visorbearer	NA	Colibrí Colaceleste	2	NT	NA	NA	NA	NA	NA	NA	NA	NA	NA	NA
Aulacorhynchus albivitta	42611196	ANIMALIA	CHORDATA	AVES	PICIFORMES	RAMPHASTIDAE	Aulacorhynchus	albivitta	(Boissonneau, 1840)	NA	NA	NA	NA	NA	Greyish-throated Toucanet	NA	NA	1	LC	NA	NA	NA	NA	NA	NA	NA	NA	NA	NA
Aulacorhynchus atrogularis	22726183	ANIMALIA	CHORDATA	AVES	PICIFORMES	RAMPHASTIDAE	Aulacorhynchus	atrogularis	(Strum, 1841)	NA	NA	NA	NA	NA	Black-throated Toucanet	NA	NA	1	LC	NA	NA	NA	NA	NA	NA	NA	NA	NA	NA
Aulacorhynchus caeruleogularis	22726263	ANIMALIA	CHORDATA	AVES	PICIFORMES	RAMPHASTIDAE	Aulacorhynchus	caeruleogularis	(Gould, 1853)	NA	NA	NA	NA	NA	Blue-throated Toucanet	NA	NA	1	LC	NA	NA	NA	NA	NA	NA	NA	NA	NA	NA
Aulacorhynchus calorhynchus	22731636	ANIMALIA	CHORDATA	AVES	PICIFORMES	RAMPHASTIDAE	Aulacorhynchus	calorhynchus	(Gould, 1874)	NA	NA	NA	NA	NA	Yellow-billed Toucanet	NA	NA	1	LC	NA	NA	NA	NA	NA	NA	NA	NA	NA	NA
Aulacorhynchus coeruleicinctis	22681984	ANIMALIA	CHORDATA	AVES	PICIFORMES	RAMPHASTIDAE	Aulacorhynchus	coeruleicinctis	d'Orbigny, 1840	NA	NA	NA	NA	NA	Blue-banded Toucanet	NA	NA	1	LC	NA	NA	NA	NA	NA	NA	NA	NA	NA	NA
Aulacorhynchus cyanolaemus	22726180	ANIMALIA	CHORDATA	AVES	PICIFORMES	RAMPHASTIDAE	Aulacorhynchus	cyanolaemus	(Gould, 1866)	NA	NA	NA	NA	NA	Black-billed Toucanet	NA	NA	1	LC	NA	NA	NA	NA	NA	NA	NA	NA	NA	NA
Aulacorhynchus derbianus	22727086	ANIMALIA	CHORDATA	AVES	PICIFORMES	RAMPHASTIDAE	Aulacorhynchus	derbianus	Gould, 1835	NA	NA	NA	NA	NA	Chestnut-tipped Toucanet	NA	NA	1	LC	NA	NA	NA	NA	NA	NA	NA	NA	NA	NA
Aulacorhynchus haematopygus	22681978	ANIMALIA	CHORDATA	AVES	PICIFORMES	RAMPHASTIDAE	Aulacorhynchus	haematopygus	(Gould, 1835)	NA	NA	NA	NA	NA	Crimson-rumped Toucanet	NA	NA	1	LC	NA	NA	NA	NA	NA	NA	NA	NA	NA	NA
Aulacorhynchus huallagae	22681981	ANIMALIA	CHORDATA	AVES	PICIFORMES	RAMPHASTIDAE	Aulacorhynchus	huallagae	Carriker, 1933	NA	NA	NA	NA	NA	Yellow-browed Toucanet	NA	NA	4	EN	NA	NA	NA	NA	NA	NA	NA	NA	NA	NA
Aulacorhynchus prasinus	22726170	ANIMALIA	CHORDATA	AVES	PICIFORMES	RAMPHASTIDAE	Aulacorhynchus	prasinus	(Gould, 1834)	NA	NA	NA	NA	NA	Emerald Toucanet	NA	NA	1	LC	NA	NA	NA	NA	NA	NA	NA	NA	NA	NA
Aulacorhynchus sulcatus	61567591	ANIMALIA	CHORDATA	AVES	PICIFORMES	RAMPHASTIDAE	Aulacorhynchus	sulcatus	(Swainson, 1820)	NA	NA	NA	NA	NA	Groove-billed Toucanet	NA	NA	1	LC	NA	NA	NA	NA	NA	NA	NA	NA	NA	NA
Aulacorhynchus wagleri	22726177	ANIMALIA	CHORDATA	AVES	PICIFORMES	RAMPHASTIDAE	Aulacorhynchus	wagleri	(Strum, 1841)	NA	NA	NA	NA	NA	Wagler's Toucanet	NA	NA	1	LC	NA	NA	NA	NA	NA	NA	NA	NA	NA	NA
Aulacorhynchus whitelianus	22727094	ANIMALIA	CHORDATA	AVES	PICIFORMES	RAMPHASTIDAE	Aulacorhynchus	whitelianus	(Salvin & Godman, 1882)	NA	NA	NA	NA	NA	Tepui Toucanet	NA	NA	1	LC	NA	NA	NA	NA	NA	NA	NA	NA	NA	NA
Auriparus flaviceps	22711568	ANIMALIA	CHORDATA	AVES	PASSERIFORMES	REMIZIDAE	Auriparus	flaviceps	(Sundevall, 1850)	NA	NA	NA	NA	NA	Verdin	NA	NA	1	LC	NA	NA	NA	NA	NA	NA	NA	NA	NA	NA
Automolus infuscatus	22733651	ANIMALIA	CHORDATA	AVES	PASSERIFORMES	FURNARIIDAE	Automolus	infuscatus	(Sclater, 1856)	NA	NA	NA	NA	NA	Olive-backed Foliage-gleaner	NA	NA	1	LC	NA	NA	NA	NA	NA	NA	NA	NA	NA	NA
Automolus lammi	22736232	ANIMALIA	CHORDATA	AVES	PASSERIFORMES	FURNARIIDAE	Automolus	lammi	(Zimmer, 1947)	NA	NA	NA	NA	NA	Pernambuco Foliage-gleaner	NA	NA	4	EN	NA	NA	NA	NA	NA	NA	NA	NA	NA	NA
Automolus leucophthalmus	61789630	ANIMALIA	CHORDATA	AVES	PASSERIFORMES	FURNARIIDAE	Automolus	leucophthalmus	(Wied, 1821)	NA	NA	NA	NA	NA	White-eyed Foliage-gleaner	NA	NA	1	LC	NA	NA	NA	NA	NA	NA	NA	NA	NA	NA
Automolus melanopezus	22702938	ANIMALIA	CHORDATA	AVES	PASSERIFORMES	FURNARIIDAE	Automolus	melanopezus	(Sclater, 1858)	NA	NA	NA	NA	NA	Brown-rumped Foliage-gleaner	NA	NA	1	LC	NA	NA	NA	NA	NA	NA	NA	NA	NA	NA
Automolus ochrolaemus	22702910	ANIMALIA	CHORDATA	AVES	PASSERIFORMES	FURNARIIDAE	Automolus	ochrolaemus	(Tschudi, 1844)	NA	NA	NA	NA	NA	Buff-throated Foliage-gleaner	NA	NA	1	LC	NA	NA	NA	NA	NA	NA	NA	NA	NA	NA
Automolus paraensis	22731952	ANIMALIA	CHORDATA	AVES	PASSERIFORMES	FURNARIIDAE	Automolus	paraensis	E. Hartert, 1902	NA	NA	NA	NA	NA	Para Foliage-gleaner	NA	NA	1	LC	NA	NA	NA	NA	NA	NA	NA	NA	NA	NA
Automolus rufipileatus	22702946	ANIMALIA	CHORDATA	AVES	PASSERIFORMES	FURNARIIDAE	Automolus	rufipileatus	(Pelzeln, 1859)	NA	NA	NA	NA	NA	Chestnut-crowned Foliage-gleaner	NA	NA	1	LC	NA	NA	NA	NA	NA	NA	NA	NA	NA	NA
Automolus subulatus	103672218	ANIMALIA	CHORDATA	AVES	PASSERIFORMES	FURNARIIDAE	Automolus	subulatus	(Spix, 1824)	NA	NA	NA	NA	NA	Amazonian Woodhaunter	NA	NA	1	LC	NA	NA	NA	NA	NA	NA	NA	NA	NA	NA
Automolus virgatus	103672251	ANIMALIA	CHORDATA	AVES	PASSERIFORMES	FURNARIIDAE	Automolus	virgatus	(Lawrence, 1867)	NA	NA	NA	NA	NA	Western Woodhaunter	NA	NA	1	LC	NA	NA	NA	NA	NA	NA	NA	NA	NA	NA
Aviceda cuculoides	22694944	ANIMALIA	CHORDATA	AVES	ACCIPITRIFORMES	ACCIPITRIDAE	Aviceda	cuculoides	Swainson, 1837	NA	NA	NA	NA	NA	African Cuckoo-hawk, African Cuckoo Hawk, African Cuckoo-Hawk	Faucon-coucou	NA	1	LC	NA	NA	NA	NA	NA	NA	NA	NA	NA	NA
Aviceda jerdoni	22694956	ANIMALIA	CHORDATA	AVES	ACCIPITRIFORMES	ACCIPITRIDAE	Aviceda	jerdoni	(Blyth, 1842)	NA	NA	NA	NA	NA	Jerdon's Baza, Asian Baza	NA	Baza Oriental	1	LC	NA	NA	NA	NA	NA	NA	NA	NA	NA	NA
Aviceda leuphotes	22694964	ANIMALIA	CHORDATA	AVES	ACCIPITRIFORMES	ACCIPITRIDAE	Aviceda	leuphotes	(Dumont, 1820)	NA	NA	NA	NA	NA	Black Baza	NA	NA	1	LC	NA	NA	NA	NA	NA	NA	NA	NA	NA	NA
Aviceda madagascariensis	22694950	ANIMALIA	CHORDATA	AVES	ACCIPITRIFORMES	ACCIPITRIDAE	Aviceda	madagascariensis	(Smith, 1834)	NA	NA	NA	NA	NA	Madagascar Cuckoo-hawk, Madagascar Cuckoo Hawk, Madagascar Cuckoo-Hawk	Baza malgache	NA	1	LC	NA	NA	NA	NA	NA	NA	NA	NA	NA	NA
Aviceda subcristata	22694961	ANIMALIA	CHORDATA	AVES	ACCIPITRIFORMES	ACCIPITRIDAE	Aviceda	subcristata	(Gould, 1838)	NA	NA	NA	NA	NA	Pacific Baza	NA	NA	1	LC	NA	NA	NA	NA	NA	NA	NA	NA	NA	NA
Avocettula recurvirostris	22687146	ANIMALIA	CHORDATA	AVES	CAPRIMULGIFORMES	TROCHILIDAE	Avocettula	recurvirostris	(Swainson, 1822)	NA	NA	NA	NA	NA	Fiery-tailed Awlbill	NA	Colibrí Pico Lezna, Mango Picolezna	1	LC	NA	NA	NA	NA	NA	NA	NA	NA	NA	NA
Aythya affinis	22680402	ANIMALIA	CHORDATA	AVES	ANSERIFORMES	ANATIDAE	Aythya	affinis	(Eyton, 1838)	NA	NA	NA	NA	NA	Lesser Scaup	NA	NA	1	LC	NA	NA	NA	NA	NA	NA	NA	NA	NA	NA
Aythya americana	22680367	ANIMALIA	CHORDATA	AVES	ANSERIFORMES	ANATIDAE	Aythya	americana	(Eyton, 1838)	NA	NA	NA	NA	NA	Redhead	NA	NA	1	LC	NA	NA	NA	NA	NA	NA	NA	NA	NA	NA
Aythya australis	22680387	ANIMALIA	CHORDATA	AVES	ANSERIFORMES	ANATIDAE	Aythya	australis	(Eyton, 1838)	NA	NA	NA	NA	NA	Hardhead, White-eyed Duck	NA	NA	1	LC	NA	NA	NA	NA	NA	NA	NA	NA	NA	NA
Aythya baeri	22680384	ANIMALIA	CHORDATA	AVES	ANSERIFORMES	ANATIDAE	Aythya	baeri	(Radde, 1863)	NA	NA	NA	NA	NA	Baer's Pochard	NA	NA	5	CR	NA	NA	NA	NA	NA	NA	NA	NA	NA	NA
Aythya collaris	22680370	ANIMALIA	CHORDATA	AVES	ANSERIFORMES	ANATIDAE	Aythya	collaris	(Donovan, 1809)	NA	NA	NA	NA	NA	Ring-necked Duck	NA	NA	1	LC	NA	NA	NA	NA	NA	NA	NA	NA	NA	NA
Aythya ferina	22680358	ANIMALIA	CHORDATA	AVES	ANSERIFORMES	ANATIDAE	Aythya	ferina	(Linnaeus, 1758)	NA	NA	NA	NA	NA	Common Pochard, Northern Pochard, Pochard	Fuligule milouin	NA	3	VU	NA	NA	NA	NA	NA	NA	NA	NA	NA	NA
Aythya fuligula	22680391	ANIMALIA	CHORDATA	AVES	ANSERIFORMES	ANATIDAE	Aythya	fuligula	(Linnaeus, 1758)	NA	NA	NA	NA	NA	Tufted Duck	Fuligule morillon	NA	1	LC	NA	NA	NA	NA	NA	NA	NA	NA	NA	NA
Aythya innotata	22680380	ANIMALIA	CHORDATA	AVES	ANSERIFORMES	ANATIDAE	Aythya	innotata	(Salvadori, 1894)	NA	NA	NA	NA	NA	Madagascar Pochard	Fuligule de Madagascar	NA	5	CR	NA	NA	NA	NA	NA	NA	NA	NA	NA	NA
Aythya marila	22680398	ANIMALIA	CHORDATA	AVES	ANSERIFORMES	ANATIDAE	Aythya	marila	(Linnaeus, 1761)	NA	NA	NA	NA	NA	Greater Scaup, Scaup	NA	NA	1	LC	NA	NA	NA	NA	NA	NA	NA	NA	NA	NA
Aythya novaeseelandiae	22680395	ANIMALIA	CHORDATA	AVES	ANSERIFORMES	ANATIDAE	Aythya	novaeseelandiae	(Gmelin, 1789)	NA	NA	NA	NA	NA	New Zealand Scaup	NA	NA	1	LC	NA	NA	NA	NA	NA	NA	NA	NA	NA	NA
Aythya nyroca	22680373	ANIMALIA	CHORDATA	AVES	ANSERIFORMES	ANATIDAE	Aythya	nyroca	(Güldenstädt, 1770)	NA	NA	NA	NA	NA	Ferruginous Duck, Ferruginous Pochard, White-eyed Pochard	Fuligule nyroca	Porrón Pardo	2	NT	NA	NA	NA	NA	NA	NA	NA	NA	NA	NA
Aythya valisineria	22680364	ANIMALIA	CHORDATA	AVES	ANSERIFORMES	ANATIDAE	Aythya	valisineria	(Wilson, 1814)	NA	NA	NA	NA	NA	Canvasback	NA	NA	1	LC	NA	NA	NA	NA	NA	NA	NA	NA	NA	NA
Baeolophus atricristatus	22711989	ANIMALIA	CHORDATA	AVES	PASSERIFORMES	PARIDAE	Baeolophus	atricristatus	Cassin, 1850	NA	NA	NA	NA	Parus atricristatus atricristatus|Parus atricristatus atricristatus	Black-crested Titmouse	NA	NA	1	LC	NA	NA	NA	NA	NA	NA	NA	NA	NA	NA
Baeolophus bicolor	22711983	ANIMALIA	CHORDATA	AVES	PASSERIFORMES	PARIDAE	Baeolophus	bicolor	Linnaeus, 1766	NA	NA	NA	NA	Parus bicolor bicolor	Tufted Titmouse	NA	NA	1	LC	NA	NA	NA	NA	NA	NA	NA	NA	NA	NA
Baeolophus inornatus	22711978	ANIMALIA	CHORDATA	AVES	PASSERIFORMES	PARIDAE	Baeolophus	inornatus	(Gambel, 1845)	NA	NA	NA	NA	NA	Oak Titmouse	NA	NA	1	LC	NA	NA	NA	NA	NA	NA	NA	NA	NA	NA
Baeolophus ridgwayi	22729143	ANIMALIA	CHORDATA	AVES	PASSERIFORMES	PARIDAE	Baeolophus	ridgwayi	(Richmond, 1902)	NA	NA	NA	NA	NA	Juniper Titmouse	NA	NA	1	LC	NA	NA	NA	NA	NA	NA	NA	NA	NA	NA
Baeolophus wollweberi	22711969	ANIMALIA	CHORDATA	AVES	PASSERIFORMES	PARIDAE	Baeolophus	wollweberi	(Bonaparte, 1850)	NA	NA	NA	NA	Parus wollweberi wollweberi|Parus wollweberi wollweberi	Bridled Titmouse	NA	NA	1	LC	NA	NA	NA	NA	NA	NA	NA	NA	NA	NA
Baeopogon clamans	22712841	ANIMALIA	CHORDATA	AVES	PASSERIFORMES	PYCNONOTIDAE	Baeopogon	clamans	(Sjöstedt, 1893)	NA	NA	NA	NA	NA	White-tailed Greenbul, Sjostedt's Greenbul, Sjöstedt's Honeyguide Greenbul	Bulbul bruyant	NA	1	LC	NA	NA	NA	NA	NA	NA	NA	NA	NA	NA
Baeopogon indicator	22712837	ANIMALIA	CHORDATA	AVES	PASSERIFORMES	PYCNONOTIDAE	Baeopogon	indicator	(Verreaux & Verreaux, 1855)	NA	NA	NA	NA	NA	Honeyguide Greenbul	Bulbul à queue blanche	NA	1	LC	NA	NA	NA	NA	NA	NA	NA	NA	NA	NA
Balaeniceps rex	22697583	ANIMALIA	CHORDATA	AVES	PELECANIFORMES	BALAENICIPITIDAE	Balaeniceps	rex	Gould, 1850	NA	NA	NA	NA	NA	Shoebill, Whale-headed Stork	Bec-en-sabot	Picozapato	3	VU	NA	NA	NA	NA	NA	NA	NA	NA	NA	NA
Balearica pavonina	22692039	ANIMALIA	CHORDATA	AVES	GRUIFORMES	GRUIDAE	Balearica	pavonina	(Linnaeus, 1758)	NA	NA	NA	NA	NA	Black Crowned-crane, Black Crowned Crane, Black Crowned-Crane, Northern Crowned Crane	Grue couronnée	NA	3	VU	NA	NA	NA	NA	NA	NA	NA	NA	NA	NA
Balearica regulorum	22692046	ANIMALIA	CHORDATA	AVES	GRUIFORMES	GRUIDAE	Balearica	regulorum	(Bennett, 1834)	NA	NA	NA	NA	NA	Grey Crowned-crane, Grey Crowned Crane, Grey Crowned-Crane, Southern Crowned Crane	Grue royale	NA	4	EN	NA	NA	NA	NA	NA	NA	NA	NA	NA	NA
Bambusicola fytchii	22679114	ANIMALIA	CHORDATA	AVES	GALLIFORMES	PHASIANIDAE	Bambusicola	fytchii	Anderson, 1871	NA	NA	NA	NA	NA	Mountain Bamboo-partridge, Mountain Bamboo Partridge, Mountain Bamboo-Partridge	NA	NA	1	LC	NA	NA	NA	NA	NA	NA	NA	NA	NA	NA
Bambusicola sonorivox	22725205	ANIMALIA	CHORDATA	AVES	GALLIFORMES	PHASIANIDAE	Bambusicola	sonorivox	Gould, 1862	NA	NA	NA	NA	NA	Taiwan Bamboo-partridge	NA	NA	1	LC	NA	NA	NA	NA	NA	NA	NA	NA	NA	NA
Bambusicola thoracicus	22725191	ANIMALIA	CHORDATA	AVES	GALLIFORMES	PHASIANIDAE	Bambusicola	thoracicus	(Temminck, 1815)	NA	NA	NA	NA	NA	Chinese Bamboo-partridge, Chinese Bamboo Partridge, Chinese Bamboo-Partridge	NA	NA	1	LC	NA	NA	NA	NA	NA	NA	NA	NA	NA	NA
Bangsia arcaei	22722558	ANIMALIA	CHORDATA	AVES	PASSERIFORMES	THRAUPIDAE	Bangsia	arcaei	(Sclater & Salvin, 1869)	NA	NA	NA	NA	Buthraupis arcaei arcaei|Buthraupis arcaei arcaei	Blue-and-gold Tanager	NA	NA	2	NT	NA	NA	NA	NA	NA	NA	NA	NA	NA	NA
Bangsia aureocincta	22722592	ANIMALIA	CHORDATA	AVES	PASSERIFORMES	THRAUPIDAE	Bangsia	aureocincta	(Hellmayr, 1910)	NA	NA	NA	NA	Buthraupis aureocincta subspecies aureocincta|Buthraupis aureocincta subspecies aureocincta	Gold-ringed Tanager	NA	NA	4	EN	NA	NA	NA	NA	NA	NA	NA	NA	NA	NA
Bangsia edwardsi	22722584	ANIMALIA	CHORDATA	AVES	PASSERIFORMES	THRAUPIDAE	Bangsia	edwardsi	(Elliot, 1865)	NA	NA	NA	NA	Buthraupis edwardsi edwardsi	Moss-backed Tanager	NA	NA	1	LC	NA	NA	NA	NA	NA	NA	NA	NA	NA	NA
Bangsia flavovirens	22722198	ANIMALIA	CHORDATA	AVES	PASSERIFORMES	THRAUPIDAE	Bangsia	flavovirens	(Lawrence, 1867)	NA	NA	NA	NA	Chlorospingus flavovirens	Yellow-green Tanager, Yellow-green Bush-tanager, Yellow-green Bush Tanager, Yellow-green Bush-Tanager	NA	NA	3	VU	NA	NA	NA	NA	NA	NA	NA	NA	NA	NA
Bangsia melanochlamys	22722567	ANIMALIA	CHORDATA	AVES	PASSERIFORMES	THRAUPIDAE	Bangsia	melanochlamys	(Hellmayr, 1910)	NA	NA	NA	NA	Buthraupis melanochlamys melanochlamys|Buthraupis melanochlamys melanochlamys	Black-and-gold Tanager	NA	NA	3	VU	NA	NA	NA	NA	NA	NA	NA	NA	NA	NA
Bangsia rothschildi	22722576	ANIMALIA	CHORDATA	AVES	PASSERIFORMES	THRAUPIDAE	Bangsia	rothschildi	(Berlepsch, 1897)	NA	NA	NA	NA	Buthraupis rothschildi rothschildi	Golden-chested Tanager	NA	NA	1	LC	NA	NA	NA	NA	NA	NA	NA	NA	NA	NA
Barnardius zonarius	22685090	ANIMALIA	CHORDATA	AVES	PSITTACIFORMES	PSITTACIDAE	Barnardius	zonarius	(Vigors & Horsfield, 1827)	NA	NA	NA	NA	NA	Australian Ringneck, Australian Ringneck	NA	NA	1	LC	NA	NA	NA	NA	NA	NA	NA	NA	NA	NA
Bartramia longicauda	22693203	ANIMALIA	CHORDATA	AVES	CHARADRIIFORMES	SCOLOPACIDAE	Bartramia	longicauda	(Bechstein, 1812)	NA	NA	NA	NA	NA	Upland Sandpiper	Maubèche des champs	NA	1	LC	NA	NA	NA	NA	NA	NA	NA	NA	NA	NA
Baryphthengus martii	22682995	ANIMALIA	CHORDATA	AVES	CORACIIFORMES	MOMOTIDAE	Baryphthengus	martii	(Spix, 1824)	NA	NA	NA	NA	NA	Rufous Motmot	NA	NA	1	LC	NA	NA	NA	NA	NA	NA	NA	NA	NA	NA
Baryphthengus ruficapillus	22682998	ANIMALIA	CHORDATA	AVES	CORACIIFORMES	MOMOTIDAE	Baryphthengus	ruficapillus	(Vieillot, 1818)	NA	NA	NA	NA	NA	Rufous-capped Motmot	NA	NA	1	LC	NA	NA	NA	NA	NA	NA	NA	NA	NA	NA
Basileuterus auricapilla	103801609	ANIMALIA	CHORDATA	AVES	PASSERIFORMES	PARULIDAE	Basileuterus	auricapilla	Swainson, 1838	NA	NA	NA	NA	NA	Golden-crowned Warbler	NA	NA	1	LC	NA	NA	NA	NA	NA	NA	NA	NA	NA	NA
Basileuterus belli	22722019	ANIMALIA	CHORDATA	AVES	PASSERIFORMES	PARULIDAE	Basileuterus	belli	(Giraud, 1841)	NA	NA	NA	NA	NA	Golden-browed Warbler	NA	NA	1	LC	NA	NA	NA	NA	NA	NA	NA	NA	NA	NA
Basileuterus cabanisi	103801561	ANIMALIA	CHORDATA	AVES	PASSERIFORMES	PARULIDAE	Basileuterus	cabanisi	von Berlepsch, 1879	NA	NA	NA	NA	NA	Yellow-crowned Warbler	NA	NA	1	LC	NA	NA	NA	NA	NA	NA	NA	NA	NA	NA
Basileuterus culicivorus	103801509	ANIMALIA	CHORDATA	AVES	PASSERIFORMES	PARULIDAE	Basileuterus	culicivorus	(Deppe, 1830)	NA	NA	NA	NA	NA	Stripe-crowned Warbler	NA	NA	1	LC	NA	NA	NA	NA	NA	NA	NA	NA	NA	NA
Basileuterus griseiceps	22721978	ANIMALIA	CHORDATA	AVES	PASSERIFORMES	PARULIDAE	Basileuterus	griseiceps	Sclater & Salvin, 1869	NA	NA	NA	NA	NA	Grey-headed Warbler, Gray-headed Warbler	NA	NA	4	EN	NA	NA	NA	NA	NA	NA	NA	NA	NA	NA
Basileuterus hypoleucus	22722008	ANIMALIA	CHORDATA	AVES	PASSERIFORMES	PARULIDAE	Basileuterus	hypoleucus	Bonaparte, 1850	NA	NA	NA	NA	NA	White-bellied Warbler	NA	NA	1	LC	NA	NA	NA	NA	NA	NA	NA	NA	NA	NA
Basileuterus ignotus	22722025	ANIMALIA	CHORDATA	AVES	PASSERIFORMES	PARULIDAE	Basileuterus	ignotus	Nelson, 1912	NA	NA	NA	NA	NA	Pirre Warbler	NA	NA	3	VU	NA	NA	NA	NA	NA	NA	NA	NA	NA	NA
Basileuterus lachrymosus	22721955	ANIMALIA	CHORDATA	AVES	PASSERIFORMES	PARULIDAE	Basileuterus	lachrymosus	(Bonaparte, 1850)	NA	NA	NA	NA	Euthlypis lachrymosa	Fan-tailed Warbler	NA	NA	1	LC	NA	NA	NA	NA	NA	NA	NA	NA	NA	NA
Basileuterus melanogenys	22722022	ANIMALIA	CHORDATA	AVES	PASSERIFORMES	PARULIDAE	Basileuterus	melanogenys	Baird, 1865	NA	NA	NA	NA	NA	Black-cheeked Warbler	NA	NA	1	LC	NA	NA	NA	NA	NA	NA	NA	NA	NA	NA
Basileuterus rufifrons	22722016	ANIMALIA	CHORDATA	AVES	PASSERIFORMES	PARULIDAE	Basileuterus	rufifrons	(Swainson, 1838)	NA	NA	NA	NA	NA	Rufous-capped Warbler	NA	NA	1	LC	NA	NA	NA	NA	NA	NA	NA	NA	NA	NA
Basileuterus trifasciatus	22722005	ANIMALIA	CHORDATA	AVES	PASSERIFORMES	PARULIDAE	Basileuterus	trifasciatus	Taczanowski, 1881	NA	NA	NA	NA	NA	Three-banded Warbler	NA	NA	1	LC	NA	NA	NA	NA	NA	NA	NA	NA	NA	NA
Basileuterus tristriatus	22722028	ANIMALIA	CHORDATA	AVES	PASSERIFORMES	PARULIDAE	Basileuterus	tristriatus	(Tschudi, 1844)	NA	NA	NA	NA	NA	Three-striped Warbler	NA	NA	1	LC	NA	NA	NA	NA	NA	NA	NA	NA	NA	NA
Basilinna leucotis	22687428	ANIMALIA	CHORDATA	AVES	CAPRIMULGIFORMES	TROCHILIDAE	Basilinna	leucotis	(Vieillot, 1818)	NA	NA	NA	NA	Hylocharis leucotis	White-eared Hummingbird	NA	NA	1	LC	NA	NA	NA	NA	NA	NA	NA	NA	NA	NA
Basilinna xantusii	22687424	ANIMALIA	CHORDATA	AVES	CAPRIMULGIFORMES	TROCHILIDAE	Basilinna	xantusii	(Lawrence, 1860)	NA	NA	NA	NA	Hylocharis xantusii	Xantus's Hummingbird	NA	NA	1	LC	NA	NA	NA	NA	NA	NA	NA	NA	NA	NA
Basilornis celebensis	22710958	ANIMALIA	CHORDATA	AVES	PASSERIFORMES	STURNIDAE	Basilornis	celebensis	Gray, 1861	NA	NA	NA	NA	NA	Sulawesi Myna	NA	NA	1	LC	NA	NA	NA	NA	NA	NA	NA	NA	NA	NA
Basilornis corythaix	22710965	ANIMALIA	CHORDATA	AVES	PASSERIFORMES	STURNIDAE	Basilornis	corythaix	(Wagler, 1827)	NA	NA	NA	NA	NA	Long-crested Myna	NA	NA	1	LC	NA	NA	NA	NA	NA	NA	NA	NA	NA	NA
Basilornis galeatus	22710961	ANIMALIA	CHORDATA	AVES	PASSERIFORMES	STURNIDAE	Basilornis	galeatus	Meyer, 1894	NA	NA	NA	NA	NA	Helmeted Myna, Sula Myna	NA	NA	2	NT	NA	NA	NA	NA	NA	NA	NA	NA	NA	NA
Batara cinerea	22701232	ANIMALIA	CHORDATA	AVES	PASSERIFORMES	THAMNOPHILIDAE	Batara	cinerea	(Vieillot, 1819)	NA	NA	NA	NA	NA	Giant Antshrike	NA	NA	1	LC	NA	NA	NA	NA	NA	NA	NA	NA	NA	NA
Bathmocercus cerviniventris	22714569	ANIMALIA	CHORDATA	AVES	PASSERIFORMES	CISTICOLIDAE	Bathmocercus	cerviniventris	(Sharpe, 1877)	NA	NA	NA	NA	NA	Black-headed Rufous-warbler, Black-capped Rufous Warbler, Black-headed Rufous Warbler	Fauvette à capuchon	NA	2	NT	NA	NA	NA	NA	NA	NA	NA	NA	NA	NA
Bathmocercus rufus	22714574	ANIMALIA	CHORDATA	AVES	PASSERIFORMES	CISTICOLIDAE	Bathmocercus	rufus	Reichenow, 1895	NA	NA	NA	NA	NA	Black-faced Rufous-warbler, Black-faced Rufous Warbler	Fauvette rousse à face noire	NA	1	LC	NA	NA	NA	NA	NA	NA	NA	NA	NA	NA
Batis capensis	22731056	ANIMALIA	CHORDATA	AVES	PASSERIFORMES	PLATYSTEIRIDAE	Batis	capensis	(Linnaeus, 1766)	NA	NA	NA	NA	NA	Cape Batis	NA	NA	1	LC	NA	NA	NA	NA	NA	NA	NA	NA	NA	NA
Batis crypta	22734421	ANIMALIA	CHORDATA	AVES	PASSERIFORMES	PLATYSTEIRIDAE	Batis	crypta	Fjeldså, Bowie & Kiure, 2006	NA	NA	NA	NA	NA	Dark Batis	NA	NA	1	LC	NA	NA	NA	NA	NA	NA	NA	NA	NA	NA
Batis dimorpha	22707847	ANIMALIA	CHORDATA	AVES	PASSERIFORMES	PLATYSTEIRIDAE	Batis	dimorpha	(Shelley, 1893)	NA	NA	NA	NA	NA	Malawi Batis	NA	NA	1	LC	NA	NA	NA	NA	NA	NA	NA	NA	NA	NA
Batis diops	22707826	ANIMALIA	CHORDATA	AVES	PASSERIFORMES	PLATYSTEIRIDAE	Batis	diops	Jackson, 1905	NA	NA	NA	NA	NA	Ruwenzori Batis	Gobemouche soyeux du Ruwenzori	NA	1	LC	NA	NA	NA	NA	NA	NA	NA	NA	NA	NA
Batis erlangeri	22734102	ANIMALIA	CHORDATA	AVES	PASSERIFORMES	PLATYSTEIRIDAE	Batis	erlangeri	Neumann, 1907	NA	NA	NA	NA	NA	Western Black-headed Batis	NA	NA	1	LC	NA	NA	NA	NA	NA	NA	NA	NA	NA	NA
Batis fratrum	22707858	ANIMALIA	CHORDATA	AVES	PASSERIFORMES	PLATYSTEIRIDAE	Batis	fratrum	(Shelley, 1900)	NA	NA	NA	NA	NA	Woodwards' Batis, Woodward's Batis, Zululand Batis	Batis des frères Woodward	NA	1	LC	NA	NA	NA	NA	NA	NA	NA	NA	NA	NA
Batis ituriensis	22707906	ANIMALIA	CHORDATA	AVES	PASSERIFORMES	PLATYSTEIRIDAE	Batis	ituriensis	Chapin, 1921	NA	NA	NA	NA	NA	Ituri Batis	Batis de l'Ituri	NA	1	LC	NA	NA	NA	NA	NA	NA	NA	NA	NA	NA
Batis margaritae	22707830	ANIMALIA	CHORDATA	AVES	PASSERIFORMES	PLATYSTEIRIDAE	Batis	margaritae	Boulton, 1934	NA	NA	NA	NA	NA	Margaret's Batis, Boulton's Batis	Batis de Margaret	NA	1	LC	NA	NA	NA	NA	NA	NA	NA	NA	NA	NA
Batis minima	22707901	ANIMALIA	CHORDATA	AVES	PASSERIFORMES	PLATYSTEIRIDAE	Batis	minima	(Verreaux & Verreaux, 1855)	NA	NA	NA	NA	NA	Gabon Batis, Verreaux's Batis	Gobemouche soyeux à tête grise	NA	1	LC	NA	NA	NA	NA	NA	NA	NA	NA	NA	NA
Batis minor	22725117	ANIMALIA	CHORDATA	AVES	PASSERIFORMES	PLATYSTEIRIDAE	Batis	minor	Erlanger, 1901	NA	NA	NA	NA	NA	Eastern Black-headed Batis, Black-headed Batis	NA	NA	1	LC	NA	NA	NA	NA	NA	NA	NA	NA	NA	NA
Batis minulla	22707920	ANIMALIA	CHORDATA	AVES	PASSERIFORMES	PLATYSTEIRIDAE	Batis	minulla	(Barboza du Bocage, 1874)	NA	NA	NA	NA	NA	Angola Batis	Gobemouche soyeux d'Angola	NA	1	LC	NA	NA	NA	NA	NA	NA	NA	NA	NA	NA
Batis mixta	103704094	ANIMALIA	CHORDATA	AVES	PASSERIFORMES	PLATYSTEIRIDAE	Batis	mixta	(Shelley, 1889)	NA	NA	NA	NA	NA	Forest Batis	NA	NA	1	LC	NA	NA	NA	NA	3	78	NA	NA	2	Malavi db May2019
Batis molitor	22707864	ANIMALIA	CHORDATA	AVES	PASSERIFORMES	PLATYSTEIRIDAE	Batis	molitor	Küster, 1850	NA	NA	NA	NA	NA	Chinspot Batis	Gobemouche soyeux molitor	NA	1	LC	NA	NA	NA	NA	NA	NA	NA	NA	NA	NA
Batis occulta	22707910	ANIMALIA	CHORDATA	AVES	PASSERIFORMES	PLATYSTEIRIDAE	Batis	occulta	Lawson, 1984	NA	NA	NA	NA	NA	West African Batis	NA	NA	1	LC	NA	NA	NA	NA	NA	NA	NA	NA	NA	NA
Batis orientalis	22707881	ANIMALIA	CHORDATA	AVES	PASSERIFORMES	PLATYSTEIRIDAE	Batis	orientalis	(Heuglin, 1871)	NA	NA	NA	NA	NA	Grey-headed Batis	Batis oriental	NA	1	LC	NA	NA	NA	NA	NA	NA	NA	NA	NA	NA
Batis perkeo	22707897	ANIMALIA	CHORDATA	AVES	PASSERIFORMES	PLATYSTEIRIDAE	Batis	perkeo	Neumann, 1907	NA	NA	NA	NA	NA	Pygmy Batis	Batis nain	NA	1	LC	NA	NA	NA	NA	NA	NA	NA	NA	NA	NA
Batis poensis	22707915	ANIMALIA	CHORDATA	AVES	PASSERIFORMES	PLATYSTEIRIDAE	Batis	poensis	Alexander, 1903	NA	NA	NA	NA	NA	Bioko Batis, Fernando Po Batis	NA	NA	1	LC	NA	NA	NA	NA	NA	NA	NA	NA	NA	NA
Batis pririt	22707873	ANIMALIA	CHORDATA	AVES	PASSERIFORMES	PLATYSTEIRIDAE	Batis	pririt	(Vieillot, 1818)	NA	NA	NA	NA	NA	Pririt Batis	Batis pririt	NA	1	LC	NA	NA	NA	NA	NA	NA	NA	NA	NA	NA
Batis reichenowi	22707842	ANIMALIA	CHORDATA	AVES	PASSERIFORMES	PLATYSTEIRIDAE	Batis	reichenowi	Grote, 1911	NA	NA	NA	NA	NA	Reichenow's Batis	NA	NA	1	LC	NA	NA	NA	NA	NA	NA	NA	NA	NA	NA
Batis senegalensis	22707877	ANIMALIA	CHORDATA	AVES	PASSERIFORMES	PLATYSTEIRIDAE	Batis	senegalensis	(Linnaeus, 1766)	NA	NA	NA	NA	NA	Senegal Batis	Gobemouche soyeux du Sénégal	NA	1	LC	NA	NA	NA	NA	NA	NA	NA	NA	NA	NA
Batis soror	22707868	ANIMALIA	CHORDATA	AVES	PASSERIFORMES	PLATYSTEIRIDAE	Batis	soror	Reichenow, 1903	NA	NA	NA	NA	NA	East Coast Batis, Mozambique Batis, Pale Batis	Batis du Mozambique	NA	1	LC	NA	NA	NA	NA	NA	NA	NA	NA	NA	NA
Batrachostomus auritus	22689591	ANIMALIA	CHORDATA	AVES	CAPRIMULGIFORMES	PODARGIDAE	Batrachostomus	auritus	(Gray, 1829)	NA	NA	NA	NA	NA	Large Frogmouth	NA	NA	2	NT	NA	NA	NA	NA	NA	NA	NA	NA	NA	NA
Batrachostomus cornutus	22689630	ANIMALIA	CHORDATA	AVES	CAPRIMULGIFORMES	PODARGIDAE	Batrachostomus	cornutus	(Temminck, 1822)	NA	NA	NA	NA	NA	Sunda Frogmouth	NA	NA	1	LC	NA	NA	NA	NA	NA	NA	NA	NA	NA	NA
Batrachostomus harterti	22689594	ANIMALIA	CHORDATA	AVES	CAPRIMULGIFORMES	PODARGIDAE	Batrachostomus	harterti	Sharpe, 1892	NA	NA	NA	NA	NA	Dulit Frogmouth	NA	NA	2	NT	NA	NA	NA	NA	NA	NA	NA	NA	NA	NA
Batrachostomus hodgsoni	22689607	ANIMALIA	CHORDATA	AVES	CAPRIMULGIFORMES	PODARGIDAE	Batrachostomus	hodgsoni	(Gray, 1859)	NA	NA	NA	NA	NA	Hodgson's Frogmouth	NA	NA	1	LC	NA	NA	NA	NA	NA	NA	NA	NA	NA	NA
Batrachostomus javensis	22727987	ANIMALIA	CHORDATA	AVES	CAPRIMULGIFORMES	PODARGIDAE	Batrachostomus	javensis	(Horsfield, 1821)	NA	NA	NA	NA	Batrachostomus affinis|Batrachostomus pygmaeus	Horsfield's Frogmouth	NA	NA	1	LC	NA	NA	NA	NA	NA	NA	NA	NA	NA	NA
Batrachostomus mixtus	22689613	ANIMALIA	CHORDATA	AVES	CAPRIMULGIFORMES	PODARGIDAE	Batrachostomus	mixtus	Sharpe, 1892	NA	NA	NA	NA	NA	Bornean Frogmouth	NA	NA	2	NT	NA	NA	NA	NA	NA	NA	NA	NA	NA	NA
Batrachostomus moniliger	22689603	ANIMALIA	CHORDATA	AVES	CAPRIMULGIFORMES	PODARGIDAE	Batrachostomus	moniliger	Blyth, 1846	NA	NA	NA	NA	NA	Sri Lanka Frogmouth, Ceylon Frogmouth	NA	NA	1	LC	NA	NA	NA	NA	NA	NA	NA	NA	NA	NA
Batrachostomus poliolophus	22689610	ANIMALIA	CHORDATA	AVES	CAPRIMULGIFORMES	PODARGIDAE	Batrachostomus	poliolophus	Hartert, 1892	NA	NA	NA	NA	NA	Short-tailed Frogmouth	NA	NA	2	NT	NA	NA	NA	NA	NA	NA	NA	NA	NA	NA
Batrachostomus septimus	22689597	ANIMALIA	CHORDATA	AVES	CAPRIMULGIFORMES	PODARGIDAE	Batrachostomus	septimus	Tweeddale, 1877	NA	NA	NA	NA	NA	Philippine Frogmouth	NA	NA	1	LC	NA	NA	NA	NA	NA	NA	NA	NA	NA	NA
Batrachostomus stellatus	22689600	ANIMALIA	CHORDATA	AVES	CAPRIMULGIFORMES	PODARGIDAE	Batrachostomus	stellatus	(Gould, 1837)	NA	NA	NA	NA	NA	Gould's Frogmouth	NA	NA	2	NT	NA	NA	NA	NA	NA	NA	NA	NA	NA	NA
Berenicornis comatus	22682507	ANIMALIA	CHORDATA	AVES	BUCEROTIFORMES	BUCEROTIDAE	Berenicornis	comatus	(Raffles, 1822)	NA	NA	NA	NA	Aceros comatus	White-crowned Hornbill	NA	NA	2	NT	NA	NA	NA	NA	NA	NA	NA	NA	NA	NA
Berlepschia rikeri	22702754	ANIMALIA	CHORDATA	AVES	PASSERIFORMES	FURNARIIDAE	Berlepschia	rikeri	(Ridgway, 1886)	NA	NA	NA	NA	NA	Palmcreeper, Point-tailed Palmcreeper	NA	NA	1	LC	NA	NA	NA	NA	NA	NA	NA	NA	NA	NA
Bermuteo avivorus	62183030	ANIMALIA	CHORDATA	AVES	ACCIPITRIFORMES	ACCIPITRIDAE	Bermuteo	avivorus	Olson, 2008	NA	NA	NA	NA	NA	Bermuda Hawk	NA	NA	6	EX	NA	NA	NA	NA	NA	NA	NA	NA	NA	NA
Bernieria madagascariensis	22712985	ANIMALIA	CHORDATA	AVES	PASSERIFORMES	BERNIERIDAE	Bernieria	madagascariensis	(Gmelin, 1789)	NA	NA	NA	NA	Phyllastrephus madagascariensis madagascariensis	Long-billed Tetraka, Common Tetraka, Long-billed Bernieria, Long-billed Greenbul, Madagascar Greenbul	Tétraka	NA	1	LC	NA	NA	NA	NA	NA	NA	NA	NA	NA	NA
Bias musicus	22707816	ANIMALIA	CHORDATA	AVES	PASSERIFORMES	VANGIDAE	Bias	musicus	(Vieillot, 1818)	NA	NA	NA	NA	NA	Black-and-white Shrike-flycatcher, Black-and-white Flycatcher	Gobemouche chanteur	NA	1	LC	NA	NA	NA	NA	NA	NA	NA	NA	NA	NA
Biatas nigropectus	22701272	ANIMALIA	CHORDATA	AVES	PASSERIFORMES	THAMNOPHILIDAE	Biatas	nigropectus	(Lafresnaye, 1850)	NA	NA	NA	NA	NA	White-bearded Antshrike	NA	NA	3	VU	NA	NA	NA	NA	NA	NA	NA	NA	NA	NA
Biziura lobata	22679830	ANIMALIA	CHORDATA	AVES	ANSERIFORMES	ANATIDAE	Biziura	lobata	(Shaw, 1796)	NA	NA	NA	NA	NA	Musk Duck	NA	NA	1	LC	NA	NA	NA	NA	NA	NA	NA	NA	NA	NA
Bleda canicapillus	22713083	ANIMALIA	CHORDATA	AVES	PASSERIFORMES	PYCNONOTIDAE	Bleda	canicapillus	(Hartlaub, 1854)	NA	NA	NA	NA	Bleda canicapilla canicapilla|Bleda canicapilla canicapilla	Grey-headed Bristlebill	Bulbul moustac à tête grise	NA	1	LC	NA	NA	NA	NA	NA	NA	NA	NA	NA	NA
Bleda eximius	22713069	ANIMALIA	CHORDATA	AVES	PASSERIFORMES	PYCNONOTIDAE	Bleda	eximius	(Hartlaub, 1855)	NA	NA	NA	NA	Bleda eximia subspecies eximia	Green-tailed Bristlebill	NA	NA	2	NT	NA	NA	NA	NA	NA	NA	NA	NA	NA	NA
Bleda notatus	103817273	ANIMALIA	CHORDATA	AVES	PASSERIFORMES	PYCNONOTIDAE	Bleda	notatus	(Cassin, 1857)	NA	NA	NA	NA	NA	Yellow-lored Bristlebill	NA	NA	1	LC	NA	NA	NA	NA	3	30	NA	NA	1	Malavi db May2019
Bleda syndactylus	22713056	ANIMALIA	CHORDATA	AVES	PASSERIFORMES	PYCNONOTIDAE	Bleda	syndactylus	(Swainson, 1837)	NA	NA	NA	NA	Bleda syndactyla |Bleda syndactyla |Bleda syndactyla syndactyla	Red-tailed Bristlebill, Bristlebill, Common Bristlebill	Bulbul moustac à queue rousse	NA	1	LC	NA	NA	NA	NA	NA	NA	NA	NA	NA	NA
Bleda ugandae	103817309	ANIMALIA	CHORDATA	AVES	PASSERIFORMES	PYCNONOTIDAE	Bleda	ugandae	van Someren, 1915	NA	NA	NA	NA	NA	Yellow-eyed Bristlebill	NA	NA	1	LC	NA	NA	NA	NA	NA	NA	NA	NA	NA	NA
Blythipicus pyrrhotis	22681546	ANIMALIA	CHORDATA	AVES	PICIFORMES	PICIDAE	Blythipicus	pyrrhotis	(Hodgson, 1837)	NA	NA	NA	NA	NA	Bay Woodpecker	NA	NA	1	LC	NA	NA	NA	NA	NA	NA	NA	NA	NA	NA
Blythipicus rubiginosus	22681543	ANIMALIA	CHORDATA	AVES	PICIFORMES	PICIDAE	Blythipicus	rubiginosus	(Swainson, 1837)	NA	NA	NA	NA	NA	Maroon Woodpecker	NA	NA	1	LC	NA	NA	NA	NA	NA	NA	NA	NA	NA	NA
Bocagia minuta	22707482	ANIMALIA	CHORDATA	AVES	PASSERIFORMES	MALACONOTIDAE	Bocagia	minuta	(Hartlaub, 1858)	NA	NA	NA	NA	Tchagra minutus|Tchagra minuta |Tchagra minuta	Marsh Tchagra	Tchagra des marais	NA	1	LC	NA	NA	NA	NA	NA	NA	NA	NA	NA	NA
Boissonneaua flavescens	22687868	ANIMALIA	CHORDATA	AVES	CAPRIMULGIFORMES	TROCHILIDAE	Boissonneaua	flavescens	(Loddiges, 1832)	NA	NA	NA	NA	NA	Buff-tailed Coronet	NA	NA	1	LC	NA	NA	NA	NA	NA	NA	NA	NA	NA	NA
Boissonneaua jardini	22687874	ANIMALIA	CHORDATA	AVES	CAPRIMULGIFORMES	TROCHILIDAE	Boissonneaua	jardini	(Bourcier, 1851)	NA	NA	NA	NA	NA	Velvet-purple Coronet	NA	NA	1	LC	NA	NA	NA	NA	NA	NA	NA	NA	NA	NA
Boissonneaua matthewsii	22687871	ANIMALIA	CHORDATA	AVES	CAPRIMULGIFORMES	TROCHILIDAE	Boissonneaua	matthewsii	(Bourcier, 1847)	NA	NA	NA	NA	NA	Chestnut-breasted Coronet	NA	NA	1	LC	NA	NA	NA	NA	NA	NA	NA	NA	NA	NA
Bolbopsittacus lunulatus	22684914	ANIMALIA	CHORDATA	AVES	PSITTACIFORMES	PSITTACIDAE	Bolbopsittacus	lunulatus	(Scopoli, 1786)	NA	NA	NA	NA	NA	Guaiabero	NA	NA	1	LC	NA	NA	NA	NA	NA	NA	NA	NA	NA	NA
Bolborhynchus ferrugineifrons	22685919	ANIMALIA	CHORDATA	AVES	PSITTACIFORMES	PSITTACIDAE	Bolborhynchus	ferrugineifrons	(Lawrence, 1880)	NA	NA	NA	NA	NA	Rufous-fronted Parakeet	NA	Catita Frentirrufa	3	VU	NA	NA	NA	NA	NA	NA	NA	NA	NA	NA
Bolborhynchus lineola	22685913	ANIMALIA	CHORDATA	AVES	PSITTACIFORMES	PSITTACIDAE	Bolborhynchus	lineola	(Cassin, 1853)	NA	NA	NA	NA	NA	Barred Parakeet	NA	NA	1	LC	NA	NA	NA	NA	NA	NA	NA	NA	NA	NA
Bolborhynchus orbygnesius	22685916	ANIMALIA	CHORDATA	AVES	PSITTACIFORMES	PSITTACIDAE	Bolborhynchus	orbygnesius	(Souancé, 1856)	NA	NA	NA	NA	NA	Andean Parakeet	NA	NA	1	LC	NA	NA	NA	NA	NA	NA	NA	NA	NA	NA
Bolemoreus frenatus	22704043	ANIMALIA	CHORDATA	AVES	PASSERIFORMES	MELIPHAGIDAE	Bolemoreus	frenatus	(Ramsay, 1875)	NA	NA	NA	NA	Lichenostomus frenatus	Bridled Honeyeater	NA	NA	1	LC	NA	NA	NA	NA	NA	NA	NA	NA	NA	NA
Bolemoreus hindwoodi	22704046	ANIMALIA	CHORDATA	AVES	PASSERIFORMES	MELIPHAGIDAE	Bolemoreus	hindwoodi	(Longmore & Boles, 1983)	NA	NA	NA	NA	Lichenostomus hindwoodi|Meliphaga (Lichenostomus) hindwoodi (Lichenostomus)	Eungella Honeyeater	NA	NA	1	LC	NA	NA	NA	NA	NA	NA	NA	NA	NA	NA
Bombycilla cedrorum	22708153	ANIMALIA	CHORDATA	AVES	PASSERIFORMES	BOMBYCILLIDAE	Bombycilla	cedrorum	Vieillot, 1808	NA	NA	NA	NA	NA	Cedar Waxwing	NA	NA	1	LC	NA	NA	NA	NA	NA	NA	NA	NA	NA	NA
Bombycilla garrulus	22708146	ANIMALIA	CHORDATA	AVES	PASSERIFORMES	BOMBYCILLIDAE	Bombycilla	garrulus	(Linnaeus, 1758)	NA	NA	NA	NA	NA	Bohemian Waxwing, Waxwing	NA	NA	1	LC	NA	NA	NA	NA	NA	NA	NA	NA	NA	NA
Bombycilla japonica	22708150	ANIMALIA	CHORDATA	AVES	PASSERIFORMES	BOMBYCILLIDAE	Bombycilla	japonica	(Siebold, 1824)	NA	NA	NA	NA	NA	Japanese Waxwing	NA	NA	2	NT	NA	NA	NA	NA	NA	NA	NA	NA	NA	NA
Bonasa bonasia	22679494	ANIMALIA	CHORDATA	AVES	GALLIFORMES	PHASIANIDAE	Bonasa	bonasia	(Linnaeus, 1758)	NA	NA	NA	NA	NA	Hazel Grouse	NA	NA	1	LC	NA	NA	NA	NA	NA	NA	NA	NA	NA	NA
Bonasa sewerzowi	22679497	ANIMALIA	CHORDATA	AVES	GALLIFORMES	PHASIANIDAE	Bonasa	sewerzowi	(Przewalski, 1876)	NA	NA	NA	NA	NA	Chinese Grouse	NA	NA	2	NT	NA	NA	NA	NA	NA	NA	NA	NA	NA	NA
Bonasa umbellus	22679500	ANIMALIA	CHORDATA	AVES	GALLIFORMES	PHASIANIDAE	Bonasa	umbellus	(Linnaeus, 1766)	NA	NA	NA	NA	NA	Ruffed Grouse	NA	NA	1	LC	NA	NA	NA	NA	NA	NA	NA	NA	NA	NA
Bostrychia bocagei	22697478	ANIMALIA	CHORDATA	AVES	PELECANIFORMES	THRESKIORNITHIDAE	Bostrychia	bocagei	(Chapin, 1923)	NA	NA	NA	NA	NA	Dwarf Ibis, Dwarf Olive Ibis, Sao Tome Ibis	NA	NA	5	CR	NA	NA	NA	NA	NA	NA	NA	NA	NA	NA
Bostrychia carunculata	22697468	ANIMALIA	CHORDATA	AVES	PELECANIFORMES	THRESKIORNITHIDAE	Bostrychia	carunculata	(Rüppell, 1837)	NA	NA	NA	NA	NA	Wattled Ibis	Ibis caronculé	NA	1	LC	NA	NA	NA	NA	NA	NA	NA	NA	NA	NA
Bostrychia hagedash	22697463	ANIMALIA	CHORDATA	AVES	PELECANIFORMES	THRESKIORNITHIDAE	Bostrychia	hagedash	(Latham, 1790)	NA	NA	NA	NA	NA	Hadada Ibis, Hadada	Ibis hagedash	NA	1	LC	NA	NA	NA	NA	NA	NA	NA	NA	NA	NA
Bostrychia olivacea	22697472	ANIMALIA	CHORDATA	AVES	PELECANIFORMES	THRESKIORNITHIDAE	Bostrychia	olivacea	(du Bus de Gisignies, 1838)	NA	NA	NA	NA	NA	Olive Ibis, Olive Ibis	NA	NA	1	LC	NA	NA	NA	NA	NA	NA	NA	NA	NA	NA
Bostrychia rara	22697484	ANIMALIA	CHORDATA	AVES	PELECANIFORMES	THRESKIORNITHIDAE	Bostrychia	rara	(Rothschild,Hartert & Kleinschmidt, 1897)	NA	NA	NA	NA	NA	Spot-breasted Ibis	Ibis vermiculé	NA	1	LC	NA	NA	NA	NA	NA	NA	NA	NA	NA	NA
Botaurus lentiginosus	22697340	ANIMALIA	CHORDATA	AVES	PELECANIFORMES	ARDEIDAE	Botaurus	lentiginosus	(Rackett, 1813)	NA	NA	NA	NA	NA	American Bittern	NA	NA	1	LC	NA	NA	NA	NA	NA	NA	NA	NA	NA	NA
Botaurus pinnatus	22697343	ANIMALIA	CHORDATA	AVES	PELECANIFORMES	ARDEIDAE	Botaurus	pinnatus	(Wagler, 1829)	NA	NA	NA	NA	NA	Pinnated Bittern	NA	NA	1	LC	NA	NA	NA	NA	NA	NA	NA	NA	NA	NA
Botaurus poiciloptilus	22697353	ANIMALIA	CHORDATA	AVES	PELECANIFORMES	ARDEIDAE	Botaurus	poiciloptilus	(Wagler, 1827)	NA	NA	NA	NA	NA	Australasian Bittern	NA	NA	4	EN	NA	NA	NA	NA	NA	NA	NA	NA	NA	NA
Botaurus stellaris	22697346	ANIMALIA	CHORDATA	AVES	PELECANIFORMES	ARDEIDAE	Botaurus	stellaris	(Linnaeus, 1758)	NA	NA	NA	NA	NA	Eurasian Bittern, Bittern, Common Bittern, Eurasian Bittern	Butor étoilé	NA	1	LC	NA	NA	NA	NA	NA	NA	NA	NA	NA	NA
Brachycope anomala	22719116	ANIMALIA	CHORDATA	AVES	PASSERIFORMES	PLOCEIDAE	Brachycope	anomala	(Reichenow, 1887)	NA	NA	NA	NA	NA	Bob-tailed Weaver	Travailleur anormal	NA	1	LC	NA	NA	NA	NA	NA	NA	NA	NA	NA	NA
Brachygalba albogularis	22682183	ANIMALIA	CHORDATA	AVES	PICIFORMES	GALBULIDAE	Brachygalba	albogularis	(Spix, 1824)	NA	NA	NA	NA	NA	White-throated Jacamar	NA	NA	1	LC	NA	NA	NA	NA	NA	NA	NA	NA	NA	NA
Brachygalba goeringi	22682177	ANIMALIA	CHORDATA	AVES	PICIFORMES	GALBULIDAE	Brachygalba	goeringi	Sclater & Salvin, 1869	NA	NA	NA	NA	NA	Pale-headed Jacamar	NA	NA	1	LC	NA	NA	NA	NA	NA	NA	NA	NA	NA	NA
Brachygalba lugubris	22682180	ANIMALIA	CHORDATA	AVES	PICIFORMES	GALBULIDAE	Brachygalba	lugubris	(Swainson, 1838)	NA	NA	NA	NA	NA	Brown Jacamar	NA	NA	1	LC	NA	NA	NA	NA	NA	NA	NA	NA	NA	NA
Brachygalba salmoni	22682174	ANIMALIA	CHORDATA	AVES	PICIFORMES	GALBULIDAE	Brachygalba	salmoni	Sclater & Salvin, 1879	NA	NA	NA	NA	NA	Dusky-backed Jacamar	NA	NA	1	LC	NA	NA	NA	NA	NA	NA	NA	NA	NA	NA
Brachypodius atriceps	103836079	ANIMALIA	CHORDATA	AVES	PASSERIFORMES	PYCNONOTIDAE	Brachypodius	atriceps	(Temminck, 1822)	NA	NA	NA	NA	NA	Black-headed Bulbul	NA	NA	1	LC	NA	NA	NA	NA	NA	NA	NA	NA	NA	NA
Brachypodius fuscoflavescens	103836280	ANIMALIA	CHORDATA	AVES	PASSERIFORMES	PYCNONOTIDAE	Brachypodius	fuscoflavescens	Hume, 1873	NA	NA	NA	NA	NA	Andaman Bulbul	NA	NA	1	LC	NA	NA	NA	NA	NA	NA	NA	NA	NA	NA
Brachypodius priocephalus	22712619	ANIMALIA	CHORDATA	AVES	PASSERIFORMES	PYCNONOTIDAE	Brachypodius	priocephalus	(Jerdon, 1839)	NA	NA	NA	NA	Pycnonotus priocephalus	Grey-headed Bulbul	NA	NA	2	NT	NA	NA	NA	NA	NA	NA	NA	NA	NA	NA
Brachypteracias leptosomus	22682931	ANIMALIA	CHORDATA	AVES	CORACIIFORMES	BRACHYPTERACIIDAE	Brachypteracias	leptosomus	(Lesson, 1833)	NA	NA	NA	NA	NA	Short-legged Ground-roller, Short-legged Ground Roller, Short-legged Ground-Roller	Brachyptérolle leptosome	NA	3	VU	NA	NA	NA	NA	NA	NA	NA	NA	NA	NA
Brachypteryx cruralis	103866603	ANIMALIA	CHORDATA	AVES	PASSERIFORMES	MUSCICAPIDAE	Brachypteryx	cruralis	(Blyth, 1843)	NA	NA	NA	NA	NA	Himalayan Shortwing	NA	NA	1	LC	NA	NA	NA	NA	NA	NA	NA	NA	NA	NA
Brachypteryx erythrogyna	103866633	ANIMALIA	CHORDATA	AVES	PASSERIFORMES	MUSCICAPIDAE	Brachypteryx	erythrogyna	Sharpe, 1888	NA	NA	NA	NA	NA	Bornean Shortwing	NA	NA	1	LC	NA	NA	NA	NA	NA	NA	NA	NA	NA	NA
Brachypteryx floris	103866688	ANIMALIA	CHORDATA	AVES	PASSERIFORMES	MUSCICAPIDAE	Brachypteryx	floris	Hartert, 1897	NA	NA	NA	NA	NA	Flores Shortwing	NA	NA	1	LC	NA	NA	NA	NA	NA	NA	NA	NA	NA	NA
Brachypteryx goodfellowi	103866611	ANIMALIA	CHORDATA	AVES	PASSERIFORMES	MUSCICAPIDAE	Brachypteryx	goodfellowi	Ogilvie-Grant, 1912	NA	NA	NA	NA	NA	Taiwan Shortwing	NA	NA	1	LC	NA	NA	NA	NA	NA	NA	NA	NA	NA	NA
Brachypteryx hyperythra	22708973	ANIMALIA	CHORDATA	AVES	PASSERIFORMES	MUSCICAPIDAE	Brachypteryx	hyperythra	Jerdon & Blyth, 1861	NA	NA	NA	NA	NA	Rusty-bellied Shortwing, Rusty-breasted Shortwing	NA	NA	2	NT	NA	NA	NA	NA	NA	NA	NA	NA	NA	NA
Brachypteryx leucophris	22708982	ANIMALIA	CHORDATA	AVES	PASSERIFORMES	MUSCICAPIDAE	Brachypteryx	leucophris	(Temminck, 1827)	NA	NA	NA	NA	Brachypteryx leucophris	Lesser Shortwing	NA	NA	1	LC	NA	NA	NA	NA	NA	NA	NA	NA	NA	NA
Brachypteryx montana	103866595	ANIMALIA	CHORDATA	AVES	PASSERIFORMES	MUSCICAPIDAE	Brachypteryx	montana	Horsfield, 1821	NA	NA	NA	NA	NA	Javan Shortwing	NA	NA	1	LC	NA	NA	NA	NA	NA	NA	NA	NA	NA	NA
Brachypteryx poliogyna	103866625	ANIMALIA	CHORDATA	AVES	PASSERIFORMES	MUSCICAPIDAE	Brachypteryx	poliogyna	Ogilvie-Grant, 1895	NA	NA	NA	NA	NA	Philippine Shortwing	NA	NA	1	LC	NA	NA	NA	NA	NA	NA	NA	NA	NA	NA
Brachypteryx saturata	103866639	ANIMALIA	CHORDATA	AVES	PASSERIFORMES	MUSCICAPIDAE	Brachypteryx	saturata	Salvadori, 1879	NA	NA	NA	NA	NA	Sumatran Shortwing	NA	NA	1	LC	NA	NA	NA	NA	NA	NA	NA	NA	NA	NA
Brachypteryx sinensis	103866607	ANIMALIA	CHORDATA	AVES	PASSERIFORMES	MUSCICAPIDAE	Brachypteryx	sinensis	Rickett & La Touche, 1897	NA	NA	NA	NA	NA	Chinese Shortwing	NA	NA	1	LC	NA	NA	NA	NA	NA	NA	NA	NA	NA	NA
Brachyramphus brevirostris	22694875	ANIMALIA	CHORDATA	AVES	CHARADRIIFORMES	ALCIDAE	Brachyramphus	brevirostris	(Vigors, 1829)	NA	NA	NA	NA	NA	Kittlitz's Murrelet	NA	NA	2	NT	NA	NA	NA	NA	NA	NA	NA	NA	NA	NA
Brachyramphus marmoratus	22694870	ANIMALIA	CHORDATA	AVES	CHARADRIIFORMES	ALCIDAE	Brachyramphus	marmoratus	(Gmelin, 1789)	NA	NA	NA	NA	NA	Marbled Murrelet	NA	NA	4	EN	NA	NA	NA	NA	NA	NA	NA	NA	NA	NA
Brachyramphus perdix	22729000	ANIMALIA	CHORDATA	AVES	CHARADRIIFORMES	ALCIDAE	Brachyramphus	perdix	NA	NA	NA	NA	NA	NA	Long-billed Murrelet	NA	Mérgulo piquilargo	2	NT	NA	NA	NA	NA	NA	NA	NA	NA	NA	NA
Bradornis boehmi	22709234	ANIMALIA	CHORDATA	AVES	PASSERIFORMES	MUSCICAPIDAE	Bradornis	boehmi	(Reichenow, 1884)	NA	NA	NA	NA	Muscicapa boehmi	Böhm's Flycatcher, Boehm's Flycatcher	Gobemouche de Böhm	NA	1	LC	NA	NA	NA	NA	NA	NA	NA	NA	NA	NA
Bradornis comitatus	22709271	ANIMALIA	CHORDATA	AVES	PASSERIFORMES	MUSCICAPIDAE	Bradornis	comitatus	(Cassin, 1857)	NA	NA	NA	NA	Muscicapa comitata	Dusky-blue Flycatcher, Dusky Blue Flycatcher	Gobemouche ardoisé	NA	1	LC	NA	NA	NA	NA	NA	NA	NA	NA	NA	NA
Bradornis fuliginosus	22709230	ANIMALIA	CHORDATA	AVES	PASSERIFORMES	MUSCICAPIDAE	Bradornis	fuliginosus	(Cassin, 1855)	NA	NA	NA	NA	Muscicapa infuscata	Sooty Flycatcher	Gobemouche fuligineux	NA	1	LC	NA	NA	NA	NA	NA	NA	NA	NA	NA	NA
Bradornis mariquensis	22709044	ANIMALIA	CHORDATA	AVES	PASSERIFORMES	MUSCICAPIDAE	Bradornis	mariquensis	Smith, 1847	NA	NA	NA	NA	NA	Mariqua Flycatcher, Marico Flycatcher	Gobemouche de Marico	NA	1	LC	NA	NA	NA	NA	NA	NA	NA	NA	NA	NA
Bradornis microrhynchus	22709054	ANIMALIA	CHORDATA	AVES	PASSERIFORMES	MUSCICAPIDAE	Bradornis	microrhynchus	(Reichenow, 1887)	NA	NA	NA	NA	NA	African Grey Flycatcher, Grey Flycatcher	Gobemouche grisâtre	NA	1	LC	NA	NA	NA	NA	NA	NA	NA	NA	NA	NA
Bradornis ussheri	22709226	ANIMALIA	CHORDATA	AVES	PASSERIFORMES	MUSCICAPIDAE	Bradornis	ussheri	(Sharpe, 1871)	NA	NA	NA	NA	Muscicapa ussheri	Ussher's Flycatcher	Gobemouche d'Ussher	NA	1	LC	NA	NA	NA	NA	NA	NA	NA	NA	NA	NA
Bradypterus alfredi	22714475	ANIMALIA	CHORDATA	AVES	PASSERIFORMES	LOCUSTELLIDAE	Bradypterus	alfredi	Hartlaub, 1890	NA	NA	NA	NA	NA	Bamboo Warbler, Bamboo Scrub-Warbler	Fauvette d'Alfred	NA	1	LC	NA	NA	NA	NA	NA	NA	NA	NA	NA	NA
Bradypterus baboecala	103793989	ANIMALIA	CHORDATA	AVES	PASSERIFORMES	LOCUSTELLIDAE	Bradypterus	baboecala	(Vieillot, 1817)	NA	NA	NA	NA	NA	Little Rush-warbler	NA	NA	1	LC	NA	NA	NA	NA	1	11	NA	NA	1	Malavi db May2019
Bradypterus bangwaensis	22724375	ANIMALIA	CHORDATA	AVES	PASSERIFORMES	LOCUSTELLIDAE	Bradypterus	bangwaensis	Delacour, 1943	NA	NA	NA	NA	NA	Bangwa Warbler, Bangwa Forest-warbler, Bangwa Forest Warbler, Cameroon Bracken-warbler	Fauvette brune du Cameroun	NA	2	NT	NA	NA	NA	NA	NA	NA	NA	NA	NA	NA
Bradypterus barratti	22714497	ANIMALIA	CHORDATA	AVES	PASSERIFORMES	LOCUSTELLIDAE	Bradypterus	barratti	Sharpe, 1876	NA	NA	NA	NA	NA	Barratt's Warbler, African Scrub-warbler, African Scrub-Warbler	Fauvette de Barratt	NA	1	LC	NA	NA	NA	NA	NA	NA	NA	NA	NA	NA
Bradypterus brunneus	22714564	ANIMALIA	CHORDATA	AVES	PASSERIFORMES	LOCUSTELLIDAE	Bradypterus	brunneus	(Sharpe, 1877)	NA	NA	NA	NA	Dromaeocercus brunneus	Brown Emu-tail, Brown Emutail	Dromaeocerque brun	NA	1	LC	NA	NA	NA	NA	NA	NA	NA	NA	NA	NA
Bradypterus carpalis	22714461	ANIMALIA	CHORDATA	AVES	PASSERIFORMES	LOCUSTELLIDAE	Bradypterus	carpalis	Chapin, 1916	NA	NA	NA	NA	NA	White-winged Swamp-warbler, White-winged Scrub-warbler, White-winged Scrub-Warbler, White-winged Swamp Warbler, White-winged Warbler	Fauvette à ailes blanches	NA	1	LC	NA	NA	NA	NA	NA	NA	NA	NA	NA	NA
Bradypterus centralis	103794018	ANIMALIA	CHORDATA	AVES	PASSERIFORMES	LOCUSTELLIDAE	Bradypterus	centralis	Neumann, 1908	NA	NA	NA	NA	NA	Highland Rush-warbler	NA	NA	1	LC	NA	NA	NA	NA	NA	NA	NA	NA	NA	NA
Bradypterus cinnamomeus	22714503	ANIMALIA	CHORDATA	AVES	PASSERIFORMES	LOCUSTELLIDAE	Bradypterus	cinnamomeus	(Rüppell, 1840)	NA	NA	NA	NA	NA	Cinnamon Bracken-warbler, Bracken Warbler, Cinnamon Bracken Warbler	Fauvette cannelle	NA	1	LC	NA	NA	NA	NA	NA	NA	NA	NA	NA	NA
Bradypterus grandis	22714454	ANIMALIA	CHORDATA	AVES	PASSERIFORMES	LOCUSTELLIDAE	Bradypterus	grandis	Ogilvie-Grant, 1917	NA	NA	NA	NA	NA	Dja River Swamp-warbler, Dja River Scrub-warbler, Dja River Warbler, Giant Swamp-warbler, Ja River Scrub Warbler, Ja River Scrub-Warbler	Bouscarle du Dja	NA	2	NT	NA	NA	NA	NA	NA	NA	NA	NA	NA	NA
Bradypterus graueri	22714468	ANIMALIA	CHORDATA	AVES	PASSERIFORMES	LOCUSTELLIDAE	Bradypterus	graueri	Neumann, 1908	NA	NA	NA	NA	NA	Grauer's Swamp-warbler, Grauer's Rush-warbler, Grauer's Scrub-Warbler, Grauer's Swamp Warbler	Fauvette de Grauer	NA	4	EN	NA	NA	NA	NA	NA	NA	NA	NA	NA	NA
Bradypterus lopezi	22714485	ANIMALIA	CHORDATA	AVES	PASSERIFORMES	LOCUSTELLIDAE	Bradypterus	lopezi	(Alexander, 1903)	NA	NA	NA	NA	NA	Evergreen-forest Warbler, Cameroon Scrub-warbler, Evergreen Forest Warbler	Fauvette brune des forêts	NA	1	LC	NA	NA	NA	NA	NA	NA	NA	NA	NA	NA
Bradypterus sylvaticus	22714480	ANIMALIA	CHORDATA	AVES	PASSERIFORMES	LOCUSTELLIDAE	Bradypterus	sylvaticus	Sundevall, 1860	NA	NA	NA	NA	NA	Knysna Warbler, Knysna Scrub-Warbler	Fauvette de Knysna	NA	3	VU	NA	NA	NA	NA	NA	NA	NA	NA	NA	NA
Branta bernicla	22679946	ANIMALIA	CHORDATA	AVES	ANSERIFORMES	ANATIDAE	Branta	bernicla	(Linnaeus, 1758)	NA	NA	NA	NA	NA	Brent Goose, Brant, Brant Goose	Bernache cravant	NA	1	LC	NA	NA	NA	NA	NA	NA	NA	NA	NA	NA
Branta canadensis	22679935	ANIMALIA	CHORDATA	AVES	ANSERIFORMES	ANATIDAE	Branta	canadensis	(Linnaeus, 1758)	NA	NA	NA	NA	NA	Canada Goose	NA	NA	1	LC	NA	NA	NA	NA	NA	NA	NA	NA	NA	NA
Branta hutchinsii	22733619	ANIMALIA	CHORDATA	AVES	ANSERIFORMES	ANATIDAE	Branta	hutchinsii	(Richardson, 1832)	NA	NA	NA	NA	NA	Cackling Goose	NA	NA	1	LC	NA	NA	NA	NA	NA	NA	NA	NA	NA	NA
Branta leucopsis	22679943	ANIMALIA	CHORDATA	AVES	ANSERIFORMES	ANATIDAE	Branta	leucopsis	(Bechstein, 1803)	NA	NA	NA	NA	NA	Barnacle Goose	NA	NA	1	LC	NA	NA	NA	NA	NA	NA	NA	NA	NA	NA
Branta ruficollis	22679954	ANIMALIA	CHORDATA	AVES	ANSERIFORMES	ANATIDAE	Branta	ruficollis	(Pallas, 1769)	NA	NA	NA	NA	NA	Red-breasted Goose	NA	Barnacla Cuellirroja	3	VU	NA	NA	NA	NA	NA	NA	NA	NA	NA	NA
Branta sandvicensis	22679929	ANIMALIA	CHORDATA	AVES	ANSERIFORMES	ANATIDAE	Branta	sandvicensis	(Vigors, 1834)	NA	NA	NA	NA	NA	Hawaiian Goose, Nene	NA	Barnacla Hawaiana, Barnacla Nené	3	VU	NA	NA	NA	NA	NA	NA	NA	NA	NA	NA
Brotogeris chiriri	22685963	ANIMALIA	CHORDATA	AVES	PSITTACIFORMES	PSITTACIDAE	Brotogeris	chiriri	(Vieillot, 1818)	NA	NA	NA	NA	NA	Yellow-chevroned Parakeet	NA	NA	1	LC	NA	NA	NA	NA	NA	NA	NA	NA	NA	NA
Brotogeris chrysoptera	22685986	ANIMALIA	CHORDATA	AVES	PSITTACIFORMES	PSITTACIDAE	Brotogeris	chrysoptera	(Linnaeus, 1766)	NA	NA	NA	NA	Brotogeris chrysopterus |Brotogeris chrysopterus |Brotogeris chrysopterus	Golden-winged Parakeet	NA	NA	1	LC	NA	NA	NA	NA	NA	NA	NA	NA	NA	NA
Brotogeris cyanoptera	22685983	ANIMALIA	CHORDATA	AVES	PSITTACIFORMES	PSITTACIDAE	Brotogeris	cyanoptera	(Salvadori, 1891)	NA	NA	NA	NA	NA	Cobalt-winged Parakeet	NA	NA	1	LC	NA	NA	NA	NA	NA	NA	NA	NA	NA	NA
Brotogeris jugularis	22685980	ANIMALIA	CHORDATA	AVES	PSITTACIFORMES	PSITTACIDAE	Brotogeris	jugularis	(Müller, 1776)	NA	NA	NA	NA	NA	Orange-chinned Parakeet	NA	NA	1	LC	NA	NA	NA	NA	NA	NA	NA	NA	NA	NA
Brotogeris pyrrhoptera	22685966	ANIMALIA	CHORDATA	AVES	PSITTACIFORMES	PSITTACIDAE	Brotogeris	pyrrhoptera	(Latham, 1801)	NA	NA	NA	NA	Brotogeris pyrrhopterus|Brotogeris pyrrhopterus|Brotogeris pyrrhopterus|Brotogeris pyrrhopterus|Brotogeris pyrrhopterus|Brotogeris pyrrhopterus	Grey-cheeked Parakeet, Gray-cheeked Parakeet	NA	Catita Macareña, Perico Cachetigris	4	EN	NA	NA	NA	NA	NA	NA	NA	NA	NA	NA
Brotogeris sanctithomae	22685994	ANIMALIA	CHORDATA	AVES	PSITTACIFORMES	PSITTACIDAE	Brotogeris	sanctithomae	(Müller, 1776)	NA	NA	NA	NA	NA	Tui Parakeet	NA	NA	1	LC	NA	NA	NA	NA	NA	NA	NA	NA	NA	NA
Brotogeris tirica	22685956	ANIMALIA	CHORDATA	AVES	PSITTACIFORMES	PSITTACIDAE	Brotogeris	tirica	(Gmelin, 1788)	NA	NA	NA	NA	NA	Plain Parakeet	NA	NA	1	LC	NA	NA	NA	NA	NA	NA	NA	NA	NA	NA
Brotogeris versicolurus	22685959	ANIMALIA	CHORDATA	AVES	PSITTACIFORMES	PSITTACIDAE	Brotogeris	versicolurus	(Müller, 1776)	NA	NA	NA	NA	NA	White-winged Parakeet, Canary-winged Parakeet	NA	NA	1	LC	NA	NA	NA	NA	NA	NA	NA	NA	NA	NA
Bubalornis albirostris	22718662	ANIMALIA	CHORDATA	AVES	PASSERIFORMES	PLOCEIDAE	Bubalornis	albirostris	(Vieillot, 1817)	NA	NA	NA	NA	NA	White-billed Buffalo-weaver, White-billed Buffalo Weaver, White-billed Buffalo-Weaver	Alecto à bec blanc	NA	1	LC	NA	NA	NA	NA	NA	NA	NA	NA	NA	NA
Bubalornis niger	22718668	ANIMALIA	CHORDATA	AVES	PASSERIFORMES	PLOCEIDAE	Bubalornis	niger	Smith, 1836	NA	NA	NA	NA	NA	Red-billed Buffalo-weaver, Red-billed Buffalo Weaver, Red-billed Buffalo-Weaver	Alecto à bec rouge	NA	1	LC	NA	NA	NA	NA	NA	NA	NA	NA	NA	NA
Bubo africanus	61741628	ANIMALIA	CHORDATA	AVES	STRIGIFORMES	STRIGIDAE	Bubo	africanus	(Temminck, 1821)	NA	NA	NA	NA	NA	Spotted Eagle-owl	NA	NA	1	LC	NA	NA	NA	NA	NA	NA	NA	NA	NA	NA
Bubo ascalaphus	22688938	ANIMALIA	CHORDATA	AVES	STRIGIFORMES	STRIGIDAE	Bubo	ascalaphus	Savigny, 1809	NA	NA	NA	NA	NA	Pharaoh Eagle-owl, Pharaoh Eagle-Owl	NA	NA	1	LC	NA	NA	NA	NA	NA	NA	NA	NA	NA	NA
Bubo bengalensis	22688934	ANIMALIA	CHORDATA	AVES	STRIGIFORMES	STRIGIDAE	Bubo	bengalensis	(Franklin, 1831)	NA	NA	NA	NA	NA	Rock Eagle-owl, Rock Eagle-Owl	NA	NA	1	LC	NA	NA	NA	NA	NA	NA	NA	NA	NA	NA
Bubo blakistoni	22689007	ANIMALIA	CHORDATA	AVES	STRIGIFORMES	STRIGIDAE	Bubo	blakistoni	Seebohm, 1884	NA	NA	NA	NA	Ketupa blakistoni	Blakiston's Eagle-owl, Blakiston's Fish-Owl	NA	Búho Manchú	4	EN	NA	NA	NA	NA	NA	NA	NA	NA	NA	NA
Bubo bubo	22688927	ANIMALIA	CHORDATA	AVES	STRIGIFORMES	STRIGIDAE	Bubo	bubo	(Linnaeus, 1758)	NA	NA	NA	NA	NA	Eurasian Eagle-owl, Eurasian Eagle Owl, Eurasian Eagle-Owl	NA	NA	1	LC	NA	NA	NA	NA	NA	NA	NA	NA	NA	NA
Bubo capensis	22688944	ANIMALIA	CHORDATA	AVES	STRIGIFORMES	STRIGIDAE	Bubo	capensis	Smith, 1834	NA	NA	NA	NA	NA	Cape Eagle-owl, Cape Eagle Owl, Cape Eagle-Owl	Grand-duc du Cap	NA	1	LC	NA	NA	NA	NA	NA	NA	NA	NA	NA	NA
Bubo cinerascens	61741660	ANIMALIA	CHORDATA	AVES	STRIGIFORMES	STRIGIDAE	Bubo	cinerascens	Guérin-Méneville, 1843	NA	NA	NA	NA	NA	Greyish Eagle-owl	NA	NA	1	LC	NA	NA	NA	NA	NA	NA	NA	NA	NA	NA
Bubo coromandus	22688992	ANIMALIA	CHORDATA	AVES	STRIGIFORMES	STRIGIDAE	Bubo	coromandus	(Latham, 1790)	NA	NA	NA	NA	NA	Dusky Eagle-owl, Dusky Eagle-Owl	NA	NA	1	LC	NA	NA	NA	NA	NA	NA	NA	NA	NA	NA
Bubo lacteus	22688986	ANIMALIA	CHORDATA	AVES	STRIGIFORMES	STRIGIDAE	Bubo	lacteus	(Temminck, 1820)	NA	NA	NA	NA	NA	Verreaux's Eagle-owl, Giant Eagle Owl, Verreaux's Eagle-Owl	Grand-duc de Verreaux	NA	1	LC	NA	NA	NA	NA	NA	NA	NA	NA	NA	NA
Bubo leucostictus	22688996	ANIMALIA	CHORDATA	AVES	STRIGIFORMES	STRIGIDAE	Bubo	leucostictus	Hartlaub, 1855	NA	NA	NA	NA	NA	Akun Eagle-owl, Akun Eagle Owl, Akun Eagle-Owl	Grand-duc tacheté	NA	1	LC	NA	NA	NA	NA	NA	NA	NA	NA	NA	NA
Bubo magellanicus	61752097	ANIMALIA	CHORDATA	AVES	STRIGIFORMES	STRIGIDAE	Bubo	magellanicus	(Gmelin, 1788)	NA	NA	NA	NA	NA	Magellanic Horned Owl	NA	NA	1	LC	NA	NA	NA	NA	NA	NA	NA	NA	NA	NA
Bubo nipalensis	22688970	ANIMALIA	CHORDATA	AVES	STRIGIFORMES	STRIGIDAE	Bubo	nipalensis	Hodgson, 1836	NA	NA	NA	NA	NA	Spot-bellied Eagle-owl, Forest Eagle-owl, Spot-bellied Eagle-Owl	NA	Búho Nepalí	1	LC	NA	NA	NA	NA	NA	NA	NA	NA	NA	NA
Bubo philippensis	22689002	ANIMALIA	CHORDATA	AVES	STRIGIFORMES	STRIGIDAE	Bubo	philippensis	(Kaup, 1851)	NA	NA	NA	NA	NA	Philippine Eagle-owl, Philippine Eagle-Owl	NA	Búho Filipino	3	VU	NA	NA	NA	NA	NA	NA	NA	NA	NA	NA
Bubo poensis	22730030	ANIMALIA	CHORDATA	AVES	STRIGIFORMES	STRIGIDAE	Bubo	poensis	Fraser, 1853	NA	NA	NA	NA	Bubo vosseleri	Fraser's Eagle-owl, Fraser's Eagle Owl	Grand-duc à aigrettes	NA	1	LC	NA	NA	NA	NA	NA	NA	NA	NA	NA	NA
Bubo scandiacus	22689055	ANIMALIA	CHORDATA	AVES	STRIGIFORMES	STRIGIDAE	Bubo	scandiacus	(Linnaeus, 1758)	NA	NA	NA	NA	Bubo scandiaca	Snowy Owl	NA	NA	3	VU	NA	NA	NA	NA	NA	NA	NA	NA	NA	NA
Bubo shelleyi	22688980	ANIMALIA	CHORDATA	AVES	STRIGIFORMES	STRIGIDAE	Bubo	shelleyi	(Sharpe & Ussher, 1872)	NA	NA	NA	NA	NA	Shelley's Eagle-owl, Shelley's Eagle Owl, Shelley's Eagle-Owl	Grand-duc de Shelley	NA	2	NT	NA	NA	NA	NA	NA	NA	NA	NA	NA	NA
Bubo sumatranus	22688976	ANIMALIA	CHORDATA	AVES	STRIGIFORMES	STRIGIDAE	Bubo	sumatranus	(Raffles, 1822)	NA	NA	NA	NA	NA	Barred Eagle-owl, Barred Eagle-Owl	NA	NA	1	LC	NA	NA	NA	NA	NA	NA	NA	NA	NA	NA
Bubo virginianus	61752071	ANIMALIA	CHORDATA	AVES	STRIGIFORMES	STRIGIDAE	Bubo	virginianus	(Gmelin, 1788)	NA	NA	NA	NA	NA	Great Horned Owl	NA	NA	1	LC	NA	NA	NA	NA	NA	NA	NA	NA	NA	NA
Bubulcus ibis	22697109	ANIMALIA	CHORDATA	AVES	PELECANIFORMES	ARDEIDAE	Bubulcus	ibis	(Linnaeus, 1758)	NA	NA	NA	NA	Ardea ibis ibis|Ardea ibis ibis|Ardeola ibis ibis	Cattle Egret	Héron garde-boeufs	NA	1	LC	1	2	NA	NA	NA	NA	1	NA	NA	Malavi db May2019
Bucanetes githagineus	22720513	ANIMALIA	CHORDATA	AVES	PASSERIFORMES	FRINGILLIDAE	Bucanetes	githagineus	(Lichtenstein, 1823)	NA	NA	NA	NA	Rhodopechys githaginea subspecies githaginea	Trumpeter Finch	Bouvreuil à ailes roses	NA	1	LC	NA	NA	NA	NA	NA	NA	NA	NA	NA	NA
Bucanetes mongolicus	22720520	ANIMALIA	CHORDATA	AVES	PASSERIFORMES	FRINGILLIDAE	Bucanetes	mongolicus	(Swinhoe, 1870)	NA	NA	NA	NA	Bucanetes mongolicus|Bucanetes mongolicus subspecies mongolicus|Eremopsaltria mongolica|Rhodopechys mongolica|Rhodopechys mongolica	Mongolian Finch, Mongolian Trumpeter Finch	NA	NA	1	LC	NA	NA	NA	NA	NA	NA	NA	NA	NA	NA
Buccanodon duchaillui	22681782	ANIMALIA	CHORDATA	AVES	PICIFORMES	LYBIIDAE	Buccanodon	duchaillui	(Cassin, 1856)	NA	NA	NA	NA	NA	Yellow-spotted Barbet	Barbican à taches jaunes	NA	1	LC	NA	NA	NA	NA	NA	NA	NA	NA	NA	NA
Bucco capensis	22682258	ANIMALIA	CHORDATA	AVES	PICIFORMES	BUCCONIDAE	Bucco	capensis	Linnaeus, 1766	NA	NA	NA	NA	NA	Collared Puffbird	NA	NA	1	LC	NA	NA	NA	NA	NA	NA	NA	NA	NA	NA
Bucephala albeola	22680462	ANIMALIA	CHORDATA	AVES	ANSERIFORMES	ANATIDAE	Bucephala	albeola	(Linnaeus, 1758)	NA	NA	NA	NA	NA	Bufflehead	NA	NA	1	LC	NA	NA	NA	NA	NA	NA	NA	NA	NA	NA
Bucephala clangula	22680455	ANIMALIA	CHORDATA	AVES	ANSERIFORMES	ANATIDAE	Bucephala	clangula	(Linnaeus, 1758)	NA	NA	NA	NA	NA	Common Goldeneye, Goldeneye	NA	NA	1	LC	NA	NA	NA	NA	NA	NA	NA	NA	NA	NA
Bucephala islandica	22680459	ANIMALIA	CHORDATA	AVES	ANSERIFORMES	ANATIDAE	Bucephala	islandica	(Gmelin, 1789)	NA	NA	NA	NA	NA	Barrow's Goldeneye	NA	NA	1	LC	NA	NA	NA	NA	NA	NA	NA	NA	NA	NA
Buceros bicornis	22682453	ANIMALIA	CHORDATA	AVES	BUCEROTIFORMES	BUCEROTIDAE	Buceros	bicornis	Linnaeus, 1758	NA	NA	NA	NA	NA	Great Hornbill	NA	NA	2	NT	NA	NA	NA	NA	NA	NA	NA	NA	NA	NA
Buceros hydrocorax	22727019	ANIMALIA	CHORDATA	AVES	BUCEROTIFORMES	BUCEROTIDAE	Buceros	hydrocorax	Linnaeus, 1766	NA	NA	NA	NA	NA	Northern Rufous Hornbill, Rufous Hornbill	NA	Cálao Rojipardo	3	VU	NA	NA	NA	NA	NA	NA	NA	NA	NA	NA
Buceros mindanensis	22727029	ANIMALIA	CHORDATA	AVES	BUCEROTIFORMES	BUCEROTIDAE	Buceros	mindanensis	Tweeddale, 1877	NA	NA	NA	NA	NA	Southern Rufous Hornbill	NA	NA	3	VU	NA	NA	NA	NA	NA	NA	NA	NA	NA	NA
Buceros rhinoceros	22682450	ANIMALIA	CHORDATA	AVES	BUCEROTIFORMES	BUCEROTIDAE	Buceros	rhinoceros	Linnaeus, 1758	NA	NA	NA	NA	NA	Rhinoceros Hornbill	NA	NA	2	NT	NA	NA	NA	NA	NA	NA	NA	NA	NA	NA
Bucorvus abyssinicus	22682632	ANIMALIA	CHORDATA	AVES	BUCEROTIFORMES	BUCEROTIDAE	Bucorvus	abyssinicus	(Boddaert, 1783)	NA	NA	NA	NA	NA	Northern Ground-hornbill, Abyssinian Ground Hornbill, Abyssinian Ground-Hornbill	Grand calao d'Abyssinie	NA	1	LC	NA	NA	NA	NA	NA	NA	NA	NA	NA	NA
Bucorvus leadbeateri	22682638	ANIMALIA	CHORDATA	AVES	BUCEROTIFORMES	BUCEROTIDAE	Bucorvus	leadbeateri	(Vigors, 1825)	NA	NA	NA	NA	Bucorvus cafer|Bucorvus leadbeateri subspecies leadbeateri	Southern Ground-hornbill, Southern Ground Hornbill, Southern Ground-Hornbill	Bucorve du Sud, Grand Calao terrestre	Cálao terrestre sureño	3	VU	NA	NA	NA	NA	NA	NA	NA	NA	NA	NA
Buettikoferella bivittata	22715521	ANIMALIA	CHORDATA	AVES	PASSERIFORMES	LOCUSTELLIDAE	Buettikoferella	bivittata	(Bonaparte, 1850)	NA	NA	NA	NA	NA	Buff-banded Bushbird, Buff-banded Grassbird, Buff-banded Thicketbird	NA	NA	1	LC	NA	NA	NA	NA	NA	NA	NA	NA	NA	NA
Bugeranus carunculatus	22692129	ANIMALIA	CHORDATA	AVES	GRUIFORMES	GRUIDAE	Bugeranus	carunculatus	(Gmelin, 1789)	NA	NA	NA	NA	Bugeranus carunculatus subspecies carunculatus|Grus carunculatus	Wattled Crane	Grue caronculée	Grulla Carunculada, Grulla Zarzo	3	VU	NA	NA	NA	NA	NA	NA	NA	NA	NA	NA
Bulweria bifax	22728804	ANIMALIA	CHORDATA	AVES	PROCELLARIIFORMES	PROCELLARIIDAE	Bulweria	bifax	Olson, 1975	NA	NA	NA	NA	NA	Small St Helena Petrel, St. Helena Bulwer's Petrel	NA	NA	6	EX	NA	NA	NA	NA	NA	NA	NA	NA	NA	NA
Bulweria bulwerii	22698132	ANIMALIA	CHORDATA	AVES	PROCELLARIIFORMES	PROCELLARIIDAE	Bulweria	bulwerii	(Jardine & Selby, 1828)	NA	NA	NA	NA	NA	Bulwer's Petrel	Pétrel de Bulwer	NA	1	LC	NA	NA	NA	NA	NA	NA	NA	NA	NA	NA
Bulweria fallax	22698136	ANIMALIA	CHORDATA	AVES	PROCELLARIIFORMES	PROCELLARIIDAE	Bulweria	fallax	Jouanin, 1955	NA	NA	NA	NA	NA	Jouanin's Petrel	Pétrel de Jouanin	NA	2	NT	NA	NA	NA	NA	NA	NA	NA	NA	NA	NA
Buphagus africanus	22711005	ANIMALIA	CHORDATA	AVES	PASSERIFORMES	BUPHAGIDAE	Buphagus	africanus	Linnaeus, 1766	NA	NA	NA	NA	NA	Yellow-billed Oxpecker	Pique-boeuf à bec jaune	NA	1	LC	NA	NA	NA	NA	NA	NA	NA	NA	NA	NA
Buphagus erythrorynchus	22711009	ANIMALIA	CHORDATA	AVES	PASSERIFORMES	BUPHAGIDAE	Buphagus	erythrorynchus	(Stanley, 1814)	NA	NA	NA	NA	NA	Red-billed Oxpecker	Pique-boeuf à bec rouge	NA	1	LC	NA	NA	NA	NA	NA	NA	NA	NA	NA	NA
Burhinus bistriatus	22693594	ANIMALIA	CHORDATA	AVES	CHARADRIIFORMES	BURHINIDAE	Burhinus	bistriatus	(Wagler, 1829)	NA	NA	NA	NA	NA	Double-striped Thick-knee	NA	NA	1	LC	NA	NA	NA	NA	NA	NA	NA	NA	NA	NA
Burhinus capensis	22693589	ANIMALIA	CHORDATA	AVES	CHARADRIIFORMES	BURHINIDAE	Burhinus	capensis	(Lichtenstein, 1823)	NA	NA	NA	NA	NA	Spotted Thick-knee, Spotted Dikkop	Oedicnème tachard	NA	1	LC	NA	NA	NA	NA	NA	NA	NA	NA	NA	NA
Burhinus grallarius	22693600	ANIMALIA	CHORDATA	AVES	CHARADRIIFORMES	BURHINIDAE	Burhinus	grallarius	(Latham, 1801)	NA	NA	NA	NA	NA	Bush Thick-knee, Bush Stone-curlew	NA	NA	1	LC	NA	NA	NA	NA	NA	NA	NA	NA	NA	NA
Burhinus indicus	45111544	ANIMALIA	CHORDATA	AVES	CHARADRIIFORMES	BURHINIDAE	Burhinus	indicus	(Salvadori, 1865)	NA	NA	NA	NA	NA	Indian Thick-knee	NA	NA	1	LC	NA	NA	NA	NA	NA	NA	NA	NA	NA	NA
Burhinus oedicnemus	45111439	ANIMALIA	CHORDATA	AVES	CHARADRIIFORMES	BURHINIDAE	Burhinus	oedicnemus	(Linnaeus, 1758)	NA	NA	NA	NA	NA	Eurasian Thick-knee, Stone Curlew	NA	NA	1	LC	NA	NA	NA	NA	NA	NA	NA	NA	NA	NA
Burhinus senegalensis	22693580	ANIMALIA	CHORDATA	AVES	CHARADRIIFORMES	BURHINIDAE	Burhinus	senegalensis	(Swainson, 1837)	NA	NA	NA	NA	NA	Senegal Thick-knee	Oedicnème du Sénégal	NA	1	LC	NA	NA	NA	NA	NA	NA	NA	NA	NA	NA
Burhinus superciliaris	22693597	ANIMALIA	CHORDATA	AVES	CHARADRIIFORMES	BURHINIDAE	Burhinus	superciliaris	(Tschudi, 1843)	NA	NA	NA	NA	NA	Peruvian Thick-knee	NA	NA	1	LC	NA	NA	NA	NA	NA	NA	NA	NA	NA	NA
Burhinus vermiculatus	22693584	ANIMALIA	CHORDATA	AVES	CHARADRIIFORMES	BURHINIDAE	Burhinus	vermiculatus	(Cabanis, 1868)	NA	NA	NA	NA	NA	Water Thick-knee, Water Dikkop	Oedicnème vermiculé	NA	1	LC	NA	NA	NA	NA	NA	NA	NA	NA	NA	NA
Busarellus nigricollis	22695842	ANIMALIA	CHORDATA	AVES	ACCIPITRIFORMES	ACCIPITRIDAE	Busarellus	nigricollis	(Latham, 1790)	NA	NA	NA	NA	NA	Black-collared Hawk	NA	NA	1	LC	NA	NA	NA	NA	NA	NA	NA	NA	NA	NA
Butastur indicus	22695726	ANIMALIA	CHORDATA	AVES	ACCIPITRIFORMES	ACCIPITRIDAE	Butastur	indicus	(Gmelin, 1788)	NA	NA	NA	NA	NA	Grey-faced Buzzard	NA	NA	1	LC	NA	NA	NA	NA	NA	NA	NA	NA	NA	NA
Butastur liventer	22695721	ANIMALIA	CHORDATA	AVES	ACCIPITRIFORMES	ACCIPITRIDAE	Butastur	liventer	(Temminck, 1827)	NA	NA	NA	NA	NA	Rufous-winged Buzzard, Rufous-winged Buzzard-eagle	NA	Busardo Alirrufo	1	LC	NA	NA	NA	NA	NA	NA	NA	NA	NA	NA
Butastur rufipennis	22695714	ANIMALIA	CHORDATA	AVES	ACCIPITRIFORMES	ACCIPITRIDAE	Butastur	rufipennis	(Sundevall, 1851)	NA	NA	NA	NA	NA	Grasshopper Buzzard	Busard des sauterelles	NA	1	LC	NA	NA	NA	NA	NA	NA	NA	NA	NA	NA
Butastur teesa	22695718	ANIMALIA	CHORDATA	AVES	ACCIPITRIFORMES	ACCIPITRIDAE	Butastur	teesa	(Franklin, 1831)	NA	NA	NA	NA	NA	White-eyed Buzzard	NA	NA	1	LC	NA	NA	NA	NA	NA	NA	NA	NA	NA	NA
Buteo albigula	22695900	ANIMALIA	CHORDATA	AVES	ACCIPITRIFORMES	ACCIPITRIDAE	Buteo	albigula	Philippi, 1899	NA	NA	NA	NA	NA	White-throated Hawk	NA	NA	1	LC	NA	NA	NA	NA	NA	NA	NA	NA	NA	NA
Buteo albonotatus	22695926	ANIMALIA	CHORDATA	AVES	ACCIPITRIFORMES	ACCIPITRIDAE	Buteo	albonotatus	Kaup, 1847	NA	NA	NA	NA	NA	Zone-tailed Hawk	NA	NA	1	LC	NA	NA	NA	NA	NA	NA	NA	NA	NA	NA
Buteo augur	22732019	ANIMALIA	CHORDATA	AVES	ACCIPITRIFORMES	ACCIPITRIDAE	Buteo	augur	(Rüppell, 1836)	NA	NA	NA	NA	NA	Augur Buzzard	Buse augure	NA	1	LC	NA	NA	NA	NA	NA	NA	NA	NA	NA	NA
Buteo auguralis	22695978	ANIMALIA	CHORDATA	AVES	ACCIPITRIFORMES	ACCIPITRIDAE	Buteo	auguralis	Salvadori, 1865	NA	NA	NA	NA	NA	Red-necked Buzzard	Buse à queue rousse	NA	1	LC	NA	NA	NA	NA	NA	NA	NA	NA	NA	NA
Buteo brachypterus	22695957	ANIMALIA	CHORDATA	AVES	ACCIPITRIFORMES	ACCIPITRIDAE	Buteo	brachypterus	Hartlaub, 1860	NA	NA	NA	NA	NA	Madagascar Buzzard	Buse de Madagascar	NA	1	LC	NA	NA	NA	NA	NA	NA	NA	NA	NA	NA
Buteo brachyurus	22695897	ANIMALIA	CHORDATA	AVES	ACCIPITRIFORMES	ACCIPITRIDAE	Buteo	brachyurus	Vieillot, 1816	NA	NA	NA	NA	NA	Short-tailed Hawk	NA	NA	1	LC	NA	NA	NA	NA	NA	NA	NA	NA	NA	NA
Buteo buteo	61695117	ANIMALIA	CHORDATA	AVES	ACCIPITRIFORMES	ACCIPITRIDAE	Buteo	buteo	(Linnaeus, 1758)	NA	NA	NA	NA	NA	Eurasian Buzzard, Common Buzzard	NA	NA	1	LC	NA	NA	3	11	2	10	NA	3	2	Malavi db May2019
Buteo galapagoensis	22695909	ANIMALIA	CHORDATA	AVES	ACCIPITRIFORMES	ACCIPITRIDAE	Buteo	galapagoensis	(Gould, 1837)	NA	NA	NA	NA	NA	Galapagos Hawk, Galápagos Hawk	NA	Busardo de Galápagos, Gavilán de Galapagos	3	VU	NA	NA	NA	NA	NA	NA	NA	NA	NA	NA
Buteo hemilasius	22695967	ANIMALIA	CHORDATA	AVES	ACCIPITRIFORMES	ACCIPITRIDAE	Buteo	hemilasius	Temminck & Schlegel, 1844	NA	NA	NA	NA	NA	Upland Buzzard	NA	NA	1	LC	NA	NA	NA	NA	NA	NA	NA	NA	NA	NA
Buteo jamaicensis	22695933	ANIMALIA	CHORDATA	AVES	ACCIPITRIFORMES	ACCIPITRIDAE	Buteo	jamaicensis	(Gmelin, 1788)	NA	NA	NA	NA	NA	Red-tailed Hawk	NA	NA	1	LC	NA	NA	NA	NA	NA	NA	NA	NA	NA	NA
Buteo japonicus	22732232	ANIMALIA	CHORDATA	AVES	ACCIPITRIFORMES	ACCIPITRIDAE	Buteo	japonicus	Temminck & Schlegel, 1844	NA	NA	NA	NA	NA	Japanese Buzzard, Eastern Buzzard	NA	NA	1	LC	NA	NA	NA	NA	NA	NA	NA	NA	NA	NA
Buteo lagopus	22695973	ANIMALIA	CHORDATA	AVES	ACCIPITRIFORMES	ACCIPITRIDAE	Buteo	lagopus	(Pontoppidan, 1763)	NA	NA	NA	NA	NA	Rough-legged Buzzard, Roughleg, Rough-legged Buzzard	NA	NA	1	LC	NA	NA	NA	NA	NA	NA	NA	NA	NA	NA
Buteo lineatus	22695883	ANIMALIA	CHORDATA	AVES	ACCIPITRIFORMES	ACCIPITRIDAE	Buteo	lineatus	(Gmelin, 1788)	NA	NA	NA	NA	NA	Red-shouldered Hawk	NA	NA	1	LC	NA	NA	NA	NA	NA	NA	NA	NA	NA	NA
Buteo nitidus	22727766	ANIMALIA	CHORDATA	AVES	ACCIPITRIFORMES	ACCIPITRIDAE	Buteo	nitidus	(Latham, 1790)	NA	NA	NA	NA	NA	Grey-lined Hawk	NA	NA	1	LC	NA	NA	NA	NA	NA	NA	NA	NA	NA	NA
Buteo oreophilus	22728020	ANIMALIA	CHORDATA	AVES	ACCIPITRIFORMES	ACCIPITRIDAE	Buteo	oreophilus	Hartert & Neumann, 1914	NA	NA	NA	NA	NA	Mountain Buzzard	NA	NA	2	NT	NA	NA	NA	NA	NA	NA	NA	NA	NA	NA
Buteo plagiatus	22727773	ANIMALIA	CHORDATA	AVES	ACCIPITRIFORMES	ACCIPITRIDAE	Buteo	plagiatus	(Schlegel, 1862)	NA	NA	NA	NA	NA	Grey Hawk	NA	NA	1	LC	NA	NA	NA	NA	NA	NA	NA	NA	NA	NA
Buteo platypterus	22695891	ANIMALIA	CHORDATA	AVES	ACCIPITRIFORMES	ACCIPITRIDAE	Buteo	platypterus	(Vieillot, 1823)	NA	NA	NA	NA	NA	Broad-winged Hawk	NA	NA	1	LC	NA	NA	NA	NA	NA	NA	NA	NA	NA	NA
Buteo refectus	22734099	ANIMALIA	CHORDATA	AVES	ACCIPITRIFORMES	ACCIPITRIDAE	Buteo	refectus	Portenko, 1929	NA	NA	NA	NA	NA	Himalayan Buzzard	NA	NA	1	LC	NA	NA	NA	NA	NA	NA	NA	NA	NA	NA
Buteo regalis	22695970	ANIMALIA	CHORDATA	AVES	ACCIPITRIFORMES	ACCIPITRIDAE	Buteo	regalis	(Gray, 1844)	NA	NA	NA	NA	NA	Ferruginous Hawk	NA	NA	1	LC	NA	NA	NA	NA	NA	NA	NA	NA	NA	NA
Buteo ridgwayi	22695886	ANIMALIA	CHORDATA	AVES	ACCIPITRIFORMES	ACCIPITRIDAE	Buteo	ridgwayi	(Cory, 1883)	NA	NA	NA	NA	NA	Ridgway's Hawk, Hispaniolan Hawk	NA	Busardo de la Española	5	CR	NA	NA	NA	NA	NA	NA	NA	NA	NA	NA
Buteo rufinus	22736562	ANIMALIA	CHORDATA	AVES	ACCIPITRIFORMES	ACCIPITRIDAE	Buteo	rufinus	(Cretzschmar, 1827)	NA	NA	NA	NA	NA	Long-legged Buzzard	NA	NA	1	LC	NA	NA	1	13	NA	NA	NA	1	NA	Malavi db May2019
Buteo rufofuscus	22695987	ANIMALIA	CHORDATA	AVES	ACCIPITRIFORMES	ACCIPITRIDAE	Buteo	rufofuscus	(Forster, 1798)	NA	NA	NA	NA	NA	Jackal Buzzard	Buse rounoir	NA	1	LC	NA	NA	NA	NA	NA	NA	NA	NA	NA	NA
Buteo socotraensis	22732235	ANIMALIA	CHORDATA	AVES	ACCIPITRIFORMES	ACCIPITRIDAE	Buteo	socotraensis	Porter & Kirwan, 2010	NA	NA	NA	NA	Buteo rufinus	Socotra Buzzard	NA	NA	3	VU	NA	NA	NA	NA	NA	NA	NA	NA	NA	NA
Buteo solitarius	22695929	ANIMALIA	CHORDATA	AVES	ACCIPITRIFORMES	ACCIPITRIDAE	Buteo	solitarius	Peale, 1848	NA	NA	NA	NA	NA	Hawaiian Hawk	NA	Busardo Hawaiano	2	NT	NA	NA	NA	NA	NA	NA	NA	NA	NA	NA
Buteo swainsoni	22695903	ANIMALIA	CHORDATA	AVES	ACCIPITRIFORMES	ACCIPITRIDAE	Buteo	swainsoni	Bonaparte, 1838	NA	NA	NA	NA	NA	Swainson's Hawk	NA	NA	1	LC	NA	NA	NA	NA	NA	NA	NA	NA	NA	NA
Buteo trizonatus	22735392	ANIMALIA	CHORDATA	AVES	ACCIPITRIFORMES	ACCIPITRIDAE	Buteo	trizonatus	(Rudebeck, 1957)	NA	NA	NA	NA	NA	Forest Buzzard	NA	NA	2	NT	NA	NA	NA	NA	NA	NA	NA	NA	NA	NA
Buteo ventralis	22695936	ANIMALIA	CHORDATA	AVES	ACCIPITRIFORMES	ACCIPITRIDAE	Buteo	ventralis	Gould, 1837	NA	NA	NA	NA	NA	Rufous-tailed Hawk	NA	Aguilucho Cola Colorada, Busardo Patagón	3	VU	NA	NA	NA	NA	NA	NA	NA	NA	NA	NA
Buteogallus aequinoctialis	22695808	ANIMALIA	CHORDATA	AVES	ACCIPITRIFORMES	ACCIPITRIDAE	Buteogallus	aequinoctialis	(Gmelin, 1788)	NA	NA	NA	NA	NA	Rufous Crab-hawk, Rufous Crab Hawk, Rufous Crab-Hawk	NA	NA	2	NT	NA	NA	NA	NA	NA	NA	NA	NA	NA	NA
Buteogallus anthracinus	22735514	ANIMALIA	CHORDATA	AVES	ACCIPITRIFORMES	ACCIPITRIDAE	Buteogallus	anthracinus	(Depp, 1830)	NA	NA	NA	NA	NA	Common Black Hawk, Common Black-Hawk	NA	NA	1	LC	NA	NA	NA	NA	NA	NA	NA	NA	NA	NA
Buteogallus coronatus	22695855	ANIMALIA	CHORDATA	AVES	ACCIPITRIFORMES	ACCIPITRIDAE	Buteogallus	coronatus	(Vieillot, 1817)	NA	NA	NA	NA	Harpyhaliaetus coronatus	Crowned Solitary Eagle, Crowned Solitary Eagle	NA	Aguila Coronada, Aguila de Azara	4	EN	NA	NA	NA	NA	NA	NA	NA	NA	NA	NA
Buteogallus gundlachii	22735287	ANIMALIA	CHORDATA	AVES	ACCIPITRIFORMES	ACCIPITRIDAE	Buteogallus	gundlachii	(Cabanis, 1855)	NA	NA	NA	NA	NA	Cuban Black Hawk, Cuban Black-Hawk	NA	NA	2	NT	NA	NA	NA	NA	NA	NA	NA	NA	NA	NA
Buteogallus lacernulatus	22695763	ANIMALIA	CHORDATA	AVES	ACCIPITRIFORMES	ACCIPITRIDAE	Buteogallus	lacernulatus	(Temminck, 1827)	NA	NA	NA	NA	Leucopternis lacernulata|Leucopternis lacernulata|Leucopternis lacernulata|Leucopternis lacernulata|Leucopternis lacernulata|Leucopternis lacernulata|Leucopternis lacernulatus	White-necked Hawk	NA	Busardo Cuelliblanco	3	VU	NA	NA	NA	NA	NA	NA	NA	NA	NA	NA
Buteogallus meridionalis	22695832	ANIMALIA	CHORDATA	AVES	ACCIPITRIFORMES	ACCIPITRIDAE	Buteogallus	meridionalis	(Latham, 1790)	NA	NA	NA	NA	Heterospizias meridionalis meridionalis	Savanna Hawk	NA	NA	1	LC	NA	NA	NA	NA	NA	NA	NA	NA	NA	NA
Buteogallus schistaceus	22695745	ANIMALIA	CHORDATA	AVES	ACCIPITRIFORMES	ACCIPITRIDAE	Buteogallus	schistaceus	(Sundevall, 1851)	NA	NA	NA	NA	Leucopternis schistacea|Leucopternis schistacea|Leucopternis schistacea|Leucopternis schistaceus	Slate-colored Hawk, Slate-colored Hawk	NA	NA	1	LC	NA	NA	NA	NA	NA	NA	NA	NA	NA	NA
Buteogallus solitarius	22695849	ANIMALIA	CHORDATA	AVES	ACCIPITRIFORMES	ACCIPITRIDAE	Buteogallus	solitarius	(Tschudi, 1844)	NA	NA	NA	NA	Harpyhaliaetus solitarius	Black Solitary Eagle, Black Solitary Eagle, Montane Solitary Eagle	NA	Aguila Solitaria	2	NT	NA	NA	NA	NA	NA	NA	NA	NA	NA	NA
Buteogallus urubitinga	22695827	ANIMALIA	CHORDATA	AVES	ACCIPITRIFORMES	ACCIPITRIDAE	Buteogallus	urubitinga	(Gmelin, 1788)	NA	NA	NA	NA	NA	Great Black Hawk, Great Black Hawk, Great Black-Hawk	NA	NA	1	LC	NA	NA	NA	NA	NA	NA	NA	NA	NA	NA
Buthraupis montana	22722601	ANIMALIA	CHORDATA	AVES	PASSERIFORMES	THRAUPIDAE	Buthraupis	montana	(D'Orbigny & Lafresnaye, 1837)	NA	NA	NA	NA	NA	Hooded Mountain-tanager, Hooded Mountain Tanager, Hooded Mountain-Tanager	NA	NA	1	LC	NA	NA	NA	NA	NA	NA	NA	NA	NA	NA
Butorides striata	22728182	ANIMALIA	CHORDATA	AVES	PELECANIFORMES	ARDEIDAE	Butorides	striata	(Linnaeus, 1758)	NA	NA	NA	NA	Butorides virescens	Green-backed Heron	NA	NA	1	LC	NA	NA	NA	NA	NA	NA	NA	NA	NA	NA
Bycanistes albotibialis	22682609	ANIMALIA	CHORDATA	AVES	BUCEROTIFORMES	BUCEROTIDAE	Bycanistes	albotibialis	(Cabanis & Reichenow, 1877)	NA	NA	NA	NA	Ceratogymna albotibialis albotibialis	White-thighed Hornbill	NA	NA	1	LC	NA	NA	NA	NA	NA	NA	NA	NA	NA	NA
Bycanistes brevis	22682570	ANIMALIA	CHORDATA	AVES	BUCEROTIFORMES	BUCEROTIDAE	Bycanistes	brevis	(Friedmann, 1929)	NA	NA	NA	NA	Ceratogymna brevis brevis	Silvery-cheeked Hornbill	Calao à joues argent	NA	1	LC	NA	NA	NA	NA	NA	NA	NA	NA	NA	NA
Bycanistes bucinator	22682548	ANIMALIA	CHORDATA	AVES	BUCEROTIFORMES	BUCEROTIDAE	Bycanistes	bucinator	(Temminck, 1824)	NA	NA	NA	NA	Ceratogymna bucinator bucinator	Trumpeter Hornbill	Calao trompette	NA	1	LC	NA	NA	NA	NA	NA	NA	NA	NA	NA	NA
Bycanistes cylindricus	22682585	ANIMALIA	CHORDATA	AVES	BUCEROTIFORMES	BUCEROTIDAE	Bycanistes	cylindricus	(Temminck, 1824)	NA	NA	NA	NA	Ceratogymna cylindricus subspecies cylindricus|Ceratogymna cylindricus subspecies cylindricus|Ceratogymna cylindricus subspecies cylindricus	Brown-cheeked Hornbill	NA	NA	3	VU	NA	NA	NA	NA	NA	NA	NA	NA	NA	NA
Bycanistes fistulator	22725962	ANIMALIA	CHORDATA	AVES	BUCEROTIFORMES	BUCEROTIDAE	Bycanistes	fistulator	(Cassin, 1852)	NA	NA	NA	NA	NA	Western Piping Hornbill, Piping Hornbill, White-tailed Hornbill	Calao siffleur	NA	1	LC	NA	NA	NA	NA	NA	NA	NA	NA	NA	NA
Bycanistes sharpii	22725974	ANIMALIA	CHORDATA	AVES	BUCEROTIFORMES	BUCEROTIDAE	Bycanistes	sharpii	(Elliot, 1873)	NA	NA	NA	NA	NA	Eastern Piping Hornbill	NA	NA	1	LC	NA	NA	NA	NA	NA	NA	NA	NA	NA	NA
Bycanistes subcylindricus	22682577	ANIMALIA	CHORDATA	AVES	BUCEROTIFORMES	BUCEROTIDAE	Bycanistes	subcylindricus	(Sclater, 1870)	NA	NA	NA	NA	Ceratogymna subcylindricus subspecies subcylindricus	Grey-cheeked Hornbill, Black-and-white Casqued Hornbill	Calao à joues grises	NA	1	LC	NA	NA	NA	NA	NA	NA	NA	NA	NA	NA
Cabalus modestus	22728873	ANIMALIA	CHORDATA	AVES	GRUIFORMES	RALLIDAE	Cabalus	modestus	(Hutton, 1872)	NA	NA	NA	NA	Gallirallus modestus subspecies modestus|Rallus modestus subspecies modestus	Chatham Rail, Chatham Island Rail, Chatham Islands Rail	NA	NA	6	EX	NA	NA	NA	NA	NA	NA	NA	NA	NA	NA
Cacatua alba	22684789	ANIMALIA	CHORDATA	AVES	PSITTACIFORMES	CACATUIDAE	Cacatua	alba	(Müller, 1776)	NA	NA	NA	NA	NA	White Cockatoo, Umbrella Cockatoo	NA	Cacatúa Alba, Cacatúa Blanca	4	EN	NA	NA	NA	NA	NA	NA	NA	NA	NA	NA
Cacatua ducorpsii	22684823	ANIMALIA	CHORDATA	AVES	PSITTACIFORMES	CACATUIDAE	Cacatua	ducorpsii	Pucheran, 1853	NA	NA	NA	NA	NA	Solomons Corella, Broad-crested Corella, Ducorps's Cockatoo	NA	NA	1	LC	NA	NA	NA	NA	NA	NA	NA	NA	NA	NA
Cacatua galerita	22684781	ANIMALIA	CHORDATA	AVES	PSITTACIFORMES	CACATUIDAE	Cacatua	galerita	(Latham, 1790)	NA	NA	NA	NA	NA	Sulphur-crested Cockatoo	NA	NA	1	LC	NA	NA	NA	NA	NA	NA	NA	NA	NA	NA
Cacatua goffiniana	22684800	ANIMALIA	CHORDATA	AVES	PSITTACIFORMES	CACATUIDAE	Cacatua	goffiniana	(Finsch, 1863)	NA	NA	NA	NA	Cacatua goffini |Cacatua goffini |Cacatua goffini |Cacatua goffini |Cacatua goffini	Tanimbar Corella, Goffin's Cockatoo, Tanimbar Corella	NA	Cacatúa de Goffin	2	NT	NA	NA	NA	NA	NA	NA	NA	NA	NA	NA
Cacatua haematuropygia	22684795	ANIMALIA	CHORDATA	AVES	PSITTACIFORMES	CACATUIDAE	Cacatua	haematuropygia	(Müller, 1776)	NA	NA	NA	NA	NA	Philippine Cockatoo, Red-vented Cockatoo	NA	Cacatúa de Cola Sangrante	5	CR	NA	NA	NA	NA	NA	NA	NA	NA	NA	NA
Cacatua leadbeateri	22684767	ANIMALIA	CHORDATA	AVES	PSITTACIFORMES	CACATUIDAE	Cacatua	leadbeateri	(Vigors, 1831)	NA	NA	NA	NA	Lophochroa leadbeateri leadbeateri	Major Mitchell's Cockatoo, Leadbeater's Cockatoo, Pink Cockatoo	NA	Cacatúa de Leadbeater, Cacatúa Inca	1	LC	NA	NA	NA	NA	NA	NA	NA	NA	NA	NA
Cacatua moluccensis	22684784	ANIMALIA	CHORDATA	AVES	PSITTACIFORMES	CACATUIDAE	Cacatua	moluccensis	(Gmelin, 1788)	NA	NA	NA	NA	NA	Salmon-crested Cockatoo, Moluccan Cockatoo	NA	Cacatúa de las Molucas	3	VU	NA	NA	NA	NA	NA	NA	NA	NA	NA	NA
Cacatua ophthalmica	22728429	ANIMALIA	CHORDATA	AVES	PSITTACIFORMES	CACATUIDAE	Cacatua	ophthalmica	Sclater, 1864	NA	NA	NA	NA	NA	Blue-eyed Cockatoo	NA	NA	3	VU	NA	NA	NA	NA	NA	NA	NA	NA	NA	NA
Cacatua pastinator	22684816	ANIMALIA	CHORDATA	AVES	PSITTACIFORMES	CACATUIDAE	Cacatua	pastinator	(Gould, 1841)	NA	NA	NA	NA	NA	Western Corella	NA	Cacatúa de Pico Afilado	1	LC	NA	NA	NA	NA	NA	NA	NA	NA	NA	NA
Cacatua sanguinea	22684813	ANIMALIA	CHORDATA	AVES	PSITTACIFORMES	CACATUIDAE	Cacatua	sanguinea	Gould, 1843	NA	NA	NA	NA	NA	Little Corella	NA	NA	1	LC	NA	NA	NA	NA	NA	NA	NA	NA	NA	NA
Cacatua sulphurea	22684777	ANIMALIA	CHORDATA	AVES	PSITTACIFORMES	CACATUIDAE	Cacatua	sulphurea	(Gmelin, 1788)	NA	NA	NA	NA	NA	Yellow-crested Cockatoo, Lesser Sulphur-crested Cockatoo	NA	NA	5	CR	NA	NA	NA	NA	NA	NA	NA	NA	NA	NA
Cacatua tenuirostris	22684820	ANIMALIA	CHORDATA	AVES	PSITTACIFORMES	CACATUIDAE	Cacatua	tenuirostris	(Kuhl, 1820)	NA	NA	NA	NA	NA	Long-billed Corella	NA	NA	1	LC	NA	NA	NA	NA	NA	NA	NA	NA	NA	NA
Cacicus cela	103792683	ANIMALIA	CHORDATA	AVES	PASSERIFORMES	ICTERIDAE	Cacicus	cela	(Linnaeus, 1758)	NA	NA	NA	NA	NA	Yellow-rumped Cacique	NA	NA	1	LC	NA	NA	NA	NA	NA	NA	NA	NA	NA	NA
Cacicus chrysonotus	22731290	ANIMALIA	CHORDATA	AVES	PASSERIFORMES	ICTERIDAE	Cacicus	chrysonotus	Lafresnaye & d'Orbigny, 1838	NA	NA	NA	NA	NA	Southern Mountain Cacique, Southern Mountain-Cacique	NA	NA	1	LC	NA	NA	NA	NA	NA	NA	NA	NA	NA	NA
Cacicus chrysopterus	22724046	ANIMALIA	CHORDATA	AVES	PASSERIFORMES	ICTERIDAE	Cacicus	chrysopterus	(Vigors, 1825)	NA	NA	NA	NA	NA	Golden-winged Cacique	NA	NA	1	LC	NA	NA	NA	NA	NA	NA	NA	NA	NA	NA
Cacicus haemorrhous	22724034	ANIMALIA	CHORDATA	AVES	PASSERIFORMES	ICTERIDAE	Cacicus	haemorrhous	(Linnaeus, 1766)	NA	NA	NA	NA	NA	Red-rumped Cacique	NA	NA	1	LC	NA	NA	NA	NA	NA	NA	NA	NA	NA	NA
Cacicus koepckeae	22724043	ANIMALIA	CHORDATA	AVES	PASSERIFORMES	ICTERIDAE	Cacicus	koepckeae	Lowery & O'Neill, 1965	NA	NA	NA	NA	NA	Selva Cacique	NA	NA	4	EN	NA	NA	NA	NA	NA	NA	NA	NA	NA	NA
Cacicus latirostris	22723997	ANIMALIA	CHORDATA	AVES	PASSERIFORMES	ICTERIDAE	Cacicus	latirostris	(Swainson, 1838)	NA	NA	NA	NA	Ocyalus latirostris|Psarocolius latirostris |Psarocolius latirostris latirostris	Band-tailed Oropendola	NA	NA	1	LC	NA	NA	NA	NA	NA	NA	NA	NA	NA	NA
Cacicus leucoramphus	22724049	ANIMALIA	CHORDATA	AVES	PASSERIFORMES	ICTERIDAE	Cacicus	leucoramphus	(Bonaparte, 1844)	NA	NA	NA	NA	NA	Northern Mountain Cacique, Northern Mountain-Cacique	NA	NA	1	LC	NA	NA	NA	NA	NA	NA	NA	NA	NA	NA
Cacicus microrhynchus	103792619	ANIMALIA	CHORDATA	AVES	PASSERIFORMES	ICTERIDAE	Cacicus	microrhynchus	(Sclater & Salvin, 1864)	NA	NA	NA	NA	NA	Scarlet-rumped Cacique	NA	NA	1	LC	NA	NA	NA	NA	NA	NA	NA	NA	NA	NA
Cacicus oseryi	22723976	ANIMALIA	CHORDATA	AVES	PASSERIFORMES	ICTERIDAE	Cacicus	oseryi	(Deville, 1849)	NA	NA	NA	NA	Clypicterus oseryi|Psarocolius oseryi |Psarocolius oseryi |Psarocolius oseryi	Casqued Oropendola	NA	NA	1	LC	NA	NA	NA	NA	NA	NA	NA	NA	NA	NA
Cacicus pacificus	103792633	ANIMALIA	CHORDATA	AVES	PASSERIFORMES	ICTERIDAE	Cacicus	pacificus	Chapman, 1915	NA	NA	NA	NA	NA	Pacific Cacique	NA	NA	1	LC	NA	NA	NA	NA	NA	NA	NA	NA	NA	NA
Cacicus sclateri	22724054	ANIMALIA	CHORDATA	AVES	PASSERIFORMES	ICTERIDAE	Cacicus	sclateri	(Dubois, 1887)	NA	NA	NA	NA	NA	Ecuadorian Cacique	NA	NA	1	LC	NA	NA	NA	NA	NA	NA	NA	NA	NA	NA
Cacicus solitarius	22724057	ANIMALIA	CHORDATA	AVES	PASSERIFORMES	ICTERIDAE	Cacicus	solitarius	Vieillot, 1816	NA	NA	NA	NA	Procacicus solitarius	Solitary Cacique, Solitary Black Cacique	NA	NA	1	LC	NA	NA	NA	NA	NA	NA	NA	NA	NA	NA
Cacicus uropygialis	22733589	ANIMALIA	CHORDATA	AVES	PASSERIFORMES	ICTERIDAE	Cacicus	uropygialis	Lafresnaye, 1843	NA	NA	NA	NA	NA	Subtropical Cacique	NA	NA	1	LC	NA	NA	NA	NA	NA	NA	NA	NA	NA	NA
Cacicus vitellinus	103792695	ANIMALIA	CHORDATA	AVES	PASSERIFORMES	ICTERIDAE	Cacicus	vitellinus	Lawrence, 1864	NA	NA	NA	NA	NA	Black-tailed Cacique	NA	NA	1	LC	NA	NA	NA	NA	NA	NA	NA	NA	NA	NA
Cacomantis aeruginosus	22683935	ANIMALIA	CHORDATA	AVES	CUCULIFORMES	CUCULIDAE	Cacomantis	aeruginosus	Salvadori, 1878	NA	NA	NA	NA	Cuculus heinrichi subspecies heinrichi	Moluccan Cuckoo	NA	NA	1	LC	NA	NA	NA	NA	NA	NA	NA	NA	NA	NA
Cacomantis castaneiventris	22683932	ANIMALIA	CHORDATA	AVES	CUCULIFORMES	CUCULIDAE	Cacomantis	castaneiventris	(Gould, 1867)	NA	NA	NA	NA	NA	Chestnut-breasted Cuckoo	NA	NA	1	LC	NA	NA	NA	NA	NA	NA	NA	NA	NA	NA
Cacomantis flabelliformis	22683941	ANIMALIA	CHORDATA	AVES	CUCULIFORMES	CUCULIDAE	Cacomantis	flabelliformis	Latham, 1801	NA	NA	NA	NA	NA	Fan-tailed Cuckoo	NA	NA	1	LC	NA	NA	NA	NA	NA	NA	NA	NA	NA	NA
Cacomantis merulinus	22683923	ANIMALIA	CHORDATA	AVES	CUCULIFORMES	CUCULIDAE	Cacomantis	merulinus	(Scopoli, 1786)	NA	NA	NA	NA	NA	Plaintive Cuckoo	NA	NA	1	LC	NA	NA	NA	NA	NA	NA	NA	NA	NA	NA
Cacomantis passerinus	22683920	ANIMALIA	CHORDATA	AVES	CUCULIFORMES	CUCULIDAE	Cacomantis	passerinus	(Vahl, 1797)	NA	NA	NA	NA	NA	Grey-bellied Cuckoo	NA	NA	1	LC	NA	NA	NA	NA	NA	NA	NA	NA	NA	NA
Cacomantis sonneratii	22683917	ANIMALIA	CHORDATA	AVES	CUCULIFORMES	CUCULIDAE	Cacomantis	sonneratii	(Latham, 1790)	NA	NA	NA	NA	NA	Banded Bay Cuckoo	NA	NA	1	LC	NA	NA	NA	NA	NA	NA	NA	NA	NA	NA
Cacomantis variolosus	61434337	ANIMALIA	CHORDATA	AVES	CUCULIFORMES	CUCULIDAE	Cacomantis	variolosus	(Vigors & Horsfield, 1826)	NA	NA	NA	NA	Cacomantis sepulcralis	Brush Cuckoo	NA	NA	1	LC	NA	NA	NA	NA	NA	NA	NA	NA	NA	NA
Cairina moschata	22680061	ANIMALIA	CHORDATA	AVES	ANSERIFORMES	ANATIDAE	Cairina	moschata	(Linnaeus, 1758)	NA	NA	NA	NA	NA	Muscovy Duck	NA	NA	1	LC	NA	NA	NA	NA	NA	NA	NA	NA	NA	NA
Calamanthus campestris	103691268	ANIMALIA	CHORDATA	AVES	PASSERIFORMES	ACANTHIZIDAE	Calamanthus	campestris	(Gould, 1841)	NA	NA	NA	NA	NA	Rufous Fieldwren	NA	NA	1	LC	NA	NA	NA	NA	NA	NA	NA	NA	NA	NA
Calamanthus cautus	22704614	ANIMALIA	CHORDATA	AVES	PASSERIFORMES	ACANTHIZIDAE	Calamanthus	cautus	(Gould, 1843)	NA	NA	NA	NA	Calamanthus cautus cautus|Hylacola cauta|Hylacola cautus cautus	Shy Heathwren, Shy Hylacola	NA	NA	1	LC	NA	NA	NA	NA	NA	NA	NA	NA	NA	NA
Calamanthus fuliginosus	22704600	ANIMALIA	CHORDATA	AVES	PASSERIFORMES	ACANTHIZIDAE	Calamanthus	fuliginosus	(Vigors & Horsfield, 1827)	NA	NA	NA	NA	NA	Striated Fieldwren, Striated Calamanthus	NA	NA	1	LC	NA	NA	NA	NA	NA	NA	NA	NA	NA	NA
Calamanthus montanellus	103691282	ANIMALIA	CHORDATA	AVES	PASSERIFORMES	ACANTHIZIDAE	Calamanthus	montanellus	Milligan, 1903	NA	NA	NA	NA	NA	Western Fieldwren	NA	NA	1	LC	NA	NA	NA	NA	NA	NA	NA	NA	NA	NA
Calamanthus pyrrhopygius	22704604	ANIMALIA	CHORDATA	AVES	PASSERIFORMES	ACANTHIZIDAE	Calamanthus	pyrrhopygius	(Vigors & Horsfield, 1827)	NA	NA	NA	NA	Calamanthus pyrrhopygia pyrrhopygia|Hylacola pyrrhopygia|Hylacola pyrrhopygius pyrrhopygius	Chestnut-rumped Heathwren, Chestnut-rumped Hylacola	NA	NA	1	LC	NA	NA	NA	NA	NA	NA	NA	NA	NA	NA
Calamonastes fasciolatus	22713890	ANIMALIA	CHORDATA	AVES	PASSERIFORMES	CISTICOLIDAE	Calamonastes	fasciolatus	(Smith, 1847)	NA	NA	NA	NA	Calamonastes fasciolatus fasciolatus|Camaroptera fasciolata	Barred Wren-warbler, Barred Wren-Warbler, Southern Barred Warbler	Camaroptère rayée	NA	1	LC	NA	NA	NA	NA	NA	NA	NA	NA	NA	NA
Calamonastes simplex	22713876	ANIMALIA	CHORDATA	AVES	PASSERIFORMES	CISTICOLIDAE	Calamonastes	simplex	(Cabanis, 1878)	NA	NA	NA	NA	Camaroptera simplex	Grey Wren-warbler, Grey Wren Warbler	Camaroptère modeste	NA	1	LC	NA	NA	NA	NA	NA	NA	NA	NA	NA	NA
Calamonastes stierlingi	22730924	ANIMALIA	CHORDATA	AVES	PASSERIFORMES	CISTICOLIDAE	Calamonastes	stierlingi	Reichenow, 1901	NA	NA	NA	NA	NA	Stierling's Wren-warbler	NA	NA	1	LC	NA	NA	NA	NA	NA	NA	NA	NA	NA	NA
Calamonastes undosus	103773990	ANIMALIA	CHORDATA	AVES	PASSERIFORMES	CISTICOLIDAE	Calamonastes	undosus	(Reichenow, 1882)	NA	NA	NA	NA	NA	Miombo Wren-warbler	NA	NA	1	LC	NA	NA	NA	NA	NA	NA	NA	NA	NA	NA
Calamonastides bensoni	103779336	ANIMALIA	CHORDATA	AVES	PASSERIFORMES	ACROCEPHALIDAE	Calamonastides	bensoni	(Amadon, 1954)	NA	NA	NA	NA	NA	Zambian Yellow Warbler	NA	NA	3	VU	NA	NA	NA	NA	NA	NA	NA	NA	NA	NA
Calamonastides gracilirostris	103779235	ANIMALIA	CHORDATA	AVES	PASSERIFORMES	ACROCEPHALIDAE	Calamonastides	gracilirostris	(Ogilvie-Grant, 1906)	NA	NA	NA	NA	NA	Papyrus Yellow Warbler	NA	NA	3	VU	NA	NA	NA	NA	NA	NA	NA	NA	NA	NA
Calamospiza melanocorys	22721049	ANIMALIA	CHORDATA	AVES	PASSERIFORMES	PASSERELLIDAE	Calamospiza	melanocorys	Stejneger, 1885	NA	NA	NA	NA	NA	Lark Bunting	NA	NA	1	LC	NA	NA	NA	NA	NA	NA	NA	NA	NA	NA
Calandrella acutirostris	22717325	ANIMALIA	CHORDATA	AVES	PASSERIFORMES	ALAUDIDAE	Calandrella	acutirostris	Hume, 1873	NA	NA	NA	NA	NA	Hume's Lark, Hume's Short-toed Lark	NA	NA	1	LC	NA	NA	NA	NA	NA	NA	NA	NA	NA	NA
Calandrella blanfordi	103766090	ANIMALIA	CHORDATA	AVES	PASSERIFORMES	ALAUDIDAE	Calandrella	blanfordi	(Shelley, 1902)	NA	NA	NA	NA	NA	Blanford's Lark	NA	NA	1	LC	NA	NA	NA	NA	NA	NA	NA	NA	NA	NA
Calandrella brachydactyla	103766207	ANIMALIA	CHORDATA	AVES	PASSERIFORMES	ALAUDIDAE	Calandrella	brachydactyla	(Leisler, 1814)	NA	NA	NA	NA	NA	Greater Short-toed Lark	NA	NA	1	LC	NA	NA	NA	NA	NA	NA	NA	NA	NA	NA
Calandrella cinerea	103766143	ANIMALIA	CHORDATA	AVES	PASSERIFORMES	ALAUDIDAE	Calandrella	cinerea	(Gmelin, 1789)	NA	NA	NA	NA	NA	Red-capped Lark	NA	NA	1	LC	NA	NA	NA	NA	NA	NA	NA	NA	NA	NA
Calandrella dukhunensis	103766226	ANIMALIA	CHORDATA	AVES	PASSERIFORMES	ALAUDIDAE	Calandrella	dukhunensis	(Sykes, 1832)	NA	NA	NA	NA	NA	Eastern Short-toed Lark	NA	NA	1	LC	NA	NA	NA	NA	NA	NA	NA	NA	NA	NA
Calandrella eremica	103766072	ANIMALIA	CHORDATA	AVES	PASSERIFORMES	ALAUDIDAE	Calandrella	eremica	(Reichenow & Peters, 1932)	NA	NA	NA	NA	NA	Rufous-capped Lark	NA	NA	1	LC	NA	NA	NA	NA	NA	NA	NA	NA	NA	NA
Calcarius lapponicus	22721033	ANIMALIA	CHORDATA	AVES	PASSERIFORMES	CALCARIIDAE	Calcarius	lapponicus	(Linnaeus, 1758)	NA	NA	NA	NA	NA	Lapland Longspur, Lapland Bunting	NA	NA	1	LC	NA	NA	NA	NA	NA	NA	NA	NA	NA	NA
Calcarius ornatus	22721040	ANIMALIA	CHORDATA	AVES	PASSERIFORMES	CALCARIIDAE	Calcarius	ornatus	(Townsend, 1837)	NA	NA	NA	NA	NA	Chestnut-collared Longspur	NA	NA	3	VU	NA	NA	NA	NA	NA	NA	NA	NA	NA	NA
Calcarius pictus	22721037	ANIMALIA	CHORDATA	AVES	PASSERIFORMES	CALCARIIDAE	Calcarius	pictus	(Swainson, 1832)	NA	NA	NA	NA	NA	Smith's Longspur	NA	NA	1	LC	NA	NA	NA	NA	NA	NA	NA	NA	NA	NA
Calendulauda africanoides	22717080	ANIMALIA	CHORDATA	AVES	PASSERIFORMES	ALAUDIDAE	Calendulauda	africanoides	(Smith, 1836)	NA	NA	NA	NA	Mirafra africanoides	Fawn-coloured Lark, Fawn-colored Lark	NA	NA	1	LC	NA	NA	NA	NA	NA	NA	NA	NA	NA	NA
Calendulauda albescens	22717176	ANIMALIA	CHORDATA	AVES	PASSERIFORMES	ALAUDIDAE	Calendulauda	albescens	(Lafresnaye, 1839)	NA	NA	NA	NA	Certhilauda albescens	Karoo Lark	Alouette de Karoo	NA	1	LC	NA	NA	NA	NA	NA	NA	NA	NA	NA	NA
Calendulauda alopex	22717086	ANIMALIA	CHORDATA	AVES	PASSERIFORMES	ALAUDIDAE	Calendulauda	alopex	(Sharpe, 1890)	NA	NA	NA	NA	Mirafra alopex	Foxy Lark, Abyssinian Lark	NA	NA	1	LC	NA	NA	NA	NA	NA	NA	NA	NA	NA	NA
Calendulauda burra	22717180	ANIMALIA	CHORDATA	AVES	PASSERIFORMES	ALAUDIDAE	Calendulauda	burra	(Bangs, 1930)	NA	NA	NA	NA	Certhilauda burra|Mirafra burra burra	Red Lark, Ferruginous Lark	Alouette ferrugineuse	NA	3	VU	NA	NA	NA	NA	NA	NA	NA	NA	NA	NA
Calendulauda erythrochlamys	22730531	ANIMALIA	CHORDATA	AVES	PASSERIFORMES	ALAUDIDAE	Calendulauda	erythrochlamys	(Strickland, 1853)	NA	NA	NA	NA	Certhilauda barlowi|Certhilauda erythrochlamys	Dune Lark	Alouette des dunes	NA	1	LC	NA	NA	NA	NA	NA	NA	NA	NA	NA	NA
Calendulauda poecilosterna	22717112	ANIMALIA	CHORDATA	AVES	PASSERIFORMES	ALAUDIDAE	Calendulauda	poecilosterna	(Reichenow, 1879)	NA	NA	NA	NA	Mirafra poecilosterna	Pink-breasted Lark	Alouette à poitrine rose	NA	1	LC	NA	NA	NA	NA	NA	NA	NA	NA	NA	NA
Calendulauda sabota	22717127	ANIMALIA	CHORDATA	AVES	PASSERIFORMES	ALAUDIDAE	Calendulauda	sabota	(Smith, 1836)	NA	NA	NA	NA	Mirafra sabota	Sabota Lark	Alouette sabota	NA	1	LC	NA	NA	NA	NA	NA	NA	NA	NA	NA	NA
Calherodius leuconotus	22697226	ANIMALIA	CHORDATA	AVES	PELECANIFORMES	ARDEIDAE	Calherodius	leuconotus	(Wagler, 1827)	NA	NA	NA	NA	Gorsachius leuconotus	White-backed Night-heron, White-backed Night Heron, White-backed Night-Heron	Bihoreau à dos blanc	NA	1	LC	NA	NA	NA	NA	NA	NA	NA	NA	NA	NA
Calicalicus madagascariensis	22708012	ANIMALIA	CHORDATA	AVES	PASSERIFORMES	VANGIDAE	Calicalicus	madagascariensis	(Linnaeus, 1766)	NA	NA	NA	NA	NA	Red-tailed Vanga	Calicalic malgache	NA	1	LC	NA	NA	NA	NA	NA	NA	NA	NA	NA	NA
Calicalicus rufocarpalis	22724537	ANIMALIA	CHORDATA	AVES	PASSERIFORMES	VANGIDAE	Calicalicus	rufocarpalis	Goodman, Hawkins & Domergue, 1997	NA	NA	NA	NA	NA	Red-shouldered Vanga	NA	NA	3	VU	NA	NA	NA	NA	NA	NA	NA	NA	NA	NA
Calidris acuminata	22693414	ANIMALIA	CHORDATA	AVES	CHARADRIIFORMES	SCOLOPACIDAE	Calidris	acuminata	(Horsfield, 1821)	NA	NA	NA	NA	NA	Sharp-tailed Sandpiper	Bécasseau à queue pointue	NA	1	LC	NA	NA	NA	NA	NA	NA	NA	NA	NA	NA
Calidris alba	22693369	ANIMALIA	CHORDATA	AVES	CHARADRIIFORMES	SCOLOPACIDAE	Calidris	alba	(Pallas, 1764)	NA	NA	NA	NA	NA	Sanderling	Bécasseau sanderling	NA	1	LC	NA	NA	NA	NA	NA	NA	NA	NA	NA	NA
Calidris alpina	22693427	ANIMALIA	CHORDATA	AVES	CHARADRIIFORMES	SCOLOPACIDAE	Calidris	alpina	(Linnaeus, 1758)	NA	NA	NA	NA	NA	Dunlin	Bécasseau variable	NA	1	LC	NA	NA	NA	NA	NA	NA	NA	NA	NA	NA
Calidris bairdii	22693404	ANIMALIA	CHORDATA	AVES	CHARADRIIFORMES	SCOLOPACIDAE	Calidris	bairdii	(Coues, 1861)	NA	NA	NA	NA	NA	Baird's Sandpiper	Bécasseau de Baird	NA	1	LC	NA	NA	NA	NA	NA	NA	NA	NA	NA	NA
Calidris canutus	22693363	ANIMALIA	CHORDATA	AVES	CHARADRIIFORMES	SCOLOPACIDAE	Calidris	canutus	(Linnaeus, 1758)	NA	NA	NA	NA	NA	Red Knot, Knot, Lesser Knot	Bécasseau maubèche	NA	2	NT	NA	NA	NA	NA	NA	NA	NA	NA	NA	NA
Calidris falcinellus	22693464	ANIMALIA	CHORDATA	AVES	CHARADRIIFORMES	SCOLOPACIDAE	Calidris	falcinellus	(Pontoppidan, 1763)	NA	NA	NA	NA	Limicola falcinellus	Broad-billed Sandpiper	Bécasseau falcinelle	NA	1	LC	NA	NA	NA	NA	NA	NA	NA	NA	NA	NA
Calidris ferruginea	22693431	ANIMALIA	CHORDATA	AVES	CHARADRIIFORMES	SCOLOPACIDAE	Calidris	ferruginea	(Pontoppidan 1763)	NA	NA	NA	NA	NA	Curlew Sandpiper	Bécasseau cocorli	NA	2	NT	NA	NA	NA	NA	NA	NA	NA	NA	NA	NA
Calidris fuscicollis	22693399	ANIMALIA	CHORDATA	AVES	CHARADRIIFORMES	SCOLOPACIDAE	Calidris	fuscicollis	(Vieillot, 1819)	NA	NA	NA	NA	Calidris fusicollis	White-rumped Sandpiper	Bécasseau de Bonaparte	NA	1	LC	NA	NA	NA	NA	NA	NA	NA	NA	NA	NA
Calidris himantopus	22693437	ANIMALIA	CHORDATA	AVES	CHARADRIIFORMES	SCOLOPACIDAE	Calidris	himantopus	(Bonaparte, 1826)	NA	NA	NA	NA	Micropalama himantopus |Micropalama himantopus |Micropalama himantopus |Micropalama himantopus |Micropalama himantopus himantopus	Stilt Sandpiper	NA	NA	1	LC	NA	NA	NA	NA	NA	NA	NA	NA	NA	NA
Calidris maritima	22693420	ANIMALIA	CHORDATA	AVES	CHARADRIIFORMES	SCOLOPACIDAE	Calidris	maritima	(Brünnich, 1764)	NA	NA	NA	NA	NA	Purple Sandpiper	Bécasseau violet	NA	1	LC	NA	NA	NA	NA	NA	NA	NA	NA	NA	NA
Calidris mauri	22693376	ANIMALIA	CHORDATA	AVES	CHARADRIIFORMES	SCOLOPACIDAE	Calidris	mauri	(Cabanis, 1857)	NA	NA	NA	NA	NA	Western Sandpiper	NA	NA	1	LC	NA	NA	NA	NA	NA	NA	NA	NA	NA	NA
Calidris melanotos	22693408	ANIMALIA	CHORDATA	AVES	CHARADRIIFORMES	SCOLOPACIDAE	Calidris	melanotos	(Vieillot, 1819)	NA	NA	NA	NA	NA	Pectoral Sandpiper	Bécasseau tacheté	NA	1	LC	NA	NA	NA	NA	NA	NA	NA	NA	NA	NA
Calidris minuta	22693379	ANIMALIA	CHORDATA	AVES	CHARADRIIFORMES	SCOLOPACIDAE	Calidris	minuta	(Leisler, 1812)	NA	NA	NA	NA	NA	Little Stint	Bécasseau minute	NA	1	LC	NA	NA	NA	NA	NA	NA	NA	NA	NA	NA
Calidris minutilla	22693396	ANIMALIA	CHORDATA	AVES	CHARADRIIFORMES	SCOLOPACIDAE	Calidris	minutilla	(Vieillot, 1819)	NA	NA	NA	NA	NA	Least Sandpiper	NA	NA	1	LC	NA	NA	NA	NA	NA	NA	NA	NA	NA	NA
Calidris ptilocnemis	22693424	ANIMALIA	CHORDATA	AVES	CHARADRIIFORMES	SCOLOPACIDAE	Calidris	ptilocnemis	(Coues, 1873)	NA	NA	NA	NA	NA	Rock Sandpiper	NA	NA	1	LC	NA	NA	NA	NA	NA	NA	NA	NA	NA	NA
Calidris pugnax	22693468	ANIMALIA	CHORDATA	AVES	CHARADRIIFORMES	SCOLOPACIDAE	Calidris	pugnax	(Linnaeus, 1758)	NA	NA	NA	NA	Philomachus pugnax	Ruff	Chevalier combattant	NA	1	LC	NA	NA	NA	NA	NA	NA	NA	NA	NA	NA
Calidris pusilla	22693373	ANIMALIA	CHORDATA	AVES	CHARADRIIFORMES	SCOLOPACIDAE	Calidris	pusilla	(Linnaeus, 1766)	NA	NA	NA	NA	NA	Semipalmated Sandpiper	NA	NA	2	NT	NA	NA	NA	NA	NA	NA	NA	NA	NA	NA
Calidris pygmaea	22693452	ANIMALIA	CHORDATA	AVES	CHARADRIIFORMES	SCOLOPACIDAE	Calidris	pygmaea	(Linnaeus, 1758)	NA	NA	NA	NA	Eurynorhynchus pygmeus	Spoon-billed Sandpiper, Spoonbill Sandpiper	NA	NA	5	CR	NA	NA	NA	NA	NA	NA	NA	NA	NA	NA
Calidris ruficollis	22693383	ANIMALIA	CHORDATA	AVES	CHARADRIIFORMES	SCOLOPACIDAE	Calidris	ruficollis	(Pallas, 1776)	NA	NA	NA	NA	NA	Red-necked Stint, Rufous-necked Stint	Bécasseau à col roux	NA	2	NT	NA	NA	NA	NA	1	17	NA	NA	1	Malavi db May2019
Calidris subminuta	22693392	ANIMALIA	CHORDATA	AVES	CHARADRIIFORMES	SCOLOPACIDAE	Calidris	subminuta	(Middendorff, 1853)	NA	NA	NA	NA	NA	Long-toed Stint	Bécasseau à longs doigts	NA	1	LC	NA	NA	NA	NA	NA	NA	NA	NA	NA	NA
Calidris subruficollis	22693447	ANIMALIA	CHORDATA	AVES	CHARADRIIFORMES	SCOLOPACIDAE	Calidris	subruficollis	(Vieillot, 1819)	NA	NA	NA	NA	Tryngites subruficollis	Buff-breasted Sandpiper	Bécasseau roussâtre	Correlimos Canelo	2	NT	NA	NA	NA	NA	NA	NA	NA	NA	NA	NA
Calidris temminckii	22693388	ANIMALIA	CHORDATA	AVES	CHARADRIIFORMES	SCOLOPACIDAE	Calidris	temminckii	(Leisler, 1812)	NA	NA	NA	NA	NA	Temminck's Stint	Bécasseau de Temminck	NA	1	LC	NA	NA	NA	NA	NA	NA	NA	NA	NA	NA
Calidris tenuirostris	22693359	ANIMALIA	CHORDATA	AVES	CHARADRIIFORMES	SCOLOPACIDAE	Calidris	tenuirostris	(Horsfield, 1821)	NA	NA	NA	NA	NA	Great Knot	Bécasseau d'Anadyr	NA	4	EN	NA	NA	NA	NA	NA	NA	NA	NA	NA	NA
Calidris virgata	22693356	ANIMALIA	CHORDATA	AVES	CHARADRIIFORMES	SCOLOPACIDAE	Calidris	virgata	Gmelin, 1789	NA	NA	NA	NA	Aphriza virgata	Surfbird	NA	NA	1	LC	NA	NA	NA	NA	NA	NA	NA	NA	NA	NA
Caliechthrus leucolophus	22684032	ANIMALIA	CHORDATA	AVES	CUCULIFORMES	CUCULIDAE	Caliechthrus	leucolophus	(Müller, 1840)	NA	NA	NA	NA	NA	White-crowned Cuckoo	NA	NA	1	LC	NA	NA	NA	NA	NA	NA	NA	NA	NA	NA
Caligavis chrysops	22704052	ANIMALIA	CHORDATA	AVES	PASSERIFORMES	MELIPHAGIDAE	Caligavis	chrysops	(Latham, 1801)	NA	NA	NA	NA	Lichenostomus chrysops	Yellow-faced Honeyeater	NA	NA	1	LC	NA	NA	NA	NA	NA	NA	NA	NA	NA	NA
Caligavis obscura	22704040	ANIMALIA	CHORDATA	AVES	PASSERIFORMES	MELIPHAGIDAE	Caligavis	obscura	(De Vis, 1897)	NA	NA	NA	NA	Lichenostomus obscurus	Obscure Honeyeater	NA	NA	1	LC	NA	NA	NA	NA	NA	NA	NA	NA	NA	NA
Caligavis subfrenata	22704037	ANIMALIA	CHORDATA	AVES	PASSERIFORMES	MELIPHAGIDAE	Caligavis	subfrenata	(Salvadori, 1876)	NA	NA	NA	NA	Lichenostomus subfrenatus	Black-throated Honeyeater	NA	NA	1	LC	NA	NA	NA	NA	NA	NA	NA	NA	NA	NA
Callacanthis burtoni	22720499	ANIMALIA	CHORDATA	AVES	PASSERIFORMES	FRINGILLIDAE	Callacanthis	burtoni	(Gould, 1838)	NA	NA	NA	NA	NA	Spectacled Finch	NA	NA	1	LC	NA	NA	NA	NA	NA	NA	NA	NA	NA	NA
Callaeas cinereus	103730380	ANIMALIA	CHORDATA	AVES	PASSERIFORMES	CALLAEIDAE	Callaeas	cinereus	(Gmelin, 1788)	NA	NA	NA	NA	NA	South Island Kokako	NA	NA	5	CR	NA	NA	NA	NA	NA	NA	NA	NA	NA	NA
Callaeas wilsoni	103730482	ANIMALIA	CHORDATA	AVES	PASSERIFORMES	CALLAEIDAE	Callaeas	wilsoni	(Bonaparte, 1850)	NA	NA	NA	NA	NA	North Island Kokako	NA	NA	2	NT	NA	NA	NA	NA	NA	NA	NA	NA	NA	NA
Calliope calliope	22709701	ANIMALIA	CHORDATA	AVES	PASSERIFORMES	MUSCICAPIDAE	Calliope	calliope	(Pallas, 1776)	NA	NA	NA	NA	Luscinia calliope	Siberian Rubythroat	NA	NA	1	LC	NA	NA	NA	NA	NA	NA	NA	NA	NA	NA
Calliope obscura	22709717	ANIMALIA	CHORDATA	AVES	PASSERIFORMES	MUSCICAPIDAE	Calliope	obscura	(Berezowski & Bianchi, 1891)	NA	NA	NA	NA	Erithacus obscurus subspecies obscurus|Luscinia obscura	Blackthroat, Black-throated Blue Robin	NA	NA	3	VU	NA	NA	NA	NA	NA	NA	NA	NA	NA	NA
Calliope pectardens	22709724	ANIMALIA	CHORDATA	AVES	PASSERIFORMES	MUSCICAPIDAE	Calliope	pectardens	David, 1871	NA	NA	NA	NA	Luscinia pectardens	Firethroat	NA	NA	2	NT	NA	NA	NA	NA	NA	NA	NA	NA	NA	NA
Calliope pectoralis	103768539	ANIMALIA	CHORDATA	AVES	PASSERIFORMES	MUSCICAPIDAE	Calliope	pectoralis	(Gould, 1837)	NA	NA	NA	NA	NA	Himalayan Rubythroat	NA	NA	1	LC	NA	NA	NA	NA	NA	NA	NA	NA	NA	NA
Calliope tschebaiewi	103768594	ANIMALIA	CHORDATA	AVES	PASSERIFORMES	MUSCICAPIDAE	Calliope	tschebaiewi	(Przevalski, 1876)	NA	NA	NA	NA	NA	Chinese Rubythroat	NA	NA	1	LC	NA	NA	NA	NA	NA	NA	NA	NA	NA	NA
Callipepla californica	22679603	ANIMALIA	CHORDATA	AVES	GALLIFORMES	ODONTOPHORIDAE	Callipepla	californica	(Shaw, 1798)	NA	NA	NA	NA	Lophortyx californica californica	California Quail	NA	NA	1	LC	NA	NA	NA	NA	NA	NA	NA	NA	NA	NA
Callipepla douglasii	22679597	ANIMALIA	CHORDATA	AVES	GALLIFORMES	ODONTOPHORIDAE	Callipepla	douglasii	(Vigors, 1829)	NA	NA	NA	NA	Lophortyx douglasii douglasii	Elegant Quail	NA	NA	1	LC	NA	NA	NA	NA	NA	NA	NA	NA	NA	NA
Callipepla gambelii	22679609	ANIMALIA	CHORDATA	AVES	GALLIFORMES	ODONTOPHORIDAE	Callipepla	gambelii	Gambel, 1843	NA	NA	NA	NA	Lophortyx gambelii gambelii	Gambel's Quail	NA	NA	1	LC	NA	NA	NA	NA	NA	NA	NA	NA	NA	NA
Callipepla squamata	22679594	ANIMALIA	CHORDATA	AVES	GALLIFORMES	ODONTOPHORIDAE	Callipepla	squamata	(Vigors, 1830)	NA	NA	NA	NA	NA	Scaled Quail	NA	NA	1	LC	NA	NA	NA	NA	NA	NA	NA	NA	NA	NA
Calliphlox amethystina	22688211	ANIMALIA	CHORDATA	AVES	CAPRIMULGIFORMES	TROCHILIDAE	Calliphlox	amethystina	(Boddaert, 1783)	NA	NA	NA	NA	NA	Amethyst Woodstar	NA	NA	1	LC	NA	NA	NA	NA	NA	NA	NA	NA	NA	NA
Calliphlox bryantae	22688153	ANIMALIA	CHORDATA	AVES	CAPRIMULGIFORMES	TROCHILIDAE	Calliphlox	bryantae	(Lawrence, 1867)	NA	NA	NA	NA	Philodice bryantae bryantae|Philodice bryantae bryantae	Magenta-throated Woodstar	NA	Colibrí Magenta	1	LC	NA	NA	NA	NA	NA	NA	NA	NA	NA	NA
Calliphlox evelynae	22688205	ANIMALIA	CHORDATA	AVES	CAPRIMULGIFORMES	TROCHILIDAE	Calliphlox	evelynae	(Bourcier, 1847)	NA	NA	NA	NA	Philodice evelynae evelynae	Bahama Woodstar	NA	NA	1	LC	NA	NA	NA	NA	NA	NA	NA	NA	NA	NA
Calliphlox mitchellii	22688163	ANIMALIA	CHORDATA	AVES	CAPRIMULGIFORMES	TROCHILIDAE	Calliphlox	mitchellii	(Bourcier, 1847)	NA	NA	NA	NA	Philodice mitchellii mitchellii|Philodice mitchellii mitchellii	Purple-throated Woodstar	NA	NA	1	LC	NA	NA	NA	NA	NA	NA	NA	NA	NA	NA
Callocephalon fimbriatum	22684755	ANIMALIA	CHORDATA	AVES	PSITTACIFORMES	CACATUIDAE	Callocephalon	fimbriatum	(Grant, 1803)	NA	NA	NA	NA	NA	Gang-gang Cockatoo	NA	NA	1	LC	NA	NA	NA	NA	NA	NA	NA	NA	NA	NA
Callonetta leucophrys	22680101	ANIMALIA	CHORDATA	AVES	ANSERIFORMES	ANATIDAE	Callonetta	leucophrys	(Vieillot, 1816)	NA	NA	NA	NA	NA	Ringed Teal	NA	NA	1	LC	NA	NA	NA	NA	NA	NA	NA	NA	NA	NA
Calochaetes coccineus	22722491	ANIMALIA	CHORDATA	AVES	PASSERIFORMES	THRAUPIDAE	Calochaetes	coccineus	(Sclater, 1858)	NA	NA	NA	NA	NA	Vermilion Tanager	NA	NA	1	LC	NA	NA	NA	NA	NA	NA	NA	NA	NA	NA
Caloenas maculata	22734732	ANIMALIA	CHORDATA	AVES	COLUMBIFORMES	COLUMBIDAE	Caloenas	maculata	(Gemelin, 1789)	NA	NA	NA	NA	NA	Liverpool Pigeon	NA	NA	6	EX	NA	NA	NA	NA	NA	NA	NA	NA	NA	NA
Caloenas nicobarica	22690974	ANIMALIA	CHORDATA	AVES	COLUMBIFORMES	COLUMBIDAE	Caloenas	nicobarica	(Linnaeus, 1758)	NA	NA	NA	NA	NA	Nicobar Pigeon, Nicobar Dove	NA	Paloma de Nicobar	2	NT	NA	NA	NA	NA	NA	NA	NA	NA	NA	NA
Calonectris borealis	22732244	ANIMALIA	CHORDATA	AVES	PROCELLARIIFORMES	PROCELLARIIDAE	Calonectris	borealis	(Cory, 1881)	NA	NA	NA	NA	NA	Cory's Shearwater	NA	NA	1	LC	NA	NA	NA	NA	NA	NA	NA	NA	NA	NA
Calonectris diomedea	45061132	ANIMALIA	CHORDATA	AVES	PROCELLARIIFORMES	PROCELLARIIDAE	Calonectris	diomedea	(Scopoli, 1769)	NA	NA	NA	NA	NA	Scopoli's Shearwater	NA	NA	1	LC	NA	NA	NA	NA	NA	NA	NA	NA	NA	NA
Calonectris edwardsii	22729421	ANIMALIA	CHORDATA	AVES	PROCELLARIIFORMES	PROCELLARIIDAE	Calonectris	edwardsii	(Oustalet, 1883)	NA	NA	NA	NA	NA	Cape Verde Shearwater	NA	NA	2	NT	NA	NA	NA	NA	NA	NA	NA	NA	NA	NA
Calonectris leucomelas	22698172	ANIMALIA	CHORDATA	AVES	PROCELLARIIFORMES	PROCELLARIIDAE	Calonectris	leucomelas	(Temminck, 1835)	NA	NA	NA	NA	NA	Streaked Shearwater	NA	NA	2	NT	NA	NA	NA	NA	NA	NA	NA	NA	NA	NA
Caloperdix oculeus	22679094	ANIMALIA	CHORDATA	AVES	GALLIFORMES	PHASIANIDAE	Caloperdix	oculeus	(Temminck, 1815)	NA	NA	NA	NA	Caloperdix oculea |Caloperdix oculea |Caloperdix oculea	Ferruginous Partridge	NA	Perdicilla Herrumbrosa	2	NT	NA	NA	NA	NA	NA	NA	NA	NA	NA	NA
Caloramphus fuliginosus	22727049	ANIMALIA	CHORDATA	AVES	PICIFORMES	MEGALAIMIDAE	Caloramphus	fuliginosus	(Temminck, 1830)	NA	NA	NA	NA	NA	Bornean Brown Barbet, Brown Barbet	NA	NA	1	LC	NA	NA	NA	NA	NA	NA	NA	NA	NA	NA
Caloramphus hayii	22727057	ANIMALIA	CHORDATA	AVES	PICIFORMES	MEGALAIMIDAE	Caloramphus	hayii	(J. E. Gray, 1831)	NA	NA	NA	NA	NA	Malay Brown Barbet	NA	NA	2	NT	NA	NA	NA	NA	NA	NA	NA	NA	NA	NA
Calothorax lucifer	22688185	ANIMALIA	CHORDATA	AVES	CAPRIMULGIFORMES	TROCHILIDAE	Calothorax	lucifer	(Swainson, 1827)	NA	NA	NA	NA	NA	Lucifer Hummingbird, Lucifer Sheartail	NA	NA	1	LC	NA	NA	NA	NA	NA	NA	NA	NA	NA	NA
Calothorax pulcher	22688189	ANIMALIA	CHORDATA	AVES	CAPRIMULGIFORMES	TROCHILIDAE	Calothorax	pulcher	Gould, 1859	NA	NA	NA	NA	NA	Beautiful Hummingbird, Beautiful Sheartail	NA	NA	1	LC	NA	NA	NA	NA	NA	NA	NA	NA	NA	NA
Calypte anna	22688199	ANIMALIA	CHORDATA	AVES	CAPRIMULGIFORMES	TROCHILIDAE	Calypte	anna	(Lesson, 1829)	NA	NA	NA	NA	NA	Anna's Hummingbird	NA	NA	1	LC	NA	NA	NA	NA	NA	NA	NA	NA	NA	NA
Calypte costae	22688202	ANIMALIA	CHORDATA	AVES	CAPRIMULGIFORMES	TROCHILIDAE	Calypte	costae	(Bourcier, 1839)	NA	NA	NA	NA	NA	Costa's Hummingbird	NA	NA	1	LC	NA	NA	NA	NA	NA	NA	NA	NA	NA	NA
Calyptocichla serinus	22712833	ANIMALIA	CHORDATA	AVES	PASSERIFORMES	PYCNONOTIDAE	Calyptocichla	serinus	(Verreaux & Verreaux, 1855)	NA	NA	NA	NA	NA	Golden Greenbul	Bulbul doré	NA	1	LC	NA	NA	NA	NA	NA	NA	NA	NA	NA	NA
Calyptomena hosii	22698754	ANIMALIA	CHORDATA	AVES	PASSERIFORMES	CALYPTOMENIDAE	Calyptomena	hosii	Sharpe, 1892	NA	NA	NA	NA	Calyptomena hosei hosei	Hose's Broadbill	NA	NA	2	NT	NA	NA	NA	NA	NA	NA	NA	NA	NA	NA
Calyptomena viridis	22698750	ANIMALIA	CHORDATA	AVES	PASSERIFORMES	CALYPTOMENIDAE	Calyptomena	viridis	Raffles, 1822	NA	NA	NA	NA	NA	Green Broadbill, Asian Green Broadbill	NA	NA	2	NT	NA	NA	NA	NA	NA	NA	NA	NA	NA	NA
Calyptomena whiteheadi	22698760	ANIMALIA	CHORDATA	AVES	PASSERIFORMES	CALYPTOMENIDAE	Calyptomena	whiteheadi	Sharpe, 1888	NA	NA	NA	NA	NA	Whitehead's Broadbill	NA	NA	1	LC	NA	NA	NA	NA	NA	NA	NA	NA	NA	NA
Calyptophilus frugivorus	22731255	ANIMALIA	CHORDATA	AVES	PASSERIFORMES	CALYPTOPHILIDAE	Calyptophilus	frugivorus	(Cory, 1883)	NA	NA	NA	NA	NA	Eastern Chat-tanager	NA	NA	2	NT	NA	NA	NA	NA	NA	NA	NA	NA	NA	NA
Calyptophilus tertius	22729082	ANIMALIA	CHORDATA	AVES	PASSERIFORMES	CALYPTOPHILIDAE	Calyptophilus	tertius	Wetmore, 1929	NA	NA	NA	NA	NA	Western Chat-tanager	NA	NA	3	VU	NA	NA	NA	NA	NA	NA	NA	NA	NA	NA
Calyptorhynchus banksii	22684744	ANIMALIA	CHORDATA	AVES	PSITTACIFORMES	CACATUIDAE	Calyptorhynchus	banksii	(Latham, 1790)	NA	NA	NA	NA	NA	Red-tailed Black-cockatoo, Red-tailed Black Cockatoo, Red-tailed Black-Cockatoo	NA	NA	1	LC	NA	NA	NA	NA	NA	NA	NA	NA	NA	NA
Calyptorhynchus lathami	22684749	ANIMALIA	CHORDATA	AVES	PSITTACIFORMES	CACATUIDAE	Calyptorhynchus	lathami	(Temminck, 1807)	NA	NA	NA	NA	NA	Glossy Black-cockatoo, Glossy Black Cockatoo, Glossy Black-Cockatoo	NA	Cacatúa Negra de Latham	1	LC	NA	NA	NA	NA	NA	NA	NA	NA	NA	NA
Calyptura cristata	22700827	ANIMALIA	CHORDATA	AVES	PASSERIFORMES	TYRANNIDAE	Calyptura	cristata	(Vieillot, 1818)	NA	NA	NA	NA	NA	Kinglet Calyptura, Kinglet Cotinga	NA	NA	5	CR	NA	NA	NA	NA	NA	NA	NA	NA	NA	NA
Camaroptera brachyura	103774592	ANIMALIA	CHORDATA	AVES	PASSERIFORMES	CISTICOLIDAE	Camaroptera	brachyura	(Vieillot, 1820)	NA	NA	NA	NA	NA	Bleating Camaroptera	NA	NA	1	LC	NA	NA	NA	NA	NA	NA	NA	NA	NA	NA
Camaroptera chloronota	103774800	ANIMALIA	CHORDATA	AVES	PASSERIFORMES	CISTICOLIDAE	Camaroptera	chloronota	Reichenow, 1895	NA	NA	NA	NA	NA	Olive-green Camaroptera	NA	NA	1	LC	NA	NA	NA	NA	NA	NA	NA	NA	NA	NA
Camaroptera harterti	103774747	ANIMALIA	CHORDATA	AVES	PASSERIFORMES	CISTICOLIDAE	Camaroptera	harterti	von Zedlitz, 1911	NA	NA	NA	NA	NA	Hartert's Camaroptera	NA	NA	1	LC	NA	NA	NA	NA	NA	NA	NA	NA	NA	NA
Camaroptera superciliaris	22713868	ANIMALIA	CHORDATA	AVES	PASSERIFORMES	CISTICOLIDAE	Camaroptera	superciliaris	(Fraser, 1843)	NA	NA	NA	NA	NA	Yellow-browed Camaroptera	Camaroptère à sourcils	NA	1	LC	NA	NA	NA	NA	NA	NA	NA	NA	NA	NA
Camaroptera toroensis	103774831	ANIMALIA	CHORDATA	AVES	PASSERIFORMES	CISTICOLIDAE	Camaroptera	toroensis	(Jackson, 1905)	NA	NA	NA	NA	NA	Tawny-breasted Camaroptera	NA	NA	1	LC	NA	NA	NA	NA	NA	NA	NA	NA	NA	NA
Campephaga flava	22706695	ANIMALIA	CHORDATA	AVES	PASSERIFORMES	CAMPEPHAGIDAE	Campephaga	flava	Vieillot, 1817	NA	NA	NA	NA	NA	Black Cuckooshrike, Black Cuckoo-shrike	Echenilleur noir	NA	1	LC	NA	NA	NA	NA	NA	NA	NA	NA	NA	NA
Campephaga petiti	22706690	ANIMALIA	CHORDATA	AVES	PASSERIFORMES	CAMPEPHAGIDAE	Campephaga	petiti	Oustalet, 1884	NA	NA	NA	NA	NA	Petit's Cuckooshrike, Petit's Cuckoo-shrike	Echenilleur de Petit	NA	1	LC	NA	NA	NA	NA	NA	NA	NA	NA	NA	NA
Campephaga phoenicea	22706700	ANIMALIA	CHORDATA	AVES	PASSERIFORMES	CAMPEPHAGIDAE	Campephaga	phoenicea	(Latham, 1790)	NA	NA	NA	NA	NA	Red-shouldered Cuckooshrike, Red-shouldered Cuckoo-shrike	Echenilleur à epaulettes rouges	NA	1	LC	NA	NA	NA	NA	NA	NA	NA	NA	NA	NA
Campephaga quiscalina	22706705	ANIMALIA	CHORDATA	AVES	PASSERIFORMES	CAMPEPHAGIDAE	Campephaga	quiscalina	Finsch, 1869	NA	NA	NA	NA	NA	Purple-throated Cuckooshrike, Purple-throated Cuckoo-shrike	Echenilleur pourpré	NA	1	LC	NA	NA	NA	NA	NA	NA	NA	NA	NA	NA
Campephilus gayaquilensis	22681408	ANIMALIA	CHORDATA	AVES	PICIFORMES	PICIDAE	Campephilus	gayaquilensis	(Lesson, 1845)	NA	NA	NA	NA	NA	Guayaquil Woodpecker	NA	NA	2	NT	NA	NA	NA	NA	NA	NA	NA	NA	NA	NA
Campephilus guatemalensis	22681402	ANIMALIA	CHORDATA	AVES	PICIFORMES	PICIDAE	Campephilus	guatemalensis	(Hartlaub, 1844)	NA	NA	NA	NA	NA	Pale-billed Woodpecker	NA	NA	1	LC	NA	NA	NA	NA	NA	NA	NA	NA	NA	NA
Campephilus haematogaster	22727150	ANIMALIA	CHORDATA	AVES	PICIFORMES	PICIDAE	Campephilus	haematogaster	(Tschudi, 1844)	NA	NA	NA	NA	NA	Crimson-bellied Woodpecker	NA	NA	1	LC	NA	NA	NA	NA	NA	NA	NA	NA	NA	NA
Campephilus imperialis	22681417	ANIMALIA	CHORDATA	AVES	PICIFORMES	PICIDAE	Campephilus	imperialis	(Gould, 1832)	NA	NA	NA	NA	NA	Imperial Woodpecker	NA	Carpintero Gigante, Pito Imperial, Pitoreal, Pitorreal Ocotero	5	CR	NA	NA	NA	NA	NA	NA	NA	NA	NA	NA
Campephilus leucopogon	22681411	ANIMALIA	CHORDATA	AVES	PICIFORMES	PICIDAE	Campephilus	leucopogon	(Valenciennes, 1826)	NA	NA	NA	NA	NA	Cream-backed Woodpecker	NA	NA	1	LC	NA	NA	NA	NA	NA	NA	NA	NA	NA	NA
Campephilus magellanicus	22681414	ANIMALIA	CHORDATA	AVES	PICIFORMES	PICIDAE	Campephilus	magellanicus	(King, 1828)	NA	NA	NA	NA	NA	Magellanic Woodpecker	NA	NA	1	LC	NA	NA	NA	NA	NA	NA	NA	NA	NA	NA
Campephilus melanoleucos	22681405	ANIMALIA	CHORDATA	AVES	PICIFORMES	PICIDAE	Campephilus	melanoleucos	(Gmelin, 1788)	NA	NA	NA	NA	NA	Crimson-crested Woodpecker	NA	NA	1	LC	NA	NA	NA	NA	NA	NA	NA	NA	NA	NA
Campephilus pollens	22681386	ANIMALIA	CHORDATA	AVES	PICIFORMES	PICIDAE	Campephilus	pollens	(Bonaparte, 1845)	NA	NA	NA	NA	NA	Powerful Woodpecker	NA	NA	1	LC	NA	NA	NA	NA	NA	NA	NA	NA	NA	NA
Campephilus principalis	22681425	ANIMALIA	CHORDATA	AVES	PICIFORMES	PICIDAE	Campephilus	principalis	(Linnaeus, 1758)	NA	NA	NA	NA	Picus principalis	Ivory-billed Woodpecker	NA	NA	5	CR	NA	NA	NA	NA	NA	NA	NA	NA	NA	NA
Campephilus robustus	22681399	ANIMALIA	CHORDATA	AVES	PICIFORMES	PICIDAE	Campephilus	robustus	(Lichtenstein, 1819)	NA	NA	NA	NA	NA	Robust Woodpecker	NA	NA	1	LC	NA	NA	NA	NA	NA	NA	NA	NA	NA	NA
Campephilus rubricollis	22681396	ANIMALIA	CHORDATA	AVES	PICIFORMES	PICIDAE	Campephilus	rubricollis	(Boddaert, 1783)	NA	NA	NA	NA	NA	Red-necked Woodpecker	NA	NA	1	LC	NA	NA	NA	NA	NA	NA	NA	NA	NA	NA
Campephilus splendens	22727159	ANIMALIA	CHORDATA	AVES	PICIFORMES	PICIDAE	Campephilus	splendens	Hargitt, 1889	NA	NA	NA	NA	NA	Splendid Woodpecker	NA	NA	2	NT	NA	NA	NA	NA	NA	NA	NA	NA	NA	NA
Campethera abingoni	22680902	ANIMALIA	CHORDATA	AVES	PICIFORMES	PICIDAE	Campethera	abingoni	(Smith, 1836)	NA	NA	NA	NA	NA	Golden-tailed Woodpecker	Pic à queue dorée	NA	1	LC	NA	NA	NA	NA	NA	NA	NA	NA	NA	NA
Campethera bennettii	22730259	ANIMALIA	CHORDATA	AVES	PICIFORMES	PICIDAE	Campethera	bennettii	(Smith, 1836)	NA	NA	NA	NA	NA	Bennett's Woodpecker	NA	NA	1	LC	NA	NA	NA	NA	NA	NA	NA	NA	NA	NA
Campethera cailliautii	22680919	ANIMALIA	CHORDATA	AVES	PICIFORMES	PICIDAE	Campethera	cailliautii	(Malherbe, 1849)	NA	NA	NA	NA	NA	Little Spotted Woodpecker, Little Spotted Woodpecker	Pic à dos vert	NA	1	LC	NA	NA	NA	NA	NA	NA	NA	NA	NA	NA
Campethera caroli	22680941	ANIMALIA	CHORDATA	AVES	PICIFORMES	PICIDAE	Campethera	caroli	Malherbe, 1852	NA	NA	NA	NA	NA	Brown-eared Woodpecker	Pic à oreillons bruns	NA	1	LC	NA	NA	NA	NA	NA	NA	NA	NA	NA	NA
Campethera maculosa	22680914	ANIMALIA	CHORDATA	AVES	PICIFORMES	PICIDAE	Campethera	maculosa	(Valenciennes, 1826)	NA	NA	NA	NA	NA	Little Green Woodpecker, Golden-backed Woodpecker	Pic barré	NA	1	LC	NA	NA	NA	NA	NA	NA	NA	NA	NA	NA
Campethera mombassica	22680906	ANIMALIA	CHORDATA	AVES	PICIFORMES	PICIDAE	Campethera	mombassica	(Fischer & Reichenow, 1884)	NA	NA	NA	NA	NA	Mombasa Woodpecker	Pic de Mombasa	NA	1	LC	NA	NA	NA	NA	NA	NA	NA	NA	NA	NA
Campethera nivosa	22680937	ANIMALIA	CHORDATA	AVES	PICIFORMES	PICIDAE	Campethera	nivosa	(Swainson, 1837)	NA	NA	NA	NA	NA	Buff-spotted Woodpecker	Pic tacheté	NA	1	LC	NA	NA	NA	NA	NA	NA	NA	NA	NA	NA
Campethera notata	22680910	ANIMALIA	CHORDATA	AVES	PICIFORMES	PICIDAE	Campethera	notata	(Lichtenstein, 1823)	NA	NA	NA	NA	NA	Knysna Woodpecker	Pic tigré	NA	2	NT	NA	NA	NA	NA	NA	NA	NA	NA	NA	NA
Campethera nubica	22680887	ANIMALIA	CHORDATA	AVES	PICIFORMES	PICIDAE	Campethera	nubica	(Boddaert, 1783)	NA	NA	NA	NA	NA	Nubian Woodpecker	Pic de Nubie	NA	1	LC	NA	NA	NA	NA	NA	NA	NA	NA	NA	NA
Campethera punctuligera	22680883	ANIMALIA	CHORDATA	AVES	PICIFORMES	PICIDAE	Campethera	punctuligera	(Wagler, 1827)	NA	NA	NA	NA	NA	Fine-spotted Woodpecker	Pic ponctué	NA	1	LC	NA	NA	NA	NA	NA	NA	NA	NA	NA	NA
Campethera scriptoricauda	22680897	ANIMALIA	CHORDATA	AVES	PICIFORMES	PICIDAE	Campethera	scriptoricauda	(Reichenow, 1896)	NA	NA	NA	NA	NA	Reichenow's Woodpecker	NA	NA	1	LC	NA	NA	NA	NA	NA	NA	NA	NA	NA	NA
Campethera taeniolaema	22726358	ANIMALIA	CHORDATA	AVES	PICIFORMES	PICIDAE	Campethera	taeniolaema	(Reichenow & Neumann, 1895)	NA	NA	NA	NA	NA	Fine-banded Woodpecker	NA	NA	1	LC	NA	NA	NA	NA	NA	NA	NA	NA	NA	NA
Campethera tullbergi	22726364	ANIMALIA	CHORDATA	AVES	PICIFORMES	PICIDAE	Campethera	tullbergi	(Sjöstedt, 1892)	NA	NA	NA	NA	NA	Tullberg's Woodpecker, Fine-banded Woodpecker	Pic de Tullberg	NA	1	LC	NA	NA	NA	NA	NA	NA	NA	NA	NA	NA
Campicoloides bifasciatus	22710231	ANIMALIA	CHORDATA	AVES	PASSERIFORMES	MUSCICAPIDAE	Campicoloides	bifasciatus	(Temminck, 1829)	NA	NA	NA	NA	Oenanthe bifasciata|Saxicola bifasciata bifasciata	Buff-streaked Chat	Traquet à ventre fauve	NA	1	LC	NA	NA	NA	NA	NA	NA	NA	NA	NA	NA
Campochaera sloetii	22706645	ANIMALIA	CHORDATA	AVES	PASSERIFORMES	CAMPEPHAGIDAE	Campochaera	sloetii	(Schlegel, 1866)	NA	NA	NA	NA	NA	Golden Cuckooshrike, Golden Cuckoo-shrike	NA	NA	1	LC	NA	NA	NA	NA	NA	NA	NA	NA	NA	NA
Camptorhynchus labradorius	22680418	ANIMALIA	CHORDATA	AVES	ANSERIFORMES	ANATIDAE	Camptorhynchus	labradorius	(Gmelin, 1789)	NA	NA	NA	NA	NA	Labrador Duck	Eider du Labrador	NA	6	EX	NA	NA	NA	NA	NA	NA	NA	NA	NA	NA
Camptostoma imberbe	22699177	ANIMALIA	CHORDATA	AVES	PASSERIFORMES	TYRANNIDAE	Camptostoma	imberbe	Sclater, 1857	NA	NA	NA	NA	NA	Northern Beardless Tyrannulet, Northern Beardless-tyrannulet, Northern Beardless-Tyrannulet	NA	NA	1	LC	NA	NA	NA	NA	NA	NA	NA	NA	NA	NA
Camptostoma obsoletum	22699182	ANIMALIA	CHORDATA	AVES	PASSERIFORMES	TYRANNIDAE	Camptostoma	obsoletum	(Temminck, 1824)	NA	NA	NA	NA	NA	Southern Beardless Tyrannulet, Southern Beardless-tyrannulet, Southern Beardless-Tyrannulet	NA	NA	1	LC	NA	NA	NA	NA	NA	NA	NA	NA	NA	NA
Campylopterus curvipennis	22727993	ANIMALIA	CHORDATA	AVES	CAPRIMULGIFORMES	TROCHILIDAE	Campylopterus	curvipennis	(Deppe, 1830)	NA	NA	NA	NA	Campylopterus excellens	Wedge-tailed Sabrewing	NA	NA	1	LC	NA	NA	NA	NA	NA	NA	NA	NA	NA	NA
Campylopterus cuvierii	22687041	ANIMALIA	CHORDATA	AVES	CAPRIMULGIFORMES	TROCHILIDAE	Campylopterus	cuvierii	(DeLattre & Bourcier, 1846)	NA	NA	NA	NA	Phaeochroa cuvierii|Phaeochroa cuvieri cuvieri	Scaly-breasted Sabrewing	NA	NA	1	LC	NA	NA	NA	NA	NA	NA	NA	NA	NA	NA
Campylopterus duidae	22687072	ANIMALIA	CHORDATA	AVES	CAPRIMULGIFORMES	TROCHILIDAE	Campylopterus	duidae	Chapman, 1929	NA	NA	NA	NA	NA	Buff-breasted Sabrewing	NA	NA	1	LC	NA	NA	NA	NA	NA	NA	NA	NA	NA	NA
Campylopterus ensipennis	22687078	ANIMALIA	CHORDATA	AVES	CAPRIMULGIFORMES	TROCHILIDAE	Campylopterus	ensipennis	(Swainson, 1822)	NA	NA	NA	NA	NA	White-tailed Sabrewing	NA	Ala de Sable Verde, Colibrí Coliblanco	2	NT	NA	NA	NA	NA	NA	NA	NA	NA	NA	NA
Campylopterus falcatus	22687083	ANIMALIA	CHORDATA	AVES	CAPRIMULGIFORMES	TROCHILIDAE	Campylopterus	falcatus	(Swainson, 1821)	NA	NA	NA	NA	NA	Lazuline Sabrewing	NA	NA	1	LC	NA	NA	NA	NA	NA	NA	NA	NA	NA	NA
Campylopterus hemileucurus	22687075	ANIMALIA	CHORDATA	AVES	CAPRIMULGIFORMES	TROCHILIDAE	Campylopterus	hemileucurus	(Deppe, 1830)	NA	NA	NA	NA	NA	Violet Sabrewing	NA	NA	1	LC	NA	NA	NA	NA	NA	NA	NA	NA	NA	NA
Campylopterus hyperythrus	22687069	ANIMALIA	CHORDATA	AVES	CAPRIMULGIFORMES	TROCHILIDAE	Campylopterus	hyperythrus	Cabanis, 1848	NA	NA	NA	NA	NA	Rufous-breasted Sabrewing	NA	NA	1	LC	NA	NA	NA	NA	NA	NA	NA	NA	NA	NA
Campylopterus largipennis	22687062	ANIMALIA	CHORDATA	AVES	CAPRIMULGIFORMES	TROCHILIDAE	Campylopterus	largipennis	(Boddaert, 1783)	NA	NA	NA	NA	NA	Grey-breasted Sabrewing, Gray-breasted Sabrewing	NA	NA	1	LC	NA	NA	NA	NA	NA	NA	NA	NA	NA	NA
Campylopterus phainopeplus	22687086	ANIMALIA	CHORDATA	AVES	CAPRIMULGIFORMES	TROCHILIDAE	Campylopterus	phainopeplus	Salvin & Godman, 1879	NA	NA	NA	NA	NA	Santa Marta Sabrewing	NA	Colibrí de Santa Marta	4	EN	NA	NA	NA	NA	NA	NA	NA	NA	NA	NA
Campylopterus rufus	22687066	ANIMALIA	CHORDATA	AVES	CAPRIMULGIFORMES	TROCHILIDAE	Campylopterus	rufus	Lesson, 1840	NA	NA	NA	NA	NA	Rufous Sabrewing	NA	NA	1	LC	NA	NA	NA	NA	NA	NA	NA	NA	NA	NA
Campylopterus villaviscensio	22687090	ANIMALIA	CHORDATA	AVES	CAPRIMULGIFORMES	TROCHILIDAE	Campylopterus	villaviscensio	(Bourcier, 1851)	NA	NA	NA	NA	NA	Napo Sabrewing	NA	Colibrí del Napo	2	NT	NA	NA	NA	NA	NA	NA	NA	NA	NA	NA
Campylorhamphus falcularius	22703188	ANIMALIA	CHORDATA	AVES	PASSERIFORMES	FURNARIIDAE	Campylorhamphus	falcularius	(Vieillot, 1822)	NA	NA	NA	NA	NA	Black-billed Scythebill	NA	NA	1	LC	NA	NA	NA	NA	NA	NA	NA	NA	NA	NA
Campylorhamphus multostriatus	103670382	ANIMALIA	CHORDATA	AVES	PASSERIFORMES	FURNARIIDAE	Campylorhamphus	multostriatus	(E. Snethlage, 1907)	NA	NA	NA	NA	NA	Xingu Scythebill	NA	NA	1	LC	NA	NA	NA	NA	NA	NA	NA	NA	NA	NA
Campylorhamphus probatus	103670340	ANIMALIA	CHORDATA	AVES	PASSERIFORMES	FURNARIIDAE	Campylorhamphus	probatus	Zimmer, 1934	NA	NA	NA	NA	NA	Tapajos Scythebill	NA	NA	1	LC	NA	NA	NA	NA	NA	NA	NA	NA	NA	NA
Campylorhamphus procurvoides	103670311	ANIMALIA	CHORDATA	AVES	PASSERIFORMES	FURNARIIDAE	Campylorhamphus	procurvoides	(Lafresnaye, 1850)	NA	NA	NA	NA	NA	Curve-billed Scythebill	NA	NA	1	LC	NA	NA	NA	NA	NA	NA	NA	NA	NA	NA
Campylorhamphus pusillus	22703191	ANIMALIA	CHORDATA	AVES	PASSERIFORMES	FURNARIIDAE	Campylorhamphus	pusillus	(Sclater, 1860)	NA	NA	NA	NA	NA	Brown-billed Scythebill	NA	NA	1	LC	NA	NA	NA	NA	NA	NA	NA	NA	NA	NA
Campylorhamphus trochilirostris	22703185	ANIMALIA	CHORDATA	AVES	PASSERIFORMES	FURNARIIDAE	Campylorhamphus	trochilirostris	(Lichtenstein, 1820)	NA	NA	NA	NA	NA	Red-billed Scythebill	NA	NA	1	LC	NA	NA	NA	NA	NA	NA	NA	NA	NA	NA
Campylorhynchus albobrunneus	22711316	ANIMALIA	CHORDATA	AVES	PASSERIFORMES	TROGLODYTIDAE	Campylorhynchus	albobrunneus	(Lawrence, 1862)	NA	NA	NA	NA	NA	White-headed Wren	NA	NA	1	LC	NA	NA	NA	NA	NA	NA	NA	NA	NA	NA
Campylorhynchus brunneicapillus	22711287	ANIMALIA	CHORDATA	AVES	PASSERIFORMES	TROGLODYTIDAE	Campylorhynchus	brunneicapillus	(Lafresnaye, 1835)	NA	NA	NA	NA	NA	Cactus Wren	NA	NA	1	LC	NA	NA	NA	NA	NA	NA	NA	NA	NA	NA
Campylorhynchus capistratus	103887650	ANIMALIA	CHORDATA	AVES	PASSERIFORMES	TROGLODYTIDAE	Campylorhynchus	capistratus	(Lesson, 1842)	NA	NA	NA	NA	NA	Rufous-backed Wren	NA	NA	1	LC	NA	NA	NA	NA	NA	NA	NA	NA	NA	NA
Campylorhynchus chiapensis	22711296	ANIMALIA	CHORDATA	AVES	PASSERIFORMES	TROGLODYTIDAE	Campylorhynchus	chiapensis	Salvin & Godman, 1891	NA	NA	NA	NA	NA	Giant Wren	NA	NA	1	LC	NA	NA	NA	NA	NA	NA	NA	NA	NA	NA
Campylorhynchus fasciatus	22711322	ANIMALIA	CHORDATA	AVES	PASSERIFORMES	TROGLODYTIDAE	Campylorhynchus	fasciatus	(Swainson, 1837)	NA	NA	NA	NA	NA	Fasciated Wren	NA	NA	1	LC	NA	NA	NA	NA	NA	NA	NA	NA	NA	NA
Campylorhynchus griseus	22711299	ANIMALIA	CHORDATA	AVES	PASSERIFORMES	TROGLODYTIDAE	Campylorhynchus	griseus	(Swainson, 1837)	NA	NA	NA	NA	NA	Bicolored Wren, Bicoloured Wren	NA	NA	1	LC	NA	NA	NA	NA	NA	NA	NA	NA	NA	NA
Campylorhynchus gularis	22711284	ANIMALIA	CHORDATA	AVES	PASSERIFORMES	TROGLODYTIDAE	Campylorhynchus	gularis	Sclater, 1861	NA	NA	NA	NA	NA	Spotted Wren	NA	NA	1	LC	NA	NA	NA	NA	NA	NA	NA	NA	NA	NA
Campylorhynchus humilis	103887386	ANIMALIA	CHORDATA	AVES	PASSERIFORMES	TROGLODYTIDAE	Campylorhynchus	humilis	Sclater, 1856	NA	NA	NA	NA	NA	Sclater's Wren	NA	NA	1	LC	NA	NA	NA	NA	NA	NA	NA	NA	NA	NA
Campylorhynchus jocosus	22711290	ANIMALIA	CHORDATA	AVES	PASSERIFORMES	TROGLODYTIDAE	Campylorhynchus	jocosus	Sclater, 1859	NA	NA	NA	NA	NA	Boucard's Wren	NA	NA	1	LC	NA	NA	NA	NA	NA	NA	NA	NA	NA	NA
Campylorhynchus megalopterus	22711309	ANIMALIA	CHORDATA	AVES	PASSERIFORMES	TROGLODYTIDAE	Campylorhynchus	megalopterus	Lafresnaye, 1845	NA	NA	NA	NA	NA	Grey-barred Wren, Gray-barred Wren	NA	NA	1	LC	NA	NA	NA	NA	NA	NA	NA	NA	NA	NA
Campylorhynchus nuchalis	22711319	ANIMALIA	CHORDATA	AVES	PASSERIFORMES	TROGLODYTIDAE	Campylorhynchus	nuchalis	Cabanis, 1847	NA	NA	NA	NA	NA	Stripe-backed Wren	NA	NA	1	LC	NA	NA	NA	NA	NA	NA	NA	NA	NA	NA
Campylorhynchus rufinucha	103887340	ANIMALIA	CHORDATA	AVES	PASSERIFORMES	TROGLODYTIDAE	Campylorhynchus	rufinucha	(Lesson, 1838)	NA	NA	NA	NA	NA	Rufous-naped Wren	NA	NA	1	LC	NA	NA	NA	NA	NA	NA	NA	NA	NA	NA
Campylorhynchus turdinus	22711306	ANIMALIA	CHORDATA	AVES	PASSERIFORMES	TROGLODYTIDAE	Campylorhynchus	turdinus	(Wied, 1821)	NA	NA	NA	NA	NA	Thrush-like Wren	NA	NA	1	LC	NA	NA	NA	NA	NA	NA	NA	NA	NA	NA
Campylorhynchus yucatanicus	22711293	ANIMALIA	CHORDATA	AVES	PASSERIFORMES	TROGLODYTIDAE	Campylorhynchus	yucatanicus	(Hellmayr, 1934)	NA	NA	NA	NA	NA	Yucatan Wren	NA	NA	2	NT	NA	NA	NA	NA	NA	NA	NA	NA	NA	NA
Campylorhynchus zonatus	22711313	ANIMALIA	CHORDATA	AVES	PASSERIFORMES	TROGLODYTIDAE	Campylorhynchus	zonatus	(Lesson, 1832)	NA	NA	NA	NA	NA	Band-backed Wren	NA	NA	1	LC	NA	NA	NA	NA	NA	NA	NA	NA	NA	NA
Canirallus oculeus	22692260	ANIMALIA	CHORDATA	AVES	GRUIFORMES	RALLIDAE	Canirallus	oculeus	(Hartlaub, 1855)	NA	NA	NA	NA	NA	Grey-throated Rail	Râle à gorge grise	NA	1	LC	NA	NA	NA	NA	NA	NA	NA	NA	NA	NA
Cantorchilus griseus	22711479	ANIMALIA	CHORDATA	AVES	PASSERIFORMES	TROGLODYTIDAE	Cantorchilus	griseus	(Todd, 1925)	NA	NA	NA	NA	Thryothorus griseus	Grey Wren, Gray Wren	NA	NA	1	LC	NA	NA	NA	NA	NA	NA	NA	NA	NA	NA
Cantorchilus guarayanus	22711473	ANIMALIA	CHORDATA	AVES	PASSERIFORMES	TROGLODYTIDAE	Cantorchilus	guarayanus	(Lafresnaye & D'Orbigny, 1837)	NA	NA	NA	NA	Thryothorus guarayanus	Fawn-breasted Wren	NA	NA	1	LC	NA	NA	NA	NA	NA	NA	NA	NA	NA	NA
Cantorchilus leucopogon	22711444	ANIMALIA	CHORDATA	AVES	PASSERIFORMES	TROGLODYTIDAE	Cantorchilus	leucopogon	(Salvadori & Festa, 1899)	NA	NA	NA	NA	Thryothorus leucopogon	Stripe-throated Wren	NA	NA	1	LC	NA	NA	NA	NA	NA	NA	NA	NA	NA	NA
Cantorchilus leucotis	22711467	ANIMALIA	CHORDATA	AVES	PASSERIFORMES	TROGLODYTIDAE	Cantorchilus	leucotis	(Lafresnaye, 1845)	NA	NA	NA	NA	Thryothorus leucotis	Buff-breasted Wren	NA	NA	1	LC	NA	NA	NA	NA	NA	NA	NA	NA	NA	NA
Cantorchilus longirostris	22711476	ANIMALIA	CHORDATA	AVES	PASSERIFORMES	TROGLODYTIDAE	Cantorchilus	longirostris	(Vieillot, 1819)	NA	NA	NA	NA	Thryothorus longirostris	Long-billed Wren	NA	NA	1	LC	NA	NA	NA	NA	NA	NA	NA	NA	NA	NA
Cantorchilus modestus	103889550	ANIMALIA	CHORDATA	AVES	PASSERIFORMES	TROGLODYTIDAE	Cantorchilus	modestus	(Cabanis, 1861)	NA	NA	NA	NA	NA	Plain Wren	NA	NA	1	LC	NA	NA	NA	NA	NA	NA	NA	NA	NA	NA
Cantorchilus nigricapillus	22711438	ANIMALIA	CHORDATA	AVES	PASSERIFORMES	TROGLODYTIDAE	Cantorchilus	nigricapillus	(Sclater, 1860)	NA	NA	NA	NA	Thryothorus nigricapillus	Bay Wren	NA	NA	1	LC	NA	NA	NA	NA	NA	NA	NA	NA	NA	NA
Cantorchilus semibadius	22711435	ANIMALIA	CHORDATA	AVES	PASSERIFORMES	TROGLODYTIDAE	Cantorchilus	semibadius	(Salvin, 1870)	NA	NA	NA	NA	Thryothorus semibadius	Riverside Wren	NA	NA	1	LC	NA	NA	NA	NA	NA	NA	NA	NA	NA	NA
Cantorchilus superciliaris	22711470	ANIMALIA	CHORDATA	AVES	PASSERIFORMES	TROGLODYTIDAE	Cantorchilus	superciliaris	(Lawrence, 1869)	NA	NA	NA	NA	Thryothorus superciliaris	Superciliated Wren	NA	NA	1	LC	NA	NA	NA	NA	NA	NA	NA	NA	NA	NA
Cantorchilus thoracicus	22711441	ANIMALIA	CHORDATA	AVES	PASSERIFORMES	TROGLODYTIDAE	Cantorchilus	thoracicus	(Salvin, 1865)	NA	NA	NA	NA	Thryothorus thoracicus	Stripe-breasted Wren	NA	NA	1	LC	NA	NA	NA	NA	NA	NA	NA	NA	NA	NA
Cantorchilus zeledoni	103889576	ANIMALIA	CHORDATA	AVES	PASSERIFORMES	TROGLODYTIDAE	Cantorchilus	zeledoni	(Ridgway, 1878)	NA	NA	NA	NA	NA	Canebrake Wren	NA	NA	1	LC	NA	NA	NA	NA	NA	NA	NA	NA	NA	NA
Capito auratus	22733724	ANIMALIA	CHORDATA	AVES	PICIFORMES	CAPITONIDAE	Capito	auratus	(Dumont, 1816)	NA	NA	NA	NA	NA	Gilded Barbet	NA	NA	1	LC	NA	NA	NA	NA	NA	NA	NA	NA	NA	NA
Capito aurovirens	22681905	ANIMALIA	CHORDATA	AVES	PICIFORMES	CAPITONIDAE	Capito	aurovirens	(Cuvier, 1829)	NA	NA	NA	NA	NA	Scarlet-crowned Barbet	NA	NA	1	LC	NA	NA	NA	NA	NA	NA	NA	NA	NA	NA
Capito brunneipectus	22681929	ANIMALIA	CHORDATA	AVES	PICIFORMES	CAPITONIDAE	Capito	brunneipectus	Chapman, 1921	NA	NA	NA	NA	NA	Brown-chested Barbet	NA	NA	1	LC	NA	NA	NA	NA	NA	NA	NA	NA	NA	NA
Capito dayi	22681917	ANIMALIA	CHORDATA	AVES	PICIFORMES	CAPITONIDAE	Capito	dayi	Cherrie, 1916	NA	NA	NA	NA	NA	Black-girdled Barbet	NA	NA	3	VU	NA	NA	NA	NA	NA	NA	NA	NA	NA	NA
Capito fitzpatricki	45359950	ANIMALIA	CHORDATA	AVES	PICIFORMES	CAPITONIDAE	Capito	fitzpatricki	Seeholzer, Winger, Harvey, Caceres & Weckstein, 2012	NA	NA	NA	NA	Capito wallacei subspecies fitzpatricki	Sira Barbet	NA	NA	2	NT	NA	NA	NA	NA	NA	NA	NA	NA	NA	NA
Capito hypoleucus	22681914	ANIMALIA	CHORDATA	AVES	PICIFORMES	CAPITONIDAE	Capito	hypoleucus	Salvin, 1897	NA	NA	NA	NA	NA	White-mantled Barbet	NA	NA	3	VU	NA	NA	NA	NA	NA	NA	NA	NA	NA	NA
Capito maculicoronatus	22681908	ANIMALIA	CHORDATA	AVES	PICIFORMES	CAPITONIDAE	Capito	maculicoronatus	Lawrence, 1861	NA	NA	NA	NA	NA	Spot-crowned Barbet	NA	NA	1	LC	NA	NA	NA	NA	NA	NA	NA	NA	NA	NA
Capito niger	22733719	ANIMALIA	CHORDATA	AVES	PICIFORMES	CAPITONIDAE	Capito	niger	(Müller, 1776)	NA	NA	NA	NA	NA	Black-spotted Barbet	NA	NA	1	LC	NA	NA	NA	NA	NA	NA	NA	NA	NA	NA
Capito quinticolor	22681920	ANIMALIA	CHORDATA	AVES	PICIFORMES	CAPITONIDAE	Capito	quinticolor	Elliot, 1865	NA	NA	NA	NA	NA	Five-colored Barbet, Five-colored Barbet	NA	NA	3	VU	NA	NA	NA	NA	NA	NA	NA	NA	NA	NA
Capito squamatus	22681911	ANIMALIA	CHORDATA	AVES	PICIFORMES	CAPITONIDAE	Capito	squamatus	Salvin, 1876	NA	NA	NA	NA	NA	Orange-fronted Barbet	NA	NA	2	NT	NA	NA	NA	NA	NA	NA	NA	NA	NA	NA
Capito wallacei	22729471	ANIMALIA	CHORDATA	AVES	PICIFORMES	CAPITONIDAE	Capito	wallacei	O'Neill, Lane, Kratter, Capparella et al., 2000	NA	NA	NA	NA	NA	Scarlet-banded Barbet	NA	NA	3	VU	NA	NA	NA	NA	NA	NA	NA	NA	NA	NA
Caprimulgus aegyptius	22689902	ANIMALIA	CHORDATA	AVES	CAPRIMULGIFORMES	CAPRIMULGIDAE	Caprimulgus	aegyptius	Lichtenstein, 1823	NA	NA	NA	NA	NA	Egyptian Nightjar	Engoulevent du désert	NA	1	LC	NA	NA	NA	NA	NA	NA	NA	NA	NA	NA
Caprimulgus affinis	22689985	ANIMALIA	CHORDATA	AVES	CAPRIMULGIFORMES	CAPRIMULGIDAE	Caprimulgus	affinis	Horsfield, 1821	NA	NA	NA	NA	NA	Savanna Nightjar	NA	NA	1	LC	NA	NA	NA	NA	NA	NA	NA	NA	NA	NA
Caprimulgus andamanicus	22725716	ANIMALIA	CHORDATA	AVES	CAPRIMULGIFORMES	CAPRIMULGIDAE	Caprimulgus	andamanicus	Hume, 1873	NA	NA	NA	NA	NA	Andaman Nightjar	NA	NA	1	LC	NA	NA	NA	NA	NA	NA	NA	NA	NA	NA
Caprimulgus asiaticus	22689969	ANIMALIA	CHORDATA	AVES	CAPRIMULGIFORMES	CAPRIMULGIDAE	Caprimulgus	asiaticus	Latham, 1790	NA	NA	NA	NA	NA	Indian Nightjar	NA	NA	1	LC	NA	NA	NA	NA	NA	NA	NA	NA	NA	NA
Caprimulgus atripennis	22689931	ANIMALIA	CHORDATA	AVES	CAPRIMULGIFORMES	CAPRIMULGIDAE	Caprimulgus	atripennis	Jerdon, 1845	NA	NA	NA	NA	NA	Jerdon's Nightjar	NA	NA	1	LC	NA	NA	NA	NA	NA	NA	NA	NA	NA	NA
Caprimulgus batesi	22690004	ANIMALIA	CHORDATA	AVES	CAPRIMULGIFORMES	CAPRIMULGIDAE	Caprimulgus	batesi	Sharpe, 1906	NA	NA	NA	NA	NA	Bates's Nightjar	Engoulevent de Bates	NA	1	LC	NA	NA	NA	NA	NA	NA	NA	NA	NA	NA
Caprimulgus celebensis	22689937	ANIMALIA	CHORDATA	AVES	CAPRIMULGIFORMES	CAPRIMULGIDAE	Caprimulgus	celebensis	Ogilvie-Grant, 1894	NA	NA	NA	NA	NA	Sulawesi Nightjar	NA	NA	1	LC	NA	NA	NA	NA	NA	NA	NA	NA	NA	NA
Caprimulgus centralasicus	22689909	ANIMALIA	CHORDATA	AVES	CAPRIMULGIFORMES	CAPRIMULGIDAE	Caprimulgus	centralasicus	Vaurie, 1960	NA	NA	NA	NA	NA	Vaurie's Nightjar	NA	NA	NA	DD	NA	NA	NA	NA	NA	NA	NA	NA	NA	NA
Caprimulgus clarus	22690012	ANIMALIA	CHORDATA	AVES	CAPRIMULGIFORMES	CAPRIMULGIDAE	Caprimulgus	clarus	Reichenow, 1892	NA	NA	NA	NA	NA	Slender-tailed Nightjar	Engoulevent de Reichenow	NA	1	LC	NA	NA	NA	NA	NA	NA	NA	NA	NA	NA
Caprimulgus climacurus	22690008	ANIMALIA	CHORDATA	AVES	CAPRIMULGIFORMES	CAPRIMULGIDAE	Caprimulgus	climacurus	Vieillot, 1825	NA	NA	NA	NA	NA	Long-tailed Nightjar	Engoulevent à longue queue	NA	1	LC	NA	NA	NA	NA	NA	NA	NA	NA	NA	NA
Caprimulgus concretus	22689993	ANIMALIA	CHORDATA	AVES	CAPRIMULGIFORMES	CAPRIMULGIDAE	Caprimulgus	concretus	Bonaparte, 1850	NA	NA	NA	NA	NA	Bonaparte's Nightjar, Bonaparte's Nightjar	NA	NA	3	VU	NA	NA	NA	NA	NA	NA	NA	NA	NA	NA
Caprimulgus donaldsoni	22689940	ANIMALIA	CHORDATA	AVES	CAPRIMULGIFORMES	CAPRIMULGIDAE	Caprimulgus	donaldsoni	Sharpe, 1895	NA	NA	NA	NA	NA	Donaldson-Smith's Nightjar	Engoulevent des épines	NA	1	LC	NA	NA	NA	NA	NA	NA	NA	NA	NA	NA
Caprimulgus europaeus	22689887	ANIMALIA	CHORDATA	AVES	CAPRIMULGIFORMES	CAPRIMULGIDAE	Caprimulgus	europaeus	Linnaeus, 1758	NA	NA	NA	NA	NA	European Nightjar, European Nightjar, Nightjar	Engoulevent d'Europe	NA	1	LC	NA	NA	NA	NA	NA	NA	NA	NA	NA	NA
Caprimulgus eximius	22689916	ANIMALIA	CHORDATA	AVES	CAPRIMULGIFORMES	CAPRIMULGIDAE	Caprimulgus	eximius	Temminck, 1826	NA	NA	NA	NA	NA	Golden Nightjar	Engoulevent doré	NA	1	LC	NA	NA	NA	NA	NA	NA	NA	NA	NA	NA
Caprimulgus fossii	22690016	ANIMALIA	CHORDATA	AVES	CAPRIMULGIFORMES	CAPRIMULGIDAE	Caprimulgus	fossii	Hartlaub, 1857	NA	NA	NA	NA	NA	Mozambique Nightjar, Gaboon Nightjar	Engoulevent du Mozambique	NA	1	LC	NA	NA	NA	NA	NA	NA	NA	NA	NA	NA
Caprimulgus fraenatus	22689893	ANIMALIA	CHORDATA	AVES	CAPRIMULGIFORMES	CAPRIMULGIDAE	Caprimulgus	fraenatus	Salvadori, 1884	NA	NA	NA	NA	NA	Sombre Nightjar, Dusky Nightjar	Engoulevent sombre	NA	1	LC	NA	NA	NA	NA	NA	NA	NA	NA	NA	NA
Caprimulgus indicus	22725692	ANIMALIA	CHORDATA	AVES	CAPRIMULGIFORMES	CAPRIMULGIDAE	Caprimulgus	indicus	Latham, 1790	NA	NA	NA	NA	NA	Jungle Nightjar, Gray Nightjar, Grey Nightjar	NA	NA	1	LC	NA	NA	NA	NA	NA	NA	NA	NA	NA	NA
Caprimulgus inornatus	22689977	ANIMALIA	CHORDATA	AVES	CAPRIMULGIFORMES	CAPRIMULGIDAE	Caprimulgus	inornatus	Heuglin, 1869	NA	NA	NA	NA	NA	Plain Nightjar	Engoulevent terne	NA	1	LC	NA	NA	NA	NA	NA	NA	NA	NA	NA	NA
Caprimulgus jotaka	22725702	ANIMALIA	CHORDATA	AVES	CAPRIMULGIFORMES	CAPRIMULGIDAE	Caprimulgus	jotaka	Temminck & Schlegel, 1847	NA	NA	NA	NA	NA	Grey Nightjar	NA	NA	1	LC	NA	NA	NA	NA	NA	NA	NA	NA	NA	NA
Caprimulgus longipennis	22690021	ANIMALIA	CHORDATA	AVES	CAPRIMULGIFORMES	CAPRIMULGIDAE	Caprimulgus	longipennis	Shaw, 1796	NA	NA	NA	NA	Macrodipteryx longipennis	Standard-winged Nightjar	Engoulevent à balanciers	NA	1	LC	NA	NA	NA	NA	NA	NA	NA	NA	NA	NA
Caprimulgus macrurus	22725708	ANIMALIA	CHORDATA	AVES	CAPRIMULGIFORMES	CAPRIMULGIDAE	Caprimulgus	macrurus	Horsfield, 1821	NA	NA	NA	NA	NA	Large-tailed Nightjar	NA	NA	1	LC	NA	NA	NA	NA	NA	NA	NA	NA	NA	NA
Caprimulgus madagascariensis	22689920	ANIMALIA	CHORDATA	AVES	CAPRIMULGIFORMES	CAPRIMULGIDAE	Caprimulgus	madagascariensis	Sganzin, 1840	NA	NA	NA	NA	NA	Madagascar Nightjar	Engoulevent malgache	NA	1	LC	NA	NA	NA	NA	NA	NA	NA	NA	NA	NA
Caprimulgus mahrattensis	22689906	ANIMALIA	CHORDATA	AVES	CAPRIMULGIFORMES	CAPRIMULGIDAE	Caprimulgus	mahrattensis	Sykes, 1832	NA	NA	NA	NA	NA	Sykes's Nightjar	NA	NA	1	LC	NA	NA	NA	NA	NA	NA	NA	NA	NA	NA
Caprimulgus manillensis	22689934	ANIMALIA	CHORDATA	AVES	CAPRIMULGIFORMES	CAPRIMULGIDAE	Caprimulgus	manillensis	Walden, 1875	NA	NA	NA	NA	NA	Philippine Nightjar	NA	NA	1	LC	NA	NA	NA	NA	NA	NA	NA	NA	NA	NA
Caprimulgus meesi	22732941	ANIMALIA	CHORDATA	AVES	CAPRIMULGIFORMES	CAPRIMULGIDAE	Caprimulgus	meesi	(Sangster & Rozendaal, 2004)	NA	NA	NA	NA	NA	Mees's Nightjar	NA	NA	1	LC	NA	NA	NA	NA	NA	NA	NA	NA	NA	NA
Caprimulgus natalensis	22689972	ANIMALIA	CHORDATA	AVES	CAPRIMULGIFORMES	CAPRIMULGIDAE	Caprimulgus	natalensis	Smith, 1845	NA	NA	NA	NA	NA	Swamp Nightjar, Natal Nightjar	Engoulevent à queue blanche	NA	1	LC	NA	NA	NA	NA	NA	NA	NA	NA	NA	NA
Caprimulgus nubicus	22689912	ANIMALIA	CHORDATA	AVES	CAPRIMULGIFORMES	CAPRIMULGIDAE	Caprimulgus	nubicus	Lichtenstein, 1823	NA	NA	NA	NA	NA	Nubian Nightjar	Engoulevent de Nubie	NA	1	LC	NA	NA	NA	NA	NA	NA	NA	NA	NA	NA
Caprimulgus pectoralis	22730097	ANIMALIA	CHORDATA	AVES	CAPRIMULGIFORMES	CAPRIMULGIDAE	Caprimulgus	pectoralis	Cuvier, 1816	NA	NA	NA	NA	Caprimulgus nigriscapularis	Fiery-necked Nightjar	Engoulevent musicien	NA	1	LC	NA	NA	NA	NA	NA	NA	NA	NA	NA	NA
Caprimulgus phalaena	22726346	ANIMALIA	CHORDATA	AVES	CAPRIMULGIFORMES	CAPRIMULGIDAE	Caprimulgus	phalaena	Hartlaub & Finsch, 1872	NA	NA	NA	NA	NA	Palau Nightjar	NA	NA	2	NT	NA	NA	NA	NA	NA	NA	NA	NA	NA	NA
Caprimulgus poliocephalus	22730103	ANIMALIA	CHORDATA	AVES	CAPRIMULGIFORMES	CAPRIMULGIDAE	Caprimulgus	poliocephalus	Rüppell, 1840	NA	NA	NA	NA	Caprimulgus ruwenzorii	Montane Nightjar, Mountain Nightjar	Engoulevent d'Abyssinie	NA	1	LC	NA	NA	NA	NA	NA	NA	NA	NA	NA	NA
Caprimulgus prigoginei	22689954	ANIMALIA	CHORDATA	AVES	CAPRIMULGIFORMES	CAPRIMULGIDAE	Caprimulgus	prigoginei	Louette, 1990	NA	NA	NA	NA	NA	Prigogine's Nightjar, Itombwe Nightjar	Engoulevent de Prigogine	NA	4	EN	NA	NA	NA	NA	NA	NA	NA	NA	NA	NA
Caprimulgus pulchellus	22689997	ANIMALIA	CHORDATA	AVES	CAPRIMULGIFORMES	CAPRIMULGIDAE	Caprimulgus	pulchellus	Salvadori, 1879	NA	NA	NA	NA	NA	Salvadori's Nightjar	NA	NA	2	NT	NA	NA	NA	NA	NA	NA	NA	NA	NA	NA
Caprimulgus ruficollis	22689875	ANIMALIA	CHORDATA	AVES	CAPRIMULGIFORMES	CAPRIMULGIDAE	Caprimulgus	ruficollis	Temminck, 1820	NA	NA	NA	NA	NA	Red-necked Nightjar	Engoulevent à collier roux	NA	1	LC	NA	NA	NA	NA	NA	NA	NA	NA	NA	NA
Caprimulgus rufigena	22689898	ANIMALIA	CHORDATA	AVES	CAPRIMULGIFORMES	CAPRIMULGIDAE	Caprimulgus	rufigena	Smith, 1845	NA	NA	NA	NA	NA	Rufous-cheeked Nightjar	Engoulevent à joues rousses	NA	1	LC	NA	NA	NA	NA	NA	NA	NA	NA	NA	NA
Caprimulgus solala	22724428	ANIMALIA	CHORDATA	AVES	CAPRIMULGIFORMES	CAPRIMULGIDAE	Caprimulgus	solala	Safford, Ash, Duckworth, Telfer & Zewdie, 1995	NA	NA	NA	NA	NA	Nechisar Nightjar	NA	NA	3	VU	NA	NA	NA	NA	NA	NA	NA	NA	NA	NA
Caprimulgus stellatus	22689981	ANIMALIA	CHORDATA	AVES	CAPRIMULGIFORMES	CAPRIMULGIDAE	Caprimulgus	stellatus	Blundell & Lovat, 1899	NA	NA	NA	NA	NA	Star-spotted Nightjar	Engoulevent étoilé	NA	1	LC	NA	NA	NA	NA	NA	NA	NA	NA	NA	NA
Caprimulgus tristigma	22689988	ANIMALIA	CHORDATA	AVES	CAPRIMULGIFORMES	CAPRIMULGIDAE	Caprimulgus	tristigma	Rüppell, 1840	NA	NA	NA	NA	NA	Freckled Nightjar, Freckled Rock Nightjar	Engoulevent pointillé	NA	1	LC	NA	NA	NA	NA	NA	NA	NA	NA	NA	NA
Caprimulgus vexillarius	22690025	ANIMALIA	CHORDATA	AVES	CAPRIMULGIFORMES	CAPRIMULGIDAE	Caprimulgus	vexillarius	(Gould, 1838)	NA	NA	NA	NA	Macrodipteryx vexillarius	Pennant-winged Nightjar	Engoulevent porte-étendard	NA	1	LC	NA	NA	NA	NA	NA	NA	NA	NA	NA	NA
Capsiempis flaveola	22699194	ANIMALIA	CHORDATA	AVES	PASSERIFORMES	TYRANNIDAE	Capsiempis	flaveola	(Lichtenstein, 1823)	NA	NA	NA	NA	Phylloscartes flaveolus subspecies flaveolus	Yellow Tyrannulet	NA	NA	1	LC	NA	NA	NA	NA	NA	NA	NA	NA	NA	NA
Caracara cheriway	22696255	ANIMALIA	CHORDATA	AVES	FALCONIFORMES	FALCONIDAE	Caracara	cheriway	Jacquin, 1784	NA	NA	NA	NA	NA	Crested Caracara, Northern Crested Caracara	NA	NA	1	LC	NA	NA	NA	NA	NA	NA	NA	NA	NA	NA
Caracara lutosa	22728892	ANIMALIA	CHORDATA	AVES	FALCONIFORMES	FALCONIDAE	Caracara	lutosa	Ridgway, 1876	NA	NA	NA	NA	Caracara lutosus|Polyborus lutosus subspecies lutosus	Guadalupe Caracara	NA	Carancho de Guadalupe	6	EX	NA	NA	NA	NA	NA	NA	NA	NA	NA	NA
Caracara plancus	22733377	ANIMALIA	CHORDATA	AVES	FALCONIFORMES	FALCONIDAE	Caracara	plancus	(Miller, 1777)	NA	NA	NA	NA	NA	Southern Caracara, Southern Crested Caracara	NA	NA	1	LC	NA	NA	NA	NA	NA	NA	NA	NA	NA	NA
Cardellina canadensis	22721882	ANIMALIA	CHORDATA	AVES	PASSERIFORMES	PARULIDAE	Cardellina	canadensis	(Linnaeus, 1766)	NA	NA	NA	NA	Wilsonia canadensis	Canada Warbler	NA	NA	1	LC	NA	NA	NA	NA	NA	NA	NA	NA	NA	NA
Cardellina pusilla	22721879	ANIMALIA	CHORDATA	AVES	PASSERIFORMES	PARULIDAE	Cardellina	pusilla	(Wilson, 1811)	NA	NA	NA	NA	Wilsonia pusilla	Wilson's Warbler	NA	NA	1	LC	NA	NA	NA	NA	NA	NA	NA	NA	NA	NA
Cardellina rubra	22721888	ANIMALIA	CHORDATA	AVES	PASSERIFORMES	PARULIDAE	Cardellina	rubra	(Swainson, 1827)	NA	NA	NA	NA	Ergaticus ruber	Red Warbler	NA	NA	1	LC	NA	NA	NA	NA	NA	NA	NA	NA	NA	NA
Cardellina rubrifrons	22721885	ANIMALIA	CHORDATA	AVES	PASSERIFORMES	PARULIDAE	Cardellina	rubrifrons	(Giraud, 1841)	NA	NA	NA	NA	NA	Red-faced Warbler	NA	NA	1	LC	NA	NA	NA	NA	NA	NA	NA	NA	NA	NA
Cardellina versicolor	22721891	ANIMALIA	CHORDATA	AVES	PASSERIFORMES	PARULIDAE	Cardellina	versicolor	(Salvin, 1864)	NA	NA	NA	NA	Ergaticus versicolor	Pink-headed Warbler	NA	NA	3	VU	NA	NA	NA	NA	NA	NA	NA	NA	NA	NA
Cardinalis cardinalis	22723819	ANIMALIA	CHORDATA	AVES	PASSERIFORMES	CARDINALIDAE	Cardinalis	cardinalis	(Linnaeus, 1758)	NA	NA	NA	NA	NA	Northern Cardinal	NA	NA	1	LC	NA	NA	NA	NA	NA	NA	NA	NA	NA	NA
Cardinalis phoeniceus	22723822	ANIMALIA	CHORDATA	AVES	PASSERIFORMES	CARDINALIDAE	Cardinalis	phoeniceus	Bonaparte, 1838	NA	NA	NA	NA	NA	Vermilion Cardinal	NA	NA	1	LC	NA	NA	NA	NA	NA	NA	NA	NA	NA	NA
Cardinalis sinuatus	22723825	ANIMALIA	CHORDATA	AVES	PASSERIFORMES	CARDINALIDAE	Cardinalis	sinuatus	Bonaparte, 1838	NA	NA	NA	NA	NA	Pyrrhuloxia	NA	NA	1	LC	NA	NA	NA	NA	NA	NA	NA	NA	NA	NA
Carduelis caniceps	103764968	ANIMALIA	CHORDATA	AVES	PASSERIFORMES	FRINGILLIDAE	Carduelis	caniceps	Vigors, 1831	NA	NA	NA	NA	NA	Eastern Goldfinch	NA	NA	1	LC	NA	NA	NA	NA	NA	NA	NA	NA	NA	NA
Carduelis carduelis	103764950	ANIMALIA	CHORDATA	AVES	PASSERIFORMES	FRINGILLIDAE	Carduelis	carduelis	(Linnaeus, 1758)	NA	NA	NA	NA	NA	European Goldfinch	NA	NA	1	LC	2	21	1	16	1	2	2	1	1	Malavi db May2019
Carduelis citrinella	22720062	ANIMALIA	CHORDATA	AVES	PASSERIFORMES	FRINGILLIDAE	Carduelis	citrinella	(Pallas, 1764)	NA	NA	NA	NA	Serinus citrinella	Citril Finch, Alpine Citril Finch	NA	NA	1	LC	NA	NA	NA	NA	NA	NA	NA	NA	NA	NA
Carduelis corsicana	22729538	ANIMALIA	CHORDATA	AVES	PASSERIFORMES	FRINGILLIDAE	Carduelis	corsicana	(Koenig, 1899)	NA	NA	NA	NA	Serinus corsicana|Serinus corsicanus	Corsican Finch, Corsican Citril Finch, Mediterranean Citril Finch	NA	NA	1	LC	NA	NA	NA	NA	NA	NA	NA	NA	NA	NA
Cariama cristata	22692205	ANIMALIA	CHORDATA	AVES	CARIAMIFORMES	CARIAMIDAE	Cariama	cristata	(Linnaeus, 1766)	NA	NA	NA	NA	NA	Red-legged Seriema	NA	NA	1	LC	NA	NA	NA	NA	NA	NA	NA	NA	NA	NA
Caridonax fulgidus	22683512	ANIMALIA	CHORDATA	AVES	CORACIIFORMES	ALCEDINIDAE	Caridonax	fulgidus	(Gould, 1857)	NA	NA	NA	NA	NA	White-rumped Kingfisher, Glittering Kingfisher	NA	NA	1	LC	NA	NA	NA	NA	NA	NA	NA	NA	NA	NA
Carpococcyx radiceus	22684132	ANIMALIA	CHORDATA	AVES	CUCULIFORMES	CUCULIDAE	Carpococcyx	radiceus	(Temminck, 1832)	NA	NA	NA	NA	Carpococcyx radiatus	Bornean Ground-cuckoo, Malay Ground-cuckoo	NA	NA	2	NT	NA	NA	NA	NA	NA	NA	NA	NA	NA	NA
Carpococcyx renauldi	22684138	ANIMALIA	CHORDATA	AVES	CUCULIFORMES	CUCULIDAE	Carpococcyx	renauldi	Oustalet, 1896	NA	NA	NA	NA	NA	Coral-billed Ground-cuckoo, Coral-billed Ground Cuckoo, Coral-billed Ground-Cuckoo	NA	NA	1	LC	NA	NA	NA	NA	NA	NA	NA	NA	NA	NA
Carpococcyx viridis	22724459	ANIMALIA	CHORDATA	AVES	CUCULIFORMES	CUCULIDAE	Carpococcyx	viridis	Salvadori, 1879	NA	NA	NA	NA	NA	Sumatran Ground-cuckoo, Sumatran Ground Cuckoo	NA	NA	5	CR	NA	NA	NA	NA	NA	NA	NA	NA	NA	NA
Carpodacus dubius	103837055	ANIMALIA	CHORDATA	AVES	PASSERIFORMES	FRINGILLIDAE	Carpodacus	dubius	Przevalski, 1876	NA	NA	NA	NA	NA	Chinese White-browed Rosefinch	NA	NA	1	LC	NA	NA	NA	NA	NA	NA	NA	NA	NA	NA
Carpodacus edwardsii	22720585	ANIMALIA	CHORDATA	AVES	PASSERIFORMES	FRINGILLIDAE	Carpodacus	edwardsii	Verreaux, 1871	NA	NA	NA	NA	NA	Dark-rumped Rosefinch	NA	NA	1	LC	NA	NA	NA	NA	NA	NA	NA	NA	NA	NA
Carpodacus erythrinus	22720556	ANIMALIA	CHORDATA	AVES	PASSERIFORMES	FRINGILLIDAE	Carpodacus	erythrinus	(Pallas, 1770)	NA	NA	NA	NA	NA	Common Rosefinch, Scarlet Rosefinch	NA	NA	1	LC	NA	NA	NA	NA	NA	NA	NA	NA	NA	NA
Carpodacus ferreorostris	22720622	ANIMALIA	CHORDATA	AVES	PASSERIFORMES	FRINGILLIDAE	Carpodacus	ferreorostris	(Vigors, 1828)	NA	NA	NA	NA	Chaunoproctus ferreorostris	Bonin Grosbeak	NA	NA	6	EX	NA	NA	NA	NA	NA	NA	NA	NA	NA	NA
Carpodacus formosanus	103834794	ANIMALIA	CHORDATA	AVES	PASSERIFORMES	FRINGILLIDAE	Carpodacus	formosanus	Ogilvie-Grant, 1911	NA	NA	NA	NA	NA	Taiwan Rosefinch	NA	NA	1	LC	NA	NA	NA	NA	NA	NA	NA	NA	NA	NA
Carpodacus pulcherrimus	22720567	ANIMALIA	CHORDATA	AVES	PASSERIFORMES	FRINGILLIDAE	Carpodacus	pulcherrimus	(Moore, 1856)	NA	NA	NA	NA	NA	Beautiful Rosefinch	NA	NA	1	LC	NA	NA	NA	NA	NA	NA	NA	NA	NA	NA
Carpodacus puniceus	22720613	ANIMALIA	CHORDATA	AVES	PASSERIFORMES	FRINGILLIDAE	Carpodacus	puniceus	(Blyth, 1845)	NA	NA	NA	NA	NA	Red-fronted Rosefinch	NA	NA	1	LC	NA	NA	NA	NA	NA	NA	NA	NA	NA	NA
Carpodacus rhodochlamys	22720604	ANIMALIA	CHORDATA	AVES	PASSERIFORMES	FRINGILLIDAE	Carpodacus	rhodochlamys	(Brandt, 1843)	NA	NA	NA	NA	NA	Red-mantled Rosefinch	NA	NA	1	LC	NA	NA	NA	NA	NA	NA	NA	NA	NA	NA
Carpodacus roborowskii	22720616	ANIMALIA	CHORDATA	AVES	PASSERIFORMES	FRINGILLIDAE	Carpodacus	roborowskii	(Przewalski, 1887)	NA	NA	NA	NA	Kozlowia roborowskii roborowskii	Tibetan Rosefinch	NA	NA	1	LC	NA	NA	NA	NA	NA	NA	NA	NA	NA	NA
Carpodacus rodochroa	22720574	ANIMALIA	CHORDATA	AVES	PASSERIFORMES	FRINGILLIDAE	Carpodacus	rodochroa	Vigors, 1831	NA	NA	NA	NA	Carpodacus rodochrous rodochrous	Pink-browed Rosefinch	NA	NA	1	LC	NA	NA	NA	NA	NA	NA	NA	NA	NA	NA
Carpodacus rodopeplus	103834342	ANIMALIA	CHORDATA	AVES	PASSERIFORMES	FRINGILLIDAE	Carpodacus	rodopeplus	(Vigors, 1831)	NA	NA	NA	NA	NA	Spot-winged Rosefinch	NA	NA	1	LC	NA	NA	NA	NA	NA	NA	NA	NA	NA	NA
Carpodacus roseus	22720592	ANIMALIA	CHORDATA	AVES	PASSERIFORMES	FRINGILLIDAE	Carpodacus	roseus	(Pallas, 1776)	NA	NA	NA	NA	NA	Pallas's Rosefinch	NA	NA	1	LC	NA	NA	NA	NA	NA	NA	NA	NA	NA	NA
Carpodacus rubicilla	22720610	ANIMALIA	CHORDATA	AVES	PASSERIFORMES	FRINGILLIDAE	Carpodacus	rubicilla	(Güldenstädt, 1775)	NA	NA	NA	NA	NA	Great Rosefinch	NA	NA	1	LC	NA	NA	NA	NA	NA	NA	NA	NA	NA	NA
Carpodacus rubicilloides	22720607	ANIMALIA	CHORDATA	AVES	PASSERIFORMES	FRINGILLIDAE	Carpodacus	rubicilloides	Przewalski, 1876	NA	NA	NA	NA	NA	Streaked Rosefinch	NA	NA	1	LC	NA	NA	NA	NA	NA	NA	NA	NA	NA	NA
Carpodacus sibiricus	22720543	ANIMALIA	CHORDATA	AVES	PASSERIFORMES	FRINGILLIDAE	Carpodacus	sibiricus	(Pallas, 1773)	NA	NA	NA	NA	Uragus sibiricus	Long-tailed Rosefinch	NA	NA	1	LC	NA	NA	NA	NA	NA	NA	NA	NA	NA	NA
Carpodacus sillemi	22720493	ANIMALIA	CHORDATA	AVES	PASSERIFORMES	FRINGILLIDAE	Carpodacus	sillemi	(Roselaar, 1992)	NA	NA	NA	NA	Leucosticte sillemi	Sillem's Rosefinch, Sillem's Mountain-finch, Sillem's Mountain Finch	NA	NA	NA	DD	NA	NA	NA	NA	NA	NA	NA	NA	NA	NA
Carpodacus sipahi	22720635	ANIMALIA	CHORDATA	AVES	PASSERIFORMES	FRINGILLIDAE	Carpodacus	sipahi	(Hodgson, 1836)	NA	NA	NA	NA	Haematospiza sipahi	Scarlet Finch	NA	NA	1	LC	NA	NA	NA	NA	NA	NA	NA	NA	NA	NA
Carpodacus stoliczkae	103835324	ANIMALIA	CHORDATA	AVES	PASSERIFORMES	FRINGILLIDAE	Carpodacus	stoliczkae	(Hume, 1874)	NA	NA	NA	NA	NA	Pale Rosefinch	NA	NA	1	LC	NA	NA	NA	NA	NA	NA	NA	NA	NA	NA
Carpodacus subhimachalus	22720628	ANIMALIA	CHORDATA	AVES	PASSERIFORMES	FRINGILLIDAE	Carpodacus	subhimachalus	(Hodgson, 1836)	NA	NA	NA	NA	Pinicola subhimachala|Pinicola subhimachalus |Pinicola subhimachalus	Crimson-browed Finch	NA	NA	1	LC	NA	NA	NA	NA	NA	NA	NA	NA	NA	NA
Carpodacus synoicus	103834861	ANIMALIA	CHORDATA	AVES	PASSERIFORMES	FRINGILLIDAE	Carpodacus	synoicus	(Temminck, 1825)	NA	NA	NA	NA	NA	Sinai Rosefinch	NA	NA	1	LC	NA	NA	NA	NA	NA	NA	NA	NA	NA	NA
Carpodacus thura	103836876	ANIMALIA	CHORDATA	AVES	PASSERIFORMES	FRINGILLIDAE	Carpodacus	thura	Bonaparte & Schlegel, 1850	NA	NA	NA	NA	NA	Himalayan White-browed Rosefinch	NA	NA	1	LC	NA	NA	NA	NA	NA	NA	NA	NA	NA	NA
Carpodacus trifasciatus	22720595	ANIMALIA	CHORDATA	AVES	PASSERIFORMES	FRINGILLIDAE	Carpodacus	trifasciatus	Verreaux, 1871	NA	NA	NA	NA	NA	Three-banded Rosefinch	NA	NA	1	LC	NA	NA	NA	NA	NA	NA	NA	NA	NA	NA
Carpodacus verreauxii	103834496	ANIMALIA	CHORDATA	AVES	PASSERIFORMES	FRINGILLIDAE	Carpodacus	verreauxii	(David & Oustalet, 1877)	NA	NA	NA	NA	NA	Sharpe's Rosefinch	NA	NA	1	LC	NA	NA	NA	NA	NA	NA	NA	NA	NA	NA
Carpodacus vinaceus	103834630	ANIMALIA	CHORDATA	AVES	PASSERIFORMES	FRINGILLIDAE	Carpodacus	vinaceus	Verreaux, 1871	NA	NA	NA	NA	NA	Vinaceous Rosefinch	NA	NA	1	LC	NA	NA	NA	NA	NA	NA	NA	NA	NA	NA
Carpodacus waltoni	22720570	ANIMALIA	CHORDATA	AVES	PASSERIFORMES	FRINGILLIDAE	Carpodacus	waltoni	(Sharpe, 1905)	NA	NA	NA	NA	NA	Pink-rumped Rosefinch, Stresemann's Rosefinch	NA	NA	1	LC	NA	NA	NA	NA	NA	NA	NA	NA	NA	NA
Carpodectes antoniae	22700907	ANIMALIA	CHORDATA	AVES	PASSERIFORMES	COTINGIDAE	Carpodectes	antoniae	Ridgway, 1884	NA	NA	NA	NA	NA	Yellow-billed Cotinga	NA	NA	4	EN	NA	NA	NA	NA	NA	NA	NA	NA	NA	NA
Carpodectes hopkei	22700910	ANIMALIA	CHORDATA	AVES	PASSERIFORMES	COTINGIDAE	Carpodectes	hopkei	Berlepsch, 1897	NA	NA	NA	NA	NA	Black-tipped Cotinga	NA	NA	1	LC	NA	NA	NA	NA	NA	NA	NA	NA	NA	NA
Carpodectes nitidus	22700904	ANIMALIA	CHORDATA	AVES	PASSERIFORMES	COTINGIDAE	Carpodectes	nitidus	Salvin, 1865	NA	NA	NA	NA	NA	Snowy Cotinga	NA	NA	1	LC	NA	NA	NA	NA	NA	NA	NA	NA	NA	NA
Carpornis cucullata	22700725	ANIMALIA	CHORDATA	AVES	PASSERIFORMES	COTINGIDAE	Carpornis	cucullata	(Swainson, 1821)	NA	NA	NA	NA	Carpornis cucullatus |Carpornis cucullatus |Carpornis cucullatus |Carpornis cucullatus |Carpornis cucullatus |Carpornis cucullatus	Hooded Berryeater	NA	NA	2	NT	NA	NA	NA	NA	NA	NA	NA	NA	NA	NA
Carpornis melanocephala	22700736	ANIMALIA	CHORDATA	AVES	PASSERIFORMES	COTINGIDAE	Carpornis	melanocephala	(Wied, 1820)	NA	NA	NA	NA	Carpornis melanocephalus |Carpornis melanocephalus |Carpornis melanocephalus |Carpornis melanocephalus |Carpornis melanocephalus |Carpornis melanocephalus	Black-headed Berryeater	NA	NA	3	VU	NA	NA	NA	NA	NA	NA	NA	NA	NA	NA
Carpospiza brachydactyla	22718310	ANIMALIA	CHORDATA	AVES	PASSERIFORMES	PASSERIDAE	Carpospiza	brachydactyla	(Bonaparte, 1850)	NA	NA	NA	NA	Carpospiza brachydactyla brachydactyla|Carpospiza brachydactyla brachydactyla|Petronia brachydactyla	Pale Sparrow, Pale Rockfinch, Pale Rock-Finch, Pale Rock Sparrow	Moineau soulcie pâle	NA	1	LC	NA	NA	NA	NA	NA	NA	NA	NA	NA	NA
Carterornis castus	22707258	ANIMALIA	CHORDATA	AVES	PASSERIFORMES	MONARCHIDAE	Carterornis	castus	(Sclater, 1883)	NA	NA	NA	NA	Monarcha castus	Tanimbar Monarch, Loetoe Monarch	NA	NA	1	LC	NA	NA	NA	NA	NA	NA	NA	NA	NA	NA
Carterornis chrysomela	22707339	ANIMALIA	CHORDATA	AVES	PASSERIFORMES	MONARCHIDAE	Carterornis	chrysomela	(Garnot, 1827)	NA	NA	NA	NA	Monarcha chrysomela	Golden Monarch	NA	NA	1	LC	NA	NA	NA	NA	NA	NA	NA	NA	NA	NA
Carterornis leucotis	22707261	ANIMALIA	CHORDATA	AVES	PASSERIFORMES	MONARCHIDAE	Carterornis	leucotis	(Gould, 1851)	NA	NA	NA	NA	Carternornis leucotis leucotis|Monarcha leucotis	White-eared Monarch	NA	NA	1	LC	NA	NA	NA	NA	NA	NA	NA	NA	NA	NA
Carterornis pileatus	22707255	ANIMALIA	CHORDATA	AVES	PASSERIFORMES	MONARCHIDAE	Carterornis	pileatus	(Salvadori, 1878)	NA	NA	NA	NA	Monarcha pileatus	White-naped Monarch	NA	NA	1	LC	NA	NA	NA	NA	NA	NA	NA	NA	NA	NA
Caryothraustes canadensis	22723831	ANIMALIA	CHORDATA	AVES	PASSERIFORMES	CARDINALIDAE	Caryothraustes	canadensis	(Linnaeus, 1766)	NA	NA	NA	NA	NA	Yellow-green Grosbeak	NA	NA	1	LC	NA	NA	NA	NA	NA	NA	NA	NA	NA	NA
Caryothraustes celaeno	22723840	ANIMALIA	CHORDATA	AVES	PASSERIFORMES	CARDINALIDAE	Caryothraustes	celaeno	(Deppe, 1830)	NA	NA	NA	NA	Rhodothraupis celaeno	Crimson-collared Grosbeak	NA	NA	1	LC	NA	NA	NA	NA	NA	NA	NA	NA	NA	NA
Caryothraustes erythromelas	22723843	ANIMALIA	CHORDATA	AVES	PASSERIFORMES	CARDINALIDAE	Caryothraustes	erythromelas	(Gmelin, 1789)	NA	NA	NA	NA	Periporphyrus erythromelas	Red-and-black Grosbeak	NA	NA	2	NT	NA	NA	NA	NA	NA	NA	NA	NA	NA	NA
Caryothraustes poliogaster	22723828	ANIMALIA	CHORDATA	AVES	PASSERIFORMES	CARDINALIDAE	Caryothraustes	poliogaster	(Du Bus De Gisignies, 1847)	NA	NA	NA	NA	NA	Black-faced Grosbeak	NA	NA	1	LC	NA	NA	NA	NA	NA	NA	NA	NA	NA	NA
Casiornis fuscus	22700365	ANIMALIA	CHORDATA	AVES	PASSERIFORMES	TYRANNIDAE	Casiornis	fuscus	Sclater & Salvin, 1873	NA	NA	NA	NA	Casiornis fusca |Casiornis fusca |Casiornis fusca	Ash-throated Casiornis	NA	NA	1	LC	NA	NA	NA	NA	NA	NA	NA	NA	NA	NA
Casiornis rufus	22700357	ANIMALIA	CHORDATA	AVES	PASSERIFORMES	TYRANNIDAE	Casiornis	rufus	(Vieillot, 1816)	NA	NA	NA	NA	Casiornis rufa |Casiornis rufa |Casiornis rufa	Rufous Casiornis	NA	NA	1	LC	NA	NA	NA	NA	NA	NA	NA	NA	NA	NA
Cassiculus melanicterus	22724061	ANIMALIA	CHORDATA	AVES	PASSERIFORMES	ICTERIDAE	Cassiculus	melanicterus	(Bonaparte, 1825)	NA	NA	NA	NA	Cacicus melanicterus	Yellow-winged Cacique, Mexican Cacique	NA	NA	1	LC	NA	NA	NA	NA	NA	NA	NA	NA	NA	NA
Castanozoster thoracicus	22723214	ANIMALIA	CHORDATA	AVES	PASSERIFORMES	THRAUPIDAE	Castanozoster	thoracicus	(Nordmann, 1835)	NA	NA	NA	NA	Poospiza thoracica	Bay-chested Warbling-finch, Bay-chested Warbling Finch, Bay-chested Warbling-Finch	NA	NA	1	LC	NA	NA	NA	NA	NA	NA	NA	NA	NA	NA
Casuarius bennetti	22678111	ANIMALIA	CHORDATA	AVES	STRUTHIONIFORMES	CASUARIIDAE	Casuarius	bennetti	Gould, 1857	NA	NA	NA	NA	NA	Dwarf Cassowary	NA	NA	1	LC	NA	NA	NA	NA	NA	NA	NA	NA	NA	NA
Casuarius casuarius	22678108	ANIMALIA	CHORDATA	AVES	STRUTHIONIFORMES	CASUARIIDAE	Casuarius	casuarius	(Linnaeus, 1758)	NA	NA	NA	NA	NA	Southern Cassowary	NA	NA	1	LC	NA	NA	NA	NA	NA	NA	NA	NA	NA	NA
Casuarius unappendiculatus	22678114	ANIMALIA	CHORDATA	AVES	STRUTHIONIFORMES	CASUARIIDAE	Casuarius	unappendiculatus	Blyth, 1860	NA	NA	NA	NA	NA	Northern Cassowary	NA	NA	1	LC	NA	NA	NA	NA	NA	NA	NA	NA	NA	NA
Catamblyrhynchus diadema	22723021	ANIMALIA	CHORDATA	AVES	PASSERIFORMES	THRAUPIDAE	Catamblyrhynchus	diadema	Lafresnaye, 1842	NA	NA	NA	NA	NA	Plushcap	NA	NA	1	LC	NA	NA	NA	NA	NA	NA	NA	NA	NA	NA
Catamenia analis	22723570	ANIMALIA	CHORDATA	AVES	PASSERIFORMES	THRAUPIDAE	Catamenia	analis	(D'Orbigny & Lafresnaye, 1837)	NA	NA	NA	NA	NA	Band-tailed Seedeater	NA	NA	1	LC	NA	NA	NA	NA	NA	NA	NA	NA	NA	NA
Catamenia homochroa	22723577	ANIMALIA	CHORDATA	AVES	PASSERIFORMES	THRAUPIDAE	Catamenia	homochroa	Sclater, 1858	NA	NA	NA	NA	NA	Paramo Seedeater	NA	NA	1	LC	NA	NA	NA	NA	NA	NA	NA	NA	NA	NA
Catamenia inornata	22723573	ANIMALIA	CHORDATA	AVES	PASSERIFORMES	THRAUPIDAE	Catamenia	inornata	(Lafresnaye, 1847)	NA	NA	NA	NA	NA	Plain-colored Seedeater, Plain-coloured Seedeater	NA	NA	1	LC	NA	NA	NA	NA	NA	NA	NA	NA	NA	NA
Cataponera turdoides	22708538	ANIMALIA	CHORDATA	AVES	PASSERIFORMES	TURDIDAE	Cataponera	turdoides	Hartert, 1896	NA	NA	NA	NA	NA	Sulawesi Thrush	NA	NA	1	LC	NA	NA	NA	NA	NA	NA	NA	NA	NA	NA
Catharacta antarctica	62289571	ANIMALIA	CHORDATA	AVES	CHARADRIIFORMES	STERCORARIIDAE	Catharacta	antarctica	(Lesson, 1831)	NA	NA	NA	NA	Catharacta lonnbergi|Stercorarius lonnbergi	Brown Skua	NA	NA	1	LC	NA	NA	NA	NA	NA	NA	NA	NA	NA	NA
Catharacta chilensis	22694210	ANIMALIA	CHORDATA	AVES	CHARADRIIFORMES	STERCORARIIDAE	Catharacta	chilensis	(Bonaparte, 1857)	NA	NA	NA	NA	Stercorarius chilensis	Chilean Skua	NA	NA	1	LC	NA	NA	NA	NA	NA	NA	NA	NA	NA	NA
Catharacta maccormicki	22694218	ANIMALIA	CHORDATA	AVES	CHARADRIIFORMES	STERCORARIIDAE	Catharacta	maccormicki	(Saunders, 1893)	NA	NA	NA	NA	Stercorarius maccormicki|Stercorarius maccormicki maccormicki|Stercorarius maccormicki maccormicki	South Polar Skua	Labbe de McCormick	NA	1	LC	NA	NA	NA	NA	NA	NA	NA	NA	NA	NA
Catharacta skua	22694160	ANIMALIA	CHORDATA	AVES	CHARADRIIFORMES	STERCORARIIDAE	Catharacta	skua	(Brünnich, 1764)	NA	NA	NA	NA	Stercorarius skua|Stercorarius skua subspecies skua|Stercorarius skua subspecies skua	Great Skua	Grand Labbe	NA	1	LC	NA	NA	NA	NA	NA	NA	NA	NA	NA	NA
Catharopeza bishopi	22721755	ANIMALIA	CHORDATA	AVES	PASSERIFORMES	PARULIDAE	Catharopeza	bishopi	(Lawrence, 1878)	NA	NA	NA	NA	NA	Whistling Warbler	NA	NA	4	EN	NA	NA	NA	NA	NA	NA	NA	NA	NA	NA
Cathartes aura	22697627	ANIMALIA	CHORDATA	AVES	CATHARTIFORMES	CATHARTIDAE	Cathartes	aura	(Linnaeus, 1758)	NA	NA	NA	NA	NA	Turkey Vulture	NA	NA	1	LC	NA	NA	NA	NA	NA	NA	NA	NA	NA	NA
Cathartes burrovianus	22697630	ANIMALIA	CHORDATA	AVES	CATHARTIFORMES	CATHARTIDAE	Cathartes	burrovianus	Cassin, 1845	NA	NA	NA	NA	NA	Lesser Yellow-headed Vulture	NA	NA	1	LC	NA	NA	NA	NA	NA	NA	NA	NA	NA	NA
Cathartes melambrotus	22697633	ANIMALIA	CHORDATA	AVES	CATHARTIFORMES	CATHARTIDAE	Cathartes	melambrotus	Wetmore, 1964	NA	NA	NA	NA	NA	Greater Yellow-headed Vulture	NA	NA	1	LC	NA	NA	NA	NA	NA	NA	NA	NA	NA	NA
Catharus aurantiirostris	22708631	ANIMALIA	CHORDATA	AVES	PASSERIFORMES	TURDIDAE	Catharus	aurantiirostris	(Hartlaub, 1850)	NA	NA	NA	NA	NA	Orange-billed Nightingale-thrush, Orange-billed Nightingale-Thrush	NA	NA	1	LC	NA	NA	NA	NA	NA	NA	NA	NA	NA	NA
Catharus bicknelli	22728467	ANIMALIA	CHORDATA	AVES	PASSERIFORMES	TURDIDAE	Catharus	bicknelli	(Ridgway, 1882)	NA	NA	NA	NA	NA	Bicknell's Thrush	NA	NA	3	VU	NA	NA	NA	NA	NA	NA	NA	NA	NA	NA
Catharus dryas	22708651	ANIMALIA	CHORDATA	AVES	PASSERIFORMES	TURDIDAE	Catharus	dryas	(Gould, 1855)	NA	NA	NA	NA	NA	Spotted Nightingale-thrush, Spotted Nightingale-Thrush	NA	NA	1	LC	NA	NA	NA	NA	NA	NA	NA	NA	NA	NA
Catharus frantzii	22708643	ANIMALIA	CHORDATA	AVES	PASSERIFORMES	TURDIDAE	Catharus	frantzii	Cabanis, 1861	NA	NA	NA	NA	NA	Ruddy-capped Nightingale-thrush, Ruddy-capped Nightingale-Thrush	NA	NA	1	LC	NA	NA	NA	NA	NA	NA	NA	NA	NA	NA
Catharus fuscater	22708635	ANIMALIA	CHORDATA	AVES	PASSERIFORMES	TURDIDAE	Catharus	fuscater	(Lafresnaye, 1845)	NA	NA	NA	NA	NA	Slaty-backed Nightingale-thrush, Slaty-backed Nightingale-Thrush	NA	NA	1	LC	NA	NA	NA	NA	NA	NA	NA	NA	NA	NA
Catharus fuscescens	22708655	ANIMALIA	CHORDATA	AVES	PASSERIFORMES	TURDIDAE	Catharus	fuscescens	(Stephens, 1817)	NA	NA	NA	NA	NA	Veery	NA	NA	1	LC	NA	NA	NA	NA	NA	NA	NA	NA	NA	NA
Catharus gracilirostris	22708627	ANIMALIA	CHORDATA	AVES	PASSERIFORMES	TURDIDAE	Catharus	gracilirostris	Salvin, 1865	NA	NA	NA	NA	NA	Black-billed Nightingale-thrush, Black-billed Nightingale-Thrush	NA	NA	1	LC	NA	NA	NA	NA	NA	NA	NA	NA	NA	NA
Catharus guttatus	22708667	ANIMALIA	CHORDATA	AVES	PASSERIFORMES	TURDIDAE	Catharus	guttatus	(Pallas, 1811)	NA	NA	NA	NA	NA	Hermit Thrush	NA	NA	1	LC	NA	NA	NA	NA	NA	NA	NA	NA	NA	NA
Catharus mexicanus	22708647	ANIMALIA	CHORDATA	AVES	PASSERIFORMES	TURDIDAE	Catharus	mexicanus	(Bonaparte, 1856)	NA	NA	NA	NA	NA	Black-headed Nightingale-thrush, Black-headed Nightingale-Thrush	NA	NA	1	LC	NA	NA	NA	NA	NA	NA	NA	NA	NA	NA
Catharus minimus	22708658	ANIMALIA	CHORDATA	AVES	PASSERIFORMES	TURDIDAE	Catharus	minimus	(Lafresnaye, 1848)	NA	NA	NA	NA	NA	Grey-cheeked Thrush, Gray-cheeked Thrush	NA	NA	1	LC	NA	NA	NA	NA	NA	NA	NA	NA	NA	NA
Catharus occidentalis	22708639	ANIMALIA	CHORDATA	AVES	PASSERIFORMES	TURDIDAE	Catharus	occidentalis	Sclater, 1859	NA	NA	NA	NA	NA	Russet Nightingale-thrush, Russet Nightingale-Thrush	NA	NA	1	LC	NA	NA	NA	NA	NA	NA	NA	NA	NA	NA
Catharus swainsoni	103881981	ANIMALIA	CHORDATA	AVES	PASSERIFORMES	TURDIDAE	Catharus	swainsoni	(Tschudi, 1845)	NA	NA	NA	NA	NA	Swainson's Thrush	NA	NA	1	LC	NA	NA	NA	NA	NA	NA	NA	NA	NA	NA
Catharus ustulatus	103881682	ANIMALIA	CHORDATA	AVES	PASSERIFORMES	TURDIDAE	Catharus	ustulatus	(Nuttall, 1840)	NA	NA	NA	NA	NA	Russet-backed Thrush	NA	NA	1	LC	NA	NA	NA	NA	NA	NA	NA	NA	NA	NA
Catherpes mexicanus	22711335	ANIMALIA	CHORDATA	AVES	PASSERIFORMES	TROGLODYTIDAE	Catherpes	mexicanus	(Swainson, 1829)	NA	NA	NA	NA	Salpinctes mexicanus mexicanus	Canyon Wren	NA	NA	1	LC	NA	NA	NA	NA	NA	NA	NA	NA	NA	NA
Catreus wallichii	22679312	ANIMALIA	CHORDATA	AVES	GALLIFORMES	PHASIANIDAE	Catreus	wallichii	(Hardwicke, 1827)	NA	NA	NA	NA	Catreus wallichi|Catreus wallichii subspecies wallichii|Catreus wallichii subspecies wallichii	Cheer Pheasant, Chir Pheasant, Wallich's Pheasant	NA	Faisán Chir, Faisán de Wallich	3	VU	NA	NA	NA	NA	NA	NA	NA	NA	NA	NA
Ceblepyris caesius	22706543	ANIMALIA	CHORDATA	AVES	PASSERIFORMES	CAMPEPHAGIDAE	Ceblepyris	caesius	Lichtenstein, 1823	NA	NA	NA	NA	Coracina caesia	Grey Cuckooshrike, Grey Cuckoo-shrike	Echenilleur gris	NA	1	LC	NA	NA	NA	NA	NA	NA	NA	NA	NA	NA
Ceblepyris cinereus	103694485	ANIMALIA	CHORDATA	AVES	PASSERIFORMES	CAMPEPHAGIDAE	Ceblepyris	cinereus	(Müller, 1776)	NA	NA	NA	NA	NA	Madagascar Cuckooshrike, Madagascar Cuckoo-shrike	NA	NA	1	LC	NA	NA	NA	NA	NA	NA	NA	NA	NA	NA
Ceblepyris cucullatus	103694489	ANIMALIA	CHORDATA	AVES	PASSERIFORMES	CAMPEPHAGIDAE	Ceblepyris	cucullatus	(Milne-Edwards & Oustalet, 1885)	NA	NA	NA	NA	NA	Comoro Cuckooshrike, Comoro Cuckoo-shrike	NA	NA	3	VU	NA	NA	NA	NA	NA	NA	NA	NA	NA	NA
Ceblepyris graueri	22706553	ANIMALIA	CHORDATA	AVES	PASSERIFORMES	CAMPEPHAGIDAE	Ceblepyris	graueri	(Neumann, 1908)	NA	NA	NA	NA	Coracina graueri	Grauer's Cuckooshrike, Grauer's Cuckoo-shrike	Echenilleur de Grauer	NA	2	NT	NA	NA	NA	NA	NA	NA	NA	NA	NA	NA
Ceblepyris pectoralis	22706538	ANIMALIA	CHORDATA	AVES	PASSERIFORMES	CAMPEPHAGIDAE	Ceblepyris	pectoralis	(Jardine & Selby, 1828)	NA	NA	NA	NA	Coracina pectoralis	White-breasted Cuckooshrike, White-breasted Cuckoo-shrike	Echenilleur à gorge blanche	NA	1	LC	NA	NA	NA	NA	NA	NA	NA	NA	NA	NA
Cecropis abyssinica	22712350	ANIMALIA	CHORDATA	AVES	PASSERIFORMES	HIRUNDINIDAE	Cecropis	abyssinica	(Guérin-Méneville, 1843)	NA	NA	NA	NA	Hirundo abyssinica	Lesser Striped Swallow, Lesser Striped-swallow, Lesser Striped-Swallow	Hirondelle à gorge striée	NA	1	LC	NA	NA	NA	NA	NA	NA	NA	NA	NA	NA
Cecropis cucullata	22712342	ANIMALIA	CHORDATA	AVES	PASSERIFORMES	HIRUNDINIDAE	Cecropis	cucullata	(Boddaert, 1783)	NA	NA	NA	NA	Hirundo cucullata	Greater Striped Swallow, Greater Striped-swallow, Greater Striped-Swallow	Hirondelle à tête rousse	NA	1	LC	NA	NA	NA	NA	NA	NA	NA	NA	NA	NA
Cecropis daurica	103812643	ANIMALIA	CHORDATA	AVES	PASSERIFORMES	HIRUNDINIDAE	Cecropis	daurica	Linnaeus, 1771	NA	NA	NA	NA	NA	Red-rumped Swallow	NA	NA	1	LC	NA	NA	NA	NA	NA	NA	NA	NA	NA	NA
Cecropis hyperythra	103812653	ANIMALIA	CHORDATA	AVES	PASSERIFORMES	HIRUNDINIDAE	Cecropis	hyperythra	(Blyth, 1849)	NA	NA	NA	NA	NA	Sri Lanka Swallow	NA	NA	1	LC	NA	NA	NA	NA	NA	NA	NA	NA	NA	NA
Cecropis semirufa	22712358	ANIMALIA	CHORDATA	AVES	PASSERIFORMES	HIRUNDINIDAE	Cecropis	semirufa	(Sundevall, 1850)	NA	NA	NA	NA	Hirundo semirufa	Rufous-chested Swallow, Red-breasted Swallow	Hirondelle à ventre roux	NA	1	LC	NA	NA	NA	NA	NA	NA	NA	NA	NA	NA
Cecropis senegalensis	22712365	ANIMALIA	CHORDATA	AVES	PASSERIFORMES	HIRUNDINIDAE	Cecropis	senegalensis	(Linnaeus, 1766)	NA	NA	NA	NA	Hirundo senegalensis	Mosque Swallow	Hirondelle des mosquées	NA	1	LC	NA	NA	NA	NA	NA	NA	NA	NA	NA	NA
Celebesica abbotti	22706532	ANIMALIA	CHORDATA	AVES	PASSERIFORMES	CAMPEPHAGIDAE	Celebesica	abbotti	(Riley, 1918)	NA	NA	NA	NA	Coracina abbotti	Pygmy Cuckooshrike, Pygmy Cuckoo-shrike	NA	NA	1	LC	NA	NA	NA	NA	NA	NA	NA	NA	NA	NA
Celeus castaneus	22681327	ANIMALIA	CHORDATA	AVES	PICIFORMES	PICIDAE	Celeus	castaneus	(Wagler, 1829)	NA	NA	NA	NA	NA	Chestnut-colored Woodpecker, Chestnut-colored Woodpecker	NA	NA	1	LC	NA	NA	NA	NA	NA	NA	NA	NA	NA	NA
Celeus elegans	22681331	ANIMALIA	CHORDATA	AVES	PICIFORMES	PICIDAE	Celeus	elegans	(Müller, 1776)	NA	NA	NA	NA	NA	Chestnut Woodpecker	NA	NA	1	LC	NA	NA	NA	NA	NA	NA	NA	NA	NA	NA
Celeus flavescens	61536191	ANIMALIA	CHORDATA	AVES	PICIFORMES	PICIDAE	Celeus	flavescens	(Gmelin, 1788)	NA	NA	NA	NA	NA	Blond-crested Woodpecker	NA	NA	1	LC	NA	NA	NA	NA	NA	NA	NA	NA	NA	NA
Celeus flavus	22681344	ANIMALIA	CHORDATA	AVES	PICIFORMES	PICIDAE	Celeus	flavus	(Müller, 1776)	NA	NA	NA	NA	NA	Cream-colored Woodpecker, Cream-colored Woodpecker	NA	NA	1	LC	NA	NA	NA	NA	NA	NA	NA	NA	NA	NA
Celeus grammicus	22681320	ANIMALIA	CHORDATA	AVES	PICIFORMES	PICIDAE	Celeus	grammicus	(Natterer & Malherbe, 1845)	NA	NA	NA	NA	NA	Scaly-breasted Woodpecker, Scale-breasted Woodpecker	NA	NA	1	LC	NA	NA	NA	NA	NA	NA	NA	NA	NA	NA
Celeus loricatus	22681317	ANIMALIA	CHORDATA	AVES	PICIFORMES	PICIDAE	Celeus	loricatus	(Reichenbach, 1854)	NA	NA	NA	NA	NA	Cinnamon Woodpecker	NA	NA	1	LC	NA	NA	NA	NA	NA	NA	NA	NA	NA	NA
Celeus lugubris	22681338	ANIMALIA	CHORDATA	AVES	PICIFORMES	PICIDAE	Celeus	lugubris	(Malherbe, 1851)	NA	NA	NA	NA	NA	Pale-crested Woodpecker	NA	NA	1	LC	NA	NA	NA	NA	NA	NA	NA	NA	NA	NA
Celeus obrieni	22731646	ANIMALIA	CHORDATA	AVES	PICIFORMES	PICIDAE	Celeus	obrieni	Short, 1973	NA	NA	NA	NA	NA	Kaempfer's Woodpecker, Caatinga Woodpecker, Piaui Woodpecker	NA	NA	4	EN	NA	NA	NA	NA	NA	NA	NA	NA	NA	NA
Celeus occidentalis	22726477	ANIMALIA	CHORDATA	AVES	PICIFORMES	PICIDAE	Celeus	occidentalis	(Hargitt, 1889)	NA	NA	NA	NA	NA	Amazonian Black-breasted Woodpecker	NA	NA	1	LC	NA	NA	NA	NA	NA	NA	NA	NA	NA	NA
Celeus ochraceus	61536248	ANIMALIA	CHORDATA	AVES	PICIFORMES	PICIDAE	Celeus	ochraceus	(Spix, 1824)	NA	NA	NA	NA	NA	Ochre-backed Woodpecker	NA	NA	1	LC	NA	NA	NA	NA	NA	NA	NA	NA	NA	NA
Celeus spectabilis	22733772	ANIMALIA	CHORDATA	AVES	PICIFORMES	PICIDAE	Celeus	spectabilis	Sclater & Salvin, 1880	NA	NA	NA	NA	NA	Rufous-headed Woodpecker	NA	NA	1	LC	NA	NA	NA	NA	NA	NA	NA	NA	NA	NA
Celeus tinnunculus	22726483	ANIMALIA	CHORDATA	AVES	PICIFORMES	PICIDAE	Celeus	tinnunculus	(Wagler, 1829)	NA	NA	NA	NA	NA	Atlantic Black-breasted Woodpecker	NA	NA	3	VU	NA	NA	NA	NA	NA	NA	NA	NA	NA	NA
Celeus torquatus	22726469	ANIMALIA	CHORDATA	AVES	PICIFORMES	PICIDAE	Celeus	torquatus	(Boddaert, 1783)	NA	NA	NA	NA	NA	Ringed Woodpecker	NA	NA	2	NT	NA	NA	NA	NA	NA	NA	NA	NA	NA	NA
Celeus undatus	22681324	ANIMALIA	CHORDATA	AVES	PICIFORMES	PICIDAE	Celeus	undatus	(Linnaeus, 1766)	NA	NA	NA	NA	NA	Waved Woodpecker	NA	NA	1	LC	NA	NA	NA	NA	NA	NA	NA	NA	NA	NA
Centrocercus minimus	22728472	ANIMALIA	CHORDATA	AVES	GALLIFORMES	PHASIANIDAE	Centrocercus	minimus	Young, Braun, Oyler-McCance, Hupp & Quinn, 2000	NA	NA	NA	NA	NA	Gunnison Grouse , Gunnison Grouse, Gunnison Sage Grouse, Gunnison Sage-Grouse	NA	NA	4	EN	NA	NA	NA	NA	NA	NA	NA	NA	NA	NA
Centrocercus urophasianus	22679503	ANIMALIA	CHORDATA	AVES	GALLIFORMES	PHASIANIDAE	Centrocercus	urophasianus	(Bonaparte, 1827)	NA	NA	NA	NA	NA	Sage Grouse, Greater Sage Grouse, Greater Sage-Grouse, Sage Grouse	NA	NA	2	NT	NA	NA	NA	NA	NA	NA	NA	NA	NA	NA
Centropus andamanensis	22684232	ANIMALIA	CHORDATA	AVES	CUCULIFORMES	CUCULIDAE	Centropus	andamanensis	Beavan, 1867	NA	NA	NA	NA	NA	Andaman Coucal	NA	NA	1	LC	NA	NA	NA	NA	NA	NA	NA	NA	NA	NA
Centropus anselli	22684266	ANIMALIA	CHORDATA	AVES	CUCULIFORMES	CUCULIDAE	Centropus	anselli	Sharpe, 1874	NA	NA	NA	NA	NA	Gabon Coucal, Gaboon Coucal	Coucal du Gabon	NA	1	LC	NA	NA	NA	NA	NA	NA	NA	NA	NA	NA
Centropus ateralbus	22684206	ANIMALIA	CHORDATA	AVES	CUCULIFORMES	CUCULIDAE	Centropus	ateralbus	Lesson, 1826	NA	NA	NA	NA	NA	Pied Coucal	NA	NA	1	LC	NA	NA	NA	NA	NA	NA	NA	NA	NA	NA
Centropus bengalensis	22684254	ANIMALIA	CHORDATA	AVES	CUCULIFORMES	CUCULIDAE	Centropus	bengalensis	(Gmelin, 1788)	NA	NA	NA	NA	NA	Lesser Coucal	NA	NA	1	LC	NA	NA	NA	NA	NA	NA	NA	NA	NA	NA
Centropus bernsteini	22684215	ANIMALIA	CHORDATA	AVES	CUCULIFORMES	CUCULIDAE	Centropus	bernsteini	Schlegel, 1866	NA	NA	NA	NA	NA	Black-billed Coucal, Black-billed Coucal	NA	NA	1	LC	NA	NA	NA	NA	NA	NA	NA	NA	NA	NA
Centropus celebensis	22684303	ANIMALIA	CHORDATA	AVES	CUCULIFORMES	CUCULIDAE	Centropus	celebensis	Quoy & Gaimard, 1830	NA	NA	NA	NA	NA	Bay Coucal	NA	NA	1	LC	NA	NA	NA	NA	NA	NA	NA	NA	NA	NA
Centropus chalybeus	22684219	ANIMALIA	CHORDATA	AVES	CUCULIFORMES	CUCULIDAE	Centropus	chalybeus	(Salvadori, 1875)	NA	NA	NA	NA	NA	Biak Coucal	NA	NA	2	NT	NA	NA	NA	NA	NA	NA	NA	NA	NA	NA
Centropus chlororhynchos	22684257	ANIMALIA	CHORDATA	AVES	CUCULIFORMES	CUCULIDAE	Centropus	chlororhynchos	Blyth, 1849	NA	NA	NA	NA	Centropus chlororhynchus	Green-billed Coucal	NA	NA	3	VU	NA	NA	NA	NA	NA	NA	NA	NA	NA	NA
Centropus cupreicaudus	22684280	ANIMALIA	CHORDATA	AVES	CUCULIFORMES	CUCULIDAE	Centropus	cupreicaudus	Reichenow, 1896	NA	NA	NA	NA	NA	Coppery-tailed Coucal	Coucal des papyrus	NA	1	LC	NA	NA	NA	NA	NA	NA	NA	NA	NA	NA
Centropus goliath	22684195	ANIMALIA	CHORDATA	AVES	CUCULIFORMES	CUCULIDAE	Centropus	goliath	Bonaparte, 1850	NA	NA	NA	NA	NA	Goliath Coucal	NA	NA	1	LC	NA	NA	NA	NA	NA	NA	NA	NA	NA	NA
Centropus grillii	22684249	ANIMALIA	CHORDATA	AVES	CUCULIFORMES	CUCULIDAE	Centropus	grillii	Hartlaub, 1861	NA	NA	NA	NA	NA	Black Coucal, African Black Coucal	Coucal noir	NA	1	LC	NA	NA	NA	NA	NA	NA	NA	NA	NA	NA
Centropus leucogaster	22684260	ANIMALIA	CHORDATA	AVES	CUCULIFORMES	CUCULIDAE	Centropus	leucogaster	(Leach, 1814)	NA	NA	NA	NA	NA	Black-throated Coucal	Coucal à ventre blanc	NA	1	LC	NA	NA	NA	NA	NA	NA	NA	NA	NA	NA
Centropus melanops	22684300	ANIMALIA	CHORDATA	AVES	CUCULIFORMES	CUCULIDAE	Centropus	melanops	Lesson, 1830	NA	NA	NA	NA	NA	Black-faced Coucal	NA	NA	1	LC	NA	NA	NA	NA	NA	NA	NA	NA	NA	NA
Centropus menbeki	22684202	ANIMALIA	CHORDATA	AVES	CUCULIFORMES	CUCULIDAE	Centropus	menbeki	Lesson & Garnot, 1828	NA	NA	NA	NA	NA	Ivory-billed Coucal, Ivory-billed Coucal	NA	NA	1	LC	NA	NA	NA	NA	NA	NA	NA	NA	NA	NA
Centropus milo	22684192	ANIMALIA	CHORDATA	AVES	CUCULIFORMES	CUCULIDAE	Centropus	milo	Gould, 1856	NA	NA	NA	NA	NA	Buff-headed Coucal	NA	NA	1	LC	NA	NA	NA	NA	NA	NA	NA	NA	NA	NA
Centropus monachus	22684276	ANIMALIA	CHORDATA	AVES	CUCULIFORMES	CUCULIDAE	Centropus	monachus	Rüppell, 1837	NA	NA	NA	NA	NA	Blue-headed Coucal	Coucal à nuque bleue	NA	1	LC	NA	NA	NA	NA	NA	NA	NA	NA	NA	NA
Centropus nigrorufus	22684236	ANIMALIA	CHORDATA	AVES	CUCULIFORMES	CUCULIDAE	Centropus	nigrorufus	(Cuvier, 1817)	NA	NA	NA	NA	NA	Javan Coucal, Javan Coucal	NA	NA	3	VU	NA	NA	NA	NA	NA	NA	NA	NA	NA	NA
Centropus phasianinus	22684209	ANIMALIA	CHORDATA	AVES	CUCULIFORMES	CUCULIDAE	Centropus	phasianinus	(Latham, 1801)	NA	NA	NA	NA	NA	Pheasant Coucal	NA	NA	1	LC	NA	NA	NA	NA	NA	NA	NA	NA	NA	NA
Centropus rectunguis	22684222	ANIMALIA	CHORDATA	AVES	CUCULIFORMES	CUCULIDAE	Centropus	rectunguis	Strickland, 1847	NA	NA	NA	NA	NA	Short-toed Coucal	NA	NA	3	VU	NA	NA	NA	NA	NA	NA	NA	NA	NA	NA
Centropus senegalensis	22684284	ANIMALIA	CHORDATA	AVES	CUCULIFORMES	CUCULIDAE	Centropus	senegalensis	(Linnaeus, 1766)	NA	NA	NA	NA	NA	Senegal Coucal	Coucal du Sénégal	NA	1	LC	NA	NA	NA	NA	NA	NA	NA	NA	NA	NA
Centropus sinensis	22684229	ANIMALIA	CHORDATA	AVES	CUCULIFORMES	CUCULIDAE	Centropus	sinensis	(Stephens, 1815)	NA	NA	NA	NA	NA	Greater Coucal	NA	NA	1	LC	NA	NA	NA	NA	NA	NA	NA	NA	NA	NA
Centropus spilopterus	22684212	ANIMALIA	CHORDATA	AVES	CUCULIFORMES	CUCULIDAE	Centropus	spilopterus	G. R. Gray, 1858	NA	NA	NA	NA	NA	Kai Coucal	NA	NA	1	LC	NA	NA	NA	NA	NA	NA	NA	NA	NA	NA
Centropus steerii	22684225	ANIMALIA	CHORDATA	AVES	CUCULIFORMES	CUCULIDAE	Centropus	steerii	Bourns & Worcester, 1894	NA	NA	NA	NA	NA	Black-hooded Coucal, Steere's Coucal	NA	NA	5	CR	NA	NA	NA	NA	NA	NA	NA	NA	NA	NA
Centropus superciliosus	22684288	ANIMALIA	CHORDATA	AVES	CUCULIFORMES	CUCULIDAE	Centropus	superciliosus	Hemprich & Ehrenberg, 1833	NA	NA	NA	NA	NA	White-browed Coucal, Burchell's Coucal	Coucal de Burchell	NA	1	LC	NA	NA	NA	NA	NA	NA	NA	NA	NA	NA
Centropus toulou	22684243	ANIMALIA	CHORDATA	AVES	CUCULIFORMES	CUCULIDAE	Centropus	toulou	(Müller, 1776)	NA	NA	NA	NA	NA	Madagascar Coucal, Madagascar Black Coucal, Malagasy Coucal	Coucal malgache	NA	1	LC	NA	NA	NA	NA	NA	NA	NA	NA	NA	NA
Centropus unirufus	22684306	ANIMALIA	CHORDATA	AVES	CUCULIFORMES	CUCULIDAE	Centropus	unirufus	Cabanis & Heine, 1863	NA	NA	NA	NA	NA	Rufous Coucal	NA	NA	2	NT	NA	NA	NA	NA	NA	NA	NA	NA	NA	NA
Centropus violaceus	22684198	ANIMALIA	CHORDATA	AVES	CUCULIFORMES	CUCULIDAE	Centropus	violaceus	Quoy & Gaimard, 1830	NA	NA	NA	NA	NA	Violaceous Coucal, Violet Coucal	NA	NA	2	NT	NA	NA	NA	NA	NA	NA	NA	NA	NA	NA
Centropus viridis	22684240	ANIMALIA	CHORDATA	AVES	CUCULIFORMES	CUCULIDAE	Centropus	viridis	(Scopoli, 1786)	NA	NA	NA	NA	NA	Philippine Coucal	NA	NA	1	LC	NA	NA	NA	NA	NA	NA	NA	NA	NA	NA
Cephalopterus glabricollis	22700933	ANIMALIA	CHORDATA	AVES	PASSERIFORMES	COTINGIDAE	Cephalopterus	glabricollis	Gould, 1851	NA	NA	NA	NA	NA	Bare-necked Umbrellabird	NA	NA	4	EN	NA	NA	NA	NA	NA	NA	NA	NA	NA	NA
Cephalopterus ornatus	22700940	ANIMALIA	CHORDATA	AVES	PASSERIFORMES	COTINGIDAE	Cephalopterus	ornatus	Geoffroy Saint-Hilaire, 1809	NA	NA	NA	NA	NA	Amazonian Umbrellabird	NA	NA	1	LC	NA	NA	NA	NA	NA	NA	NA	NA	NA	NA
Cephalopterus penduliger	22700936	ANIMALIA	CHORDATA	AVES	PASSERIFORMES	COTINGIDAE	Cephalopterus	penduliger	Sclater, 1859	NA	NA	NA	NA	NA	Long-wattled Umbrellabird	NA	Pájaro-paraguas Longuipendulo	3	VU	NA	NA	NA	NA	NA	NA	NA	NA	NA	NA
Cephalopyrus flammiceps	22711685	ANIMALIA	CHORDATA	AVES	PASSERIFORMES	PARIDAE	Cephalopyrus	flammiceps	(Burton, 1836)	NA	NA	NA	NA	NA	Fire-capped Tit	NA	NA	1	LC	NA	NA	NA	NA	NA	NA	NA	NA	NA	NA
Cepphus carbo	22694867	ANIMALIA	CHORDATA	AVES	CHARADRIIFORMES	ALCIDAE	Cepphus	carbo	Pallas, 1811	NA	NA	NA	NA	NA	Spectacled Guillemot	NA	NA	1	LC	NA	NA	NA	NA	NA	NA	NA	NA	NA	NA
Cepphus columba	22694864	ANIMALIA	CHORDATA	AVES	CHARADRIIFORMES	ALCIDAE	Cepphus	columba	Pallas, 1811	NA	NA	NA	NA	NA	Pigeon Guillemot	NA	NA	1	LC	NA	NA	NA	NA	NA	NA	NA	NA	NA	NA
Cepphus grylle	22694861	ANIMALIA	CHORDATA	AVES	CHARADRIIFORMES	ALCIDAE	Cepphus	grylle	(Linnaeus, 1758)	NA	NA	NA	NA	NA	Black Guillemot	NA	NA	1	LC	NA	NA	NA	NA	NA	NA	NA	NA	NA	NA
Cerasophila thompsoni	22713253	ANIMALIA	CHORDATA	AVES	PASSERIFORMES	PYCNONOTIDAE	Cerasophila	thompsoni	Bingham, 1900	NA	NA	NA	NA	Hypsipetes thompsoni	White-headed Bulbul	NA	NA	1	LC	NA	NA	NA	NA	NA	NA	NA	NA	NA	NA
Ceratogymna atrata	22682621	ANIMALIA	CHORDATA	AVES	BUCEROTIFORMES	BUCEROTIDAE	Ceratogymna	atrata	(Temminck, 1835)	NA	NA	NA	NA	NA	Black-casqued Hornbill, Black-casqued Wattled Hornbill, Black-wattled Hornbill	Calao à casque noir	NA	1	LC	2	32	NA	NA	NA	NA	2	NA	NA	Malavi db May2019
Ceratogymna elata	22682627	ANIMALIA	CHORDATA	AVES	BUCEROTIFORMES	BUCEROTIDAE	Ceratogymna	elata	(Temminck, 1831)	NA	NA	NA	NA	NA	Yellow-casqued Hornbill, Yellow-casqued Wattled Hornbill	Calao à casque jaune	NA	3	VU	NA	NA	NA	NA	NA	NA	NA	NA	NA	NA
Ceratopipra chloromeros	22701003	ANIMALIA	CHORDATA	AVES	PASSERIFORMES	PIPRIDAE	Ceratopipra	chloromeros	Tschudi, 1844	NA	NA	NA	NA	Pipra chloromeros	Round-tailed Manakin	NA	NA	1	LC	NA	NA	NA	NA	NA	NA	NA	NA	NA	NA
Ceratopipra cornuta	22701006	ANIMALIA	CHORDATA	AVES	PASSERIFORMES	PIPRIDAE	Ceratopipra	cornuta	Spix, 1825	NA	NA	NA	NA	Pipra cornuta	Scarlet-horned Manakin	NA	NA	1	LC	NA	NA	NA	NA	NA	NA	NA	NA	NA	NA
Ceratopipra erythrocephala	22700997	ANIMALIA	CHORDATA	AVES	PASSERIFORMES	PIPRIDAE	Ceratopipra	erythrocephala	(Linnaeus, 1758)	NA	NA	NA	NA	Pipra erythrocephala	Golden-headed Manakin	NA	NA	1	LC	NA	NA	NA	NA	NA	NA	NA	NA	NA	NA
Ceratopipra mentalis	22700994	ANIMALIA	CHORDATA	AVES	PASSERIFORMES	PIPRIDAE	Ceratopipra	mentalis	Sclater, 1857	NA	NA	NA	NA	Pipra mentalis	Red-capped Manakin	NA	NA	1	LC	NA	NA	NA	NA	NA	NA	NA	NA	NA	NA
Ceratopipra rubrocapilla	22701000	ANIMALIA	CHORDATA	AVES	PASSERIFORMES	PIPRIDAE	Ceratopipra	rubrocapilla	Temminck, 1821	NA	NA	NA	NA	Pipra rubrocapilla	Red-headed Manakin	NA	NA	1	LC	NA	NA	NA	NA	NA	NA	NA	NA	NA	NA
Cercibis oxycerca	22697432	ANIMALIA	CHORDATA	AVES	PELECANIFORMES	THRESKIORNITHIDAE	Cercibis	oxycerca	(Spix, 1825)	NA	NA	NA	NA	NA	Sharp-tailed Ibis	NA	NA	1	LC	NA	NA	NA	NA	NA	NA	NA	NA	NA	NA
Cercococcyx mechowi	22683905	ANIMALIA	CHORDATA	AVES	CUCULIFORMES	CUCULIDAE	Cercococcyx	mechowi	Cabanis, 1882	NA	NA	NA	NA	NA	Dusky Long-tailed Cuckoo	Coucou de Mechow	NA	1	LC	NA	NA	NA	NA	NA	NA	NA	NA	NA	NA
Cercococcyx montanus	22683913	ANIMALIA	CHORDATA	AVES	CUCULIFORMES	CUCULIDAE	Cercococcyx	montanus	Chapin, 1928	NA	NA	NA	NA	NA	Barred Long-tailed Cuckoo	Coucou montagnard	NA	1	LC	NA	NA	NA	NA	NA	NA	NA	NA	NA	NA
Cercococcyx olivinus	22683909	ANIMALIA	CHORDATA	AVES	CUCULIFORMES	CUCULIDAE	Cercococcyx	olivinus	Sassi, 1912	NA	NA	NA	NA	NA	Olive Long-tailed Cuckoo	Coucou olivâtre	NA	1	LC	NA	NA	NA	NA	NA	NA	NA	NA	NA	NA
Cercomacra brasiliana	22701666	ANIMALIA	CHORDATA	AVES	PASSERIFORMES	THAMNOPHILIDAE	Cercomacra	brasiliana	Hellmayr, 1905	NA	NA	NA	NA	NA	Rio de Janeiro Antbird	NA	NA	2	NT	NA	NA	NA	NA	NA	NA	NA	NA	NA	NA
Cercomacra carbonaria	22701686	ANIMALIA	CHORDATA	AVES	PASSERIFORMES	THAMNOPHILIDAE	Cercomacra	carbonaria	Sclater & Salvin, 1873	NA	NA	NA	NA	NA	Rio Branco Antbird	NA	NA	5	CR	NA	NA	NA	NA	NA	NA	NA	NA	NA	NA
Cercomacra cinerascens	22701662	ANIMALIA	CHORDATA	AVES	PASSERIFORMES	THAMNOPHILIDAE	Cercomacra	cinerascens	(Sclater, 1857)	NA	NA	NA	NA	NA	Grey Antbird, Gray Antbird	NA	NA	1	LC	NA	NA	NA	NA	NA	NA	NA	NA	NA	NA
Cercomacra ferdinandi	22701677	ANIMALIA	CHORDATA	AVES	PASSERIFORMES	THAMNOPHILIDAE	Cercomacra	ferdinandi	Snethlage, 1928	NA	NA	NA	NA	NA	Bananal Antbird	NA	NA	3	VU	NA	NA	NA	NA	NA	NA	NA	NA	NA	NA
Cercomacra manu	22701689	ANIMALIA	CHORDATA	AVES	PASSERIFORMES	THAMNOPHILIDAE	Cercomacra	manu	Fitzpatrick & Willard, 1990	NA	NA	NA	NA	NA	Manu Antbird	NA	NA	1	LC	NA	NA	NA	NA	NA	NA	NA	NA	NA	NA
Cercomacra melanaria	22701692	ANIMALIA	CHORDATA	AVES	PASSERIFORMES	THAMNOPHILIDAE	Cercomacra	melanaria	(Ménétries, 1835)	NA	NA	NA	NA	NA	Mato Grosso Antbird	NA	NA	1	LC	NA	NA	NA	NA	NA	NA	NA	NA	NA	NA
Cercomacra nigricans	22701683	ANIMALIA	CHORDATA	AVES	PASSERIFORMES	THAMNOPHILIDAE	Cercomacra	nigricans	Sclater, 1858	NA	NA	NA	NA	NA	Jet Antbird	NA	NA	1	LC	NA	NA	NA	NA	NA	NA	NA	NA	NA	NA
Cercomacroides fuscicauda	103658612	ANIMALIA	CHORDATA	AVES	PASSERIFORMES	THAMNOPHILIDAE	Cercomacroides	fuscicauda	(J.T. Zimmer, 1931)	NA	NA	NA	NA	NA	Riparian Antbird	NA	NA	1	LC	NA	NA	NA	NA	NA	NA	NA	NA	NA	NA
Cercomacroides laeta	22729229	ANIMALIA	CHORDATA	AVES	PASSERIFORMES	THAMNOPHILIDAE	Cercomacroides	laeta	(Todd, 1920)	NA	NA	NA	NA	Cercomacra laeta	Willis's Antbird, Laeta Antbird	NA	NA	1	LC	NA	NA	NA	NA	NA	NA	NA	NA	NA	NA
Cercomacroides nigrescens	103658606	ANIMALIA	CHORDATA	AVES	PASSERIFORMES	THAMNOPHILIDAE	Cercomacroides	nigrescens	(Cabanis & Heine, 1859)	NA	NA	NA	NA	NA	Blackish Antbird	NA	NA	1	LC	NA	NA	NA	NA	NA	NA	NA	NA	NA	NA
Cercomacroides parkeri	22724618	ANIMALIA	CHORDATA	AVES	PASSERIFORMES	THAMNOPHILIDAE	Cercomacroides	parkeri	(Graves, 1997)	NA	NA	NA	NA	Cercomacra parkeri	Parker's Antbird	NA	NA	1	LC	NA	NA	NA	NA	NA	NA	NA	NA	NA	NA
Cercomacroides serva	22701680	ANIMALIA	CHORDATA	AVES	PASSERIFORMES	THAMNOPHILIDAE	Cercomacroides	serva	(Sclater, 1858)	NA	NA	NA	NA	Cercomacra serva	Black Antbird	NA	NA	1	LC	NA	NA	NA	NA	NA	NA	NA	NA	NA	NA
Cercomacroides tyrannina	22701669	ANIMALIA	CHORDATA	AVES	PASSERIFORMES	THAMNOPHILIDAE	Cercomacroides	tyrannina	(Sclater, 1855)	NA	NA	NA	NA	Cercomacra tyrannina	Dusky Antbird	NA	NA	1	LC	NA	NA	NA	NA	NA	NA	NA	NA	NA	NA
Cercotrichas galactotes	22709936	ANIMALIA	CHORDATA	AVES	PASSERIFORMES	MUSCICAPIDAE	Cercotrichas	galactotes	(Temminck, 1820)	NA	NA	NA	NA	Cercotrichas galactotes|Cercotrichas galactotes subspecies galactotes|Erythropygia galactotes	Rufous-tailed Scrub-robin, Rufous Bush Chat, Rufous Bush Robin, Rufous-tailed Scrub Robin, Rufous-tailed Scrub-Robin	Agrobate roux	NA	1	LC	NA	NA	NA	NA	NA	NA	NA	NA	NA	NA
[truncated: 9,275 more rows]
