# Supplementary material for: An urge to fill a knowledge void: Malaria parasites are rarely investigated in threatened species
Source: PLoS Pathog. 2020 Jul 2;16(7):e1008626. doi: 10.1371/journal.ppat.1008626 (PMC7331981; doi:10.1371/journal.ppat.1008626)
Supplement: S2 Data — (XLSX) [file ppat.1008626.s002.xlsx]

## Sheet: aves_googlesearch
binomial	rl.status.ordinal	Class	Order	Family	Synonyms	Common.names..Eng.	Common.names..Fre.	Common.names..Spa.	Red.List.status	searchstring	prevalence	test for Haemosporidians	Haemosporidian reference	Comments ID (date accesed or searched in googlescholar)
Acrocephalus tangorum	3	AVES	PASSERIFORMES	ACROCEPHALIDAE	NA	White-browed Reed-warbler, Manchurian Reed-warbler, Manchurian Reed Warbler	NA	NA	VU	"Acrocephalus tangorum" OR "White-browed Reed-warbler" OR "Manchurian Reed-warbler" OR "Manchurian Reed Warbler" AND Plasmodium OR Haemoproteus OR Leucocytozoon	NA			(CCI 16-07-2019)
Amazona versicolor	3	AVES	PSITTACIFORMES	PSITTACIDAE	NA	St Lucia Amazon, Saint Lucia Amazon, Saint Lucia Parrot, St. Lucia Amazon, St. Lucia Parrot	NA	Amazona de Santa Lucía	VU	"Amazona versicolor" OR "St Lucia Amazon" OR "Saint Lucia Amazon" OR "Saint Lucia Parrot" OR "St. Lucia Amazon" OR "St. Lucia Parrot" AND Plasmodium OR Haemoproteus OR Leucocytozoon	NA			(CCI 16-07-2019)
Aramides wolfi	3	AVES	GRUIFORMES	RALLIDAE	NA	Brown Wood-rail, Brown Wood Rail, Brown Wood-Rail	NA	NA	VU	"Aramides wolfi" OR "Brown Wood-rail" OR "Brown Wood Rail" OR "Brown Wood-Rail" AND Plasmodium OR Haemoproteus OR Leucocytozoon	NA			(CCI 16-07-2019)
Balearica pavonina	3	AVES	GRUIFORMES	GRUIDAE	NA	Black Crowned-crane, Black Crowned Crane, Black Crowned-Crane, Northern Crowned Crane	Grue couronnée	NA	VU	"Balearica pavonina" OR "Black Crowned-crane" OR "Black Crowned Crane" OR "Black Crowned-Crane" OR "Northern Crowned Crane" AND Plasmodium OR Haemoproteus OR Leucocytozoon	Haemoproteus found in some wild birds, unknown sample sizes, blood smears (Bennet et al., 1975)	blood smear	(Bennet et al., 1975)	(CCI 16-07-2019)
Bugeranus carunculatus	3	AVES	GRUIFORMES	GRUIDAE	Bugeranus carunculatus subspecies carunculatus|Grus carunculatus	Wattled Crane	Grue caronculée	Grulla Carunculada, Grulla Zarzo	VU	"Bugeranus carunculatus" OR "Wattled Crane" AND Plasmodium OR Haemoproteus OR Leucocytozoon	NA			(CCI 16-07-2019)
Certhidea olivacea	3	AVES	PASSERIFORMES	THRAUPIDAE	NA	Green Warbler-finch	NA	NA	VU	"Certhidea olivacea" OR "Green Warbler-finch" AND Plasmodium OR Haemoproteus OR Leucocytozoon	NA			(CCI 16-07-2019)
Chlamydotis macqueenii	3	AVES	OTIDIFORMES	OTIDIDAE	NA	Asian Houbara, Asian Houbara Bustard, Macqueen's Bustard	NA	NA	VU	"Chlamydotis macqueenii" OR "Asian Houbara" OR "Asian Houbara Bustard" OR "Macqueen's Bustard" AND Plasmodium OR Haemoproteus OR Leucocytozoon	NA			(CCI 16-07-2019)
Chrysomma altirostre	3	AVES	PASSERIFORMES	SYLVIIDAE	Moupinia altirostris subspecies altirostris	Jerdon's Babbler	NA	NA	VU	"Chrysomma altirostre" OR "Jerdon's Babbler" AND Plasmodium OR Haemoproteus OR Leucocytozoon	NA			(CCI 16-07-2019)
Clangula hyemalis	3	AVES	ANSERIFORMES	ANATIDAE	NA	Long-tailed Duck	NA	Pato havelda	VU	"Clangula hyemalis" OR "Long-tailed Duck" AND Plasmodium OR Haemoproteus OR Leucocytozoon	8 of 15 infected with Leucocytozoon simondi in Russia with blood smears (Валькюнас et al, 1990)	blood smear	(Валькюнас et al, 1990)	(CCI 16-07-2019)
Cochoa azurea	3	AVES	PASSERIFORMES	TURDIDAE	NA	Javan Cochoa	NA	NA	VU	"Cochoa azurea" OR "Javan Cochoa" AND Plasmodium OR Haemoproteus OR Leucocytozoon	NA			(CCI 16-07-2019)
Cochoa beccarii	3	AVES	PASSERIFORMES	TURDIDAE	NA	Sumatran Cochoa	NA	NA	VU	"Cochoa beccarii" OR "Sumatran Cochoa" AND Plasmodium OR Haemoproteus OR Leucocytozoon	NA			(CCI 16-07-2019)
Cotinga ridgwayi	3	AVES	PASSERIFORMES	COTINGIDAE	NA	Turquoise Cotinga	NA	NA	VU	"Cotinga ridgwayi" OR "Turquoise Cotinga" AND Plasmodium OR Haemoproteus OR Leucocytozoon	NA			(CCI 16-07-2019)
Cyanoramphus forbesi	3	AVES	PSITTACIFORMES	PSITTACIDAE	NA	Chatham Parakeet, Forbes' Parakeet, Forbes's Parakeet	NA	NA	VU	"Cyanoramphus forbesi" OR "Chatham Parakeet" OR "Forbes' Parakeet" OR "Forbes's Parakeet" AND Plasmodium OR Haemoproteus OR Leucocytozoon	0 of 15, no blood parasites observed in blood smears (Tompkins et al., 2006)	blood smear	(Tompkins et al., 2006)	(CCI 16-07-2019)
Drepanis coccinea	3	AVES	PASSERIFORMES	FRINGILLIDAE	Vestiaria coccinea	Iiwi, 'I'iwi	NA	NA	VU	"Drepanis coccinea" OR "Iiwi" OR "'I'iwi" AND Plasmodium OR Haemoproteus OR Leucocytozoon	0 of 1, blood smear and serological test for malaria (Atkinson & Samuel, 2010)	blood smear and serological test	(Atkinson & Samuel, 2010)	(CCI 16-07-2019)
Eos cyanogenia	3	AVES	PSITTACIFORMES	PSITTACIDAE	NA	Black-winged Lory, Biak Red Lory	NA	Lori Alinegro	VU	"Eos cyanogenia" OR "Black-winged Lory" OR "Biak Red Lory" AND Plasmodium OR Haemoproteus OR Leucocytozoon	NA			(CCI 16-07-2019)
Eurostopodus nigripennis	3	AVES	CAPRIMULGIFORMES	CAPRIMULGIDAE	NA	Solomons Nightjar	NA	NA	VU	"Eurostopodus nigripennis" OR "Solomons Nightjar" AND Plasmodium OR Haemoproteus OR Leucocytozoon	NA			(CCI 16-07-2019)
Glareola ocularis	3	AVES	CHARADRIIFORMES	GLAREOLIDAE	NA	Madagascar Pratincole	Glaréole malgache	NA	VU	"Glareola ocularis" OR "Madagascar Pratincole" AND Plasmodium OR Haemoproteus OR Leucocytozoon	NA			(CCI 16-07-2019)
Haliaeetus sanfordi	3	AVES	ACCIPITRIFORMES	ACCIPITRIDAE	NA	Sanford's Sea-eagle, Forest Fish Eagle, Sanford's Fish-Eagle, Solomon Fish-eagle	NA	Pigargo de las Salomón, Pigargo de Sanford	VU	"Haliaeetus sanfordi" OR "Sanford's Sea-eagle" OR "Forest Fish Eagle" OR "Sanford's Fish-Eagle" OR "Solomon Fish-eagle" AND Plasmodium OR Haemoproteus OR Leucocytozoon	NA			(CCI 16-07-2019)
Hemiphaga chathamensis	3	AVES	COLUMBIFORMES	COLUMBIDAE	NA	Chatham Pigeon	NA	NA	VU	"Hemiphaga chathamensis" OR "Chatham Pigeon" AND Plasmodium OR Haemoproteus OR Leucocytozoon	NA			(CCI 16-07-2019)
Henicopernis infuscatus	3	AVES	ACCIPITRIFORMES	ACCIPITRIDAE	Henicopernis infuscata subspecies infuscata	Black Honey-buzzard, Black Honey Buzzard, New Britain Honey-buzzard	NA	Abejero Negro	VU	"Henicopernis infuscatus" OR "Black Honey-buzzard" OR "Black Honey Buzzard" OR "New Britain Honey-buzzard" AND Plasmodium OR Haemoproteus OR Leucocytozoon	NA			(CCI 16-07-2019)
Herpsilochmus pectoralis	3	AVES	PASSERIFORMES	THAMNOPHILIDAE	NA	Pectoral Antwren	NA	NA	VU	"Herpsilochmus pectoralis" OR "Pectoral Antwren" AND Plasmodium OR Haemoproteus OR Leucocytozoon	NA			(CCI 16-07-2019)
Hydrobates leucorhous	3	AVES	PROCELLARIIFORMES	HYDROBATIDAE	Hydrobates leucorhoa subspecies leucorhoa|Oceanodroma leucorhoa	Leach's Storm-petrel, Leach's Storm Petrel, Leach's Storm-Petrel	Pétrel cul-blanc	Paíño boreal	VU	"Hydrobates leucorhous" OR "Leach's Storm-petrel" OR "Leach's Storm Petrel" OR "Leach's Storm-Petrel" AND Plasmodium OR Haemoproteus OR Leucocytozoon	NA			(CCI 19-07-2019)
Locustella pleskei	3	AVES	PASSERIFORMES	LOCUSTELLIDAE	NA	Pleske's Grasshopper-warbler, Pleske's Grasshopper-Warbler, Styan's Grasshopper Warbler	NA	NA	VU	"Locustella pleskei" OR "Pleske's Grasshopper-warbler" OR "Pleske's Grasshopper-Warbler" OR "Styan's Grasshopper Warbler" AND Plasmodium OR Haemoproteus OR Leucocytozoon	34 of 60 examined by PCR for Haemoproteus-Plasmodium, does not distinguish between both (Nagata, 2006)	PCR cytochrome b	(Nagata, 2006)	(CCI 19-07-2019)
Lonchura oryzivora	3	AVES	PASSERIFORMES	ESTRILDIDAE	Lonchura oryzivora subspecies oryzivora|Lonchura oryzivora subspecies oryzivora|Lonchura oryzivora subspecies oryzivora|Padda oryzivora	Java Sparrow	Padda de Java, Spermète de Java	NA	VU	"Lonchura oryzivora" OR "Java Sparrow" AND Plasmodium OR Haemoproteus OR Leucocytozoon	11 of 38 evaluated with PCR for Haemoproteus-Plasmodium, 0 of 38 for Leucocytozoon (Yuda, 2008)	PCR cytochrome b	(Yuda, 2009)	(CCI 19-07-2019)
Lophornis gouldii	3	AVES	CAPRIMULGIFORMES	TROCHILIDAE	NA	Dot-eared Coquette	NA	NA	VU	"Lophornis gouldii" OR "Dot-eared Coquette" AND Plasmodium OR Haemoproteus OR Leucocytozoon	NA			(CCI 24-07-2019)
Lybius chaplini	3	AVES	PICIFORMES	LYBIIDAE	NA	Zambian Barbet, Chaplin's Barbet	Barbican de Chaplin	NA	VU	"Lybius chaplini" OR "Zambian Barbet" OR "Chaplin's Barbet" AND Plasmodium OR Haemoproteus OR Leucocytozoon	NA			(CCI 24-07-2019)
Mayrornis schistaceus	3	AVES	PASSERIFORMES	MONARCHIDAE	NA	Vanikoro Monarch	NA	NA	VU	"Mayrornis schistaceus" OR "Vanikoro Monarch" AND Plasmodium OR Haemoproteus OR Leucocytozoon	NA			(CCI 24-07-2019)
Ninox roseoaxillaris	3	AVES	STRIGIFORMES	STRIGIDAE	NA	Makira Boobook	NA	NA	VU	"Ninox roseoaxillaris" OR "Makira Boobook" AND Plasmodium OR Haemoproteus OR Leucocytozoon	NA			(CCI 24-07-2019)
Nothoprocta taczanowskii	3	AVES	STRUTHIONIFORMES	TINAMIDAE	NA	Taczanowski's Tinamou	NA	NA	VU	"Nothoprocta taczanowskii" OR "Taczanowski's Tinamou" AND Plasmodium OR Haemoproteus OR Leucocytozoon	NA			(CCI 24-07-2019)
Otus angelinae	3	AVES	STRIGIFORMES	STRIGIDAE	NA	Javan Scops-owl, Javan Scops Owl, Javan Scops-Owl	NA	Autillo de Java	VU	"Otus angelinae" OR "Javan Scops-owl" OR "Javan Scops Owl" OR "Javan Scops-Owl" AND Plasmodium OR Haemoproteus OR Leucocytozoon	NA			(CCI 24-07-2019)
Otus sagittatus	3	AVES	STRIGIFORMES	STRIGIDAE	NA	White-fronted Scops-owl, White-fronted Scops Owl, White-fronted Scops-Owl	NA	Autillo Frentiblanco	VU	"Otus sagittatus" OR "White-fronted Scops-owl" OR "White-fronted Scops Owl" OR "White-fronted Scops-Owl" AND Plasmodium OR Haemoproteus OR Leucocytozoon	NA			(CCI 24-07-2019)
Phoenicoparrus andinus	3	AVES	PHOENICOPTERIFORMES	PHOENICOPTERIDAE	Phoenicopterus andinus subspecies andinus|Phoenicopterus andinus subspecies andinus	Andean Flamingo	NA	Flamenco Andino, Parina Grande	VU	"Phoenicoparrus andinus" OR "Andean Flamingo" AND Plasmodium OR Haemoproteus OR Leucocytozoon	NA			(CCI 24-07-2019)
Phyllomyias weedeni	3	AVES	PASSERIFORMES	TYRANNIDAE	NA	Yungas Tyrannulet	NA	NA	VU	"Phyllomyias weedeni" OR "Yungas Tyrannulet" AND Plasmodium OR Haemoproteus OR Leucocytozoon	NA			(CCI 24-07-2019)
Polyplectron napoleonis	3	AVES	GALLIFORMES	PHASIANIDAE	Polyplectron emphanum	Palawan Peacock-pheasant, Napoleon's Peacock-pheasant, Palawan Peacock-Pheasant	NA	Espolonero de Palawan, Faisán Real de Palaguán	VU	"Polyplectron napoleonis" OR "Palawan Peacock-pheasant" OR "Napoleon's Peacock-pheasant" OR "Palawan Peacock-Pheasant" AND Plasmodium OR Haemoproteus OR Leucocytozoon	NA			(CCI 24-07-2019)
Procnias tricarunculatus	3	AVES	PASSERIFORMES	COTINGIDAE	Procnias tricarunculata |Procnias tricarunculata |Procnias tricarunculata |Procnias tricarunculata |Procnias tricarunculata |Procnias tricarunculata	Three-wattled Bellbird	NA	NA	VU	"Procnias tricarunculatus" OR "Three-wattled Bellbird" AND Plasmodium OR Haemoproteus OR Leucocytozoon	0 of 4 birds infected with Haemoproteus, Plasmodium or Leucocytozoon by blood smear (Galindo & Sousa 1966)	blood smear	(Galindo & Sousa 1966)	(CCI 24-07-2019)
Psittrichas fulgidus	3	AVES	PSITTACIFORMES	PSITTACIDAE	NA	Pesquet's Parrot	NA	Loro Aguileño	VU	"Psittrichas fulgidus" OR "Pesquet's Parrot" AND Plasmodium OR Haemoproteus OR Leucocytozoon	NA			(CCI 24-07-2019)
Pterodroma pycrofti	3	AVES	PROCELLARIIFORMES	PROCELLARIIDAE	NA	Pycroft's Petrel	NA	Petrel de Pycroft	VU	"Pterodroma pycrofti" OR "Pycroft's Petrel" AND Plasmodium OR Haemoproteus OR Leucocytozoon	NA			(CCI 24-07-2019)
Ptilinopus granulifrons	3	AVES	COLUMBIFORMES	COLUMBIDAE	NA	Carunculated Fruit-dove, Carunculated Fruit Dove, Carunculated Fruit-Dove	NA	NA	VU	"Ptilinopus granulifrons" OR "Carunculated Fruit-dove" OR "Carunculated Fruit Dove" OR "Carunculated Fruit-Dove" AND Plasmodium OR Haemoproteus OR Leucocytozoon	NA			(CCI 24-07-2019)
Ramphastos culminatus	3	AVES	PICIFORMES	RAMPHASTIDAE	NA	Yellow-ridged Toucan	NA	NA	VU	"Ramphastos culminatus" OR "Yellow-ridged Toucan" AND Plasmodium OR Haemoproteus OR Leucocytozoon	NA			(CCI 24-07-2019)
Rhizothera dulitensis	3	AVES	GALLIFORMES	PHASIANIDAE	NA	Dulit Partridge	NA	NA	VU	"Rhizothera dulitensis" OR "Dulit Partridge" AND Plasmodium OR Haemoproteus OR Leucocytozoon	NA			(CCI 24-07-2019)
Salvadorina waigiuensis	3	AVES	ANSERIFORMES	ANATIDAE	NA	Salvadori's Teal	NA	NA	VU	"Salvadorina waigiuensis" OR "Salvadori's Teal" AND Plasmodium OR Haemoproteus OR Leucocytozoon	NA			(CCI 24-07-2019)
Saxicola insignis	3	AVES	PASSERIFORMES	MUSCICAPIDAE	NA	White-throated Bushchat, Hodgson's Bushchat, White-throated Bush Chat	NA	NA	VU	"Saxicola insignis" OR "White-throated Bushchat" OR "Hodgson's Bushchat" OR "White-throated Bush Chat" AND Plasmodium OR Haemoproteus OR Leucocytozoon	NA			(CCI 24-07-2019)
Schoutedenapus schoutedeni	3	AVES	CAPRIMULGIFORMES	APODIDAE	NA	Schouteden's Swift, Congo Swift	Martinet de Schouteden	NA	VU	"Schoutedenapus schoutedeni" OR "Schouteden's Swift" OR "Congo Swift" AND Plasmodium OR Haemoproteus OR Leucocytozoon	NA			(CCI 24-07-2019)
Stachyris nonggangensis	3	AVES	PASSERIFORMES	TIMALIIDAE	NA	Nonggang Babbler	NA	NA	VU	"Stachyris nonggangensis" OR "Nonggang Babbler" AND Plasmodium OR Haemoproteus OR Leucocytozoon	NA			(CCI 24-07-2019)
Stachyris oglei	3	AVES	PASSERIFORMES	TIMALIIDAE	NA	Snowy-throated Babbler, Austen's Babbler	NA	NA	VU	"Stachyris oglei" OR "Snowy-throated Babbler" OR "Austen's Babbler" AND Plasmodium OR Haemoproteus OR Leucocytozoon	NA			(CCI 24-07-2019)
Tephrophilus wetmorei	3	AVES	PASSERIFORMES	THRAUPIDAE	Buthraupis wetmorei	Masked Mountain-tanager, Masked Mountain Tanager, Masked Mountain-Tanager	NA	NA	VU	"Tephrophilus wetmorei" OR "Masked Mountain-tanager" OR "Masked Mountain Tanager" OR "Masked Mountain-Tanager" AND Plasmodium OR Haemoproteus OR Leucocytozoon	NA			(CCI 24-07-2019)
Tragopan blythii	3	AVES	GALLIFORMES	PHASIANIDAE	NA	Blyth's Tragopan, Grey-bellied Tragopan	NA	Tragopán de Blyth, Tragopán Oriental	VU	"Tragopan blythii" OR "Blyth's Tragopan" OR "Grey-bellied Tragopan" AND Plasmodium OR Haemoproteus OR Leucocytozoon	NA			(CCI 24-07-2019)
Xiphocolaptes falcirostris	3	AVES	PASSERIFORMES	FURNARIIDAE	NA	Moustached Woodcreeper	NA	NA	VU	"Xiphocolaptes falcirostris" OR "Moustached Woodcreeper" AND Plasmodium OR Haemoproteus OR Leucocytozoon	NA			(CCI 24-07-2019)
Zimmerius villarejoi	3	AVES	PASSERIFORMES	TYRANNIDAE	NA	Mishana Tyrannulet	NA	NA	VU	"Zimmerius villarejoi" OR "Mishana Tyrannulet" AND Plasmodium OR Haemoproteus OR Leucocytozoon	NA			(CCI 24-07-2019)
Zosterops samoensis	3	AVES	PASSERIFORMES	ZOSTEROPIDAE	NA	Samoan White-eye	NA	NA	VU	"Zosterops samoensis" OR "Samoan White-eye" AND Plasmodium OR Haemoproteus OR Leucocytozoon	NA			(CCI 24-07-2019)
Alopecoenas rubescens	4	AVES	COLUMBIFORMES	COLUMBIDAE	Gallicolumba rubescens	Marquesas Ground-dove, Marquesan Ground Dove, Marquesan Ground-Dove	NA	NA	EN	"Alopecoenas rubescens" OR "Marquesas Ground-dove" OR "Marquesan Ground Dove" OR "Marquesan Ground-Dove" AND Plasmodium OR Haemoproteus OR Leucocytozoon	NA			CCI (04-07-2019)
Amazilia boucardi	4	AVES	CAPRIMULGIFORMES	TROCHILIDAE	NA	Mangrove Hummingbird	NA	Amazilia de Manglar	EN	"Amazilia boucardi" OR "Mangrove Hummingbird" AND Plasmodium OR Haemoproteus OR Leucocytozoon	NA			CCI (04-07-2019)
Anairetes alpinus	4	AVES	PASSERIFORMES	TYRANNIDAE	NA	Ash-breasted Tit-tyrant, Ash-breasted Tit-Tyrant	NA	NA	EN	"Anairetes alpinus" OR "Ash-breasted Tit-tyrant" OR "Ash-breasted Tit-Tyrant" AND Plasmodium OR Haemoproteus OR Leucocytozoon	NA			CCI (04-07-2019)
Atlapetes melanopsis	4	AVES	PASSERIFORMES	PASSERELLIDAE	Atlapetes melanops	Black-spectacled Brush-finch, Black-spectacled Brush Finch, Black-spectacled Brush-Finch	NA	NA	EN	"Atlapetes melanopsis" OR "Black-spectacled Brush-finch" OR "Black-spectacled Brush Finch" OR "Black-spectacled Brush-Finch" AND Plasmodium OR Haemoproteus OR Leucocytozoon	NA			CCI (04-07-2019)
Centrocercus minimus	4	AVES	GALLIFORMES	PHASIANIDAE	NA	Gunnison Grouse , Gunnison Grouse, Gunnison Sage Grouse, Gunnison Sage-Grouse	NA	NA	EN	"Centrocercus minimus" OR "Gunnison Grouse " OR "Gunnison Grouse" OR "Gunnison Sage Grouse" OR "Gunnison Sage-Grouse" AND Plasmodium OR Haemoproteus OR Leucocytozoon	NA			Boyce, 1990 studied malaria in Sage-grouse Centrocercus urophasianus, no prevalence data. CCI (04-07-2019)
Cnemathraupis aureodorsalis	4	AVES	PASSERIFORMES	THRAUPIDAE	Buthraupis aureodorsalis	Golden-backed Mountain-tanager, Golden-backed Mountain Tanager, Golden-backed Mountain-Tanager	NA	NA	EN	"Cnemathraupis aureodorsalis" OR "Golden-backed Mountain-tanager" OR "Golden-backed Mountain Tanager" OR "Golden-backed Mountain-Tanager" AND Plasmodium OR Haemoproteus OR Leucocytozoon	NA			CCI (05-07-2019)
Cranioleuca muelleri	4	AVES	PASSERIFORMES	FURNARIIDAE	NA	Scaled Spinetail	NA	NA	EN	"Cranioleuca muelleri" OR "Scaled Spinetail" AND Plasmodium OR Haemoproteus OR Leucocytozoon	NA			CCI (11-07-2019)
Diomedea sanfordi	4	AVES	PROCELLARIIFORMES	DIOMEDEIDAE	NA	Northern Royal Albatross	NA	NA	EN	"Diomedea sanfordi" OR "Northern Royal Albatross" AND Plasmodium OR Haemoproteus OR Leucocytozoon	NA			CCI (11-07-2019)
Edolisoma insperatum	4	AVES	PASSERIFORMES	CAMPEPHAGIDAE	NA	Pohnpei Cicadabird	NA	NA	EN	"Edolisoma insperatum" OR "Pohnpei Cicadabird" AND Plasmodium OR Haemoproteus OR Leucocytozoon	NA			CCI (11-07-2019)
Eremomela turneri	4	AVES	PASSERIFORMES	CISTICOLIDAE	NA	Turner's Eremomela	Erémomèle de Turner	NA	EN	"Eremomela turneri" OR "Turner's Eremomela" AND Plasmodium OR Haemoproteus OR Leucocytozoon	NA			CCI (11-07-2019)
Eudyptes moseleyi	4	AVES	SPHENISCIFORMES	SPHENISCIDAE	NA	Northern Rockhopper Penguin	NA	Pingüino de penacho amarillo norteño, Pingüino saltarrocas norteño	EN	"Eudyptes moseleyi" OR "Northern Rockhopper Penguin" AND Plasmodium OR Haemoproteus OR Leucocytozoon	1 of 5 positive to P. relictum (Laird, 1950)	unknown	(Laird, 1950)	Couldn't consult original source, (Laird, 1950 in Vanstreels et al., 2019) CCI (11-07-2019)
Eudyptes sclateri	4	AVES	SPHENISCIFORMES	SPHENISCIDAE	NA	Erect-crested Penguin, Big-crested Penguin	NA	Pingüino de las Antípodas, Pingüino de Sclater	EN	"Eudyptes sclateri" OR "Erect-crested Penguin" OR "Big-crested Penguin" AND Plasmodium OR Haemoproteus OR Leucocytozoon	Plasmodium elongatum in 1 of 1 bird with PCR (Hunter et al. 2016), 0 of 1 for Leucocytozoon (Fallis et al, 1976)	PCR	(Hunter et al. 2016) (Fallis et al, 1976)	Leucocytozoon not found in 1 individual tested (Fallis et al, 1976)) CCI (11-07-2019)
Falco punctatus	4	AVES	FALCONIFORMES	FALCONIDAE	NA	Mauritius Kestrel	Crécerelle de l'Ile Maurice, Crécerelle de Maurice, Faucon de l'Ile Maurice	Cernícalo de la Mauricio	EN	"Falco punctatus" OR "Mauritius Kestrel" AND Plasmodium OR Haemoproteus OR Leucocytozoon	No blood parasites in 5 individuals (2 wild caught, 3 captive) (Cooper et al., 1986)		(Cooper et al., 1986)	CCI (12-07-2019)
Geokichla guttata	4	AVES	PASSERIFORMES	TURDIDAE	Turdus fischeri subspecies fischeri|Zoothera fischeri subspecies fischeri|Zoothera guttata	Spotted Ground-thrush, Natal Thrush, Spotted Forest Thrush, Spotted Ground Thrush, Spotted Ground-Thrush	Grive terrestre de Fischer	NA	EN	"Geokichla guttata" OR "Spotted Ground-thrush" OR "Natal Thrush" OR "Spotted Forest Thrush" OR "Spotted Ground Thrush" OR "Spotted Ground-Thrush" AND Plasmodium OR Haemoproteus OR Leucocytozoon	NA			CCI (12-07-2019)
Haliaeetus leucoryphus	4	AVES	ACCIPITRIFORMES	ACCIPITRIDAE	NA	Pallas's Fish-eagle, Band-tailed Fish-eagle, Pallas's Fish Eagle, Pallas's Sea-Eagle	NA	Pigargo de Pallas	EN	"Haliaeetus leucoryphus" OR "Pallas's Fish-eagle" OR "Band-tailed Fish-eagle" OR "Pallas's Fish Eagle" OR "Pallas's Sea-Eagle" AND Plasmodium OR Haemoproteus OR Leucocytozoon	NA			CCI (12-07-2019)
Hyliota usambara	4	AVES	PASSERIFORMES	HYLIOTIDAE	NA	Usambara Hyliota	NA	NA	EN	"Hyliota usambara" OR "Usambara Hyliota" AND Plasmodium OR Haemoproteus OR Leucocytozoon	NA			CCI (12-07-2019)
Laticilla cinerascens	4	AVES	PASSERIFORMES	PELLORNEIDAE	Eurycercus cinerascens|Prinia cinerascens	Swamp Grass-babbler, Swamp Prinia	NA	NA	EN	"Laticilla cinerascens" OR "Swamp Grass-babbler" OR "Swamp Prinia" AND Plasmodium OR Haemoproteus OR Leucocytozoon	NA			CCI (12-07-2019)
Leiothrix laurinae	4	AVES	PASSERIFORMES	LEIOTRICHIDAE	NA	Sumatran Mesia	NA	NA	EN	"Leiothrix laurinae" OR "Sumatran Mesia" AND Plasmodium OR Haemoproteus OR Leucocytozoon	NA			CCI (12-07-2019)
Lorius domicella	4	AVES	PSITTACIFORMES	PSITTACIDAE	Lorius domicellus subspecies domicellus	Purple-naped Lory, Purple-capped Lory	NA	Lori Damisela	EN	"Lorius domicella" OR "Purple-naped Lory" OR "Purple-capped Lory" AND Plasmodium OR Haemoproteus OR Leucocytozoon	Haemoproteus found in bird(s) from zoological gardens in london (Plimmer, 1912)	unknown	(Plimmer, 1912)	Couldn't consult original source(Plimmer, 1912 in Coatney 1936) CCI (12-07-2019)
Loxops coccineus	4	AVES	PASSERIFORMES	FRINGILLIDAE	NA	Hawaii Akepa	NA	NA	EN	"Loxops coccineus" OR "Hawaii Akepa" AND Plasmodium OR Haemoproteus OR Leucocytozoon	prevalence <0.1 from 209 individuals sampled for plasmodium by PCR (Freed & Cann, 2013)	PCR	(Freed & Cann, 2013)	PCR used to find Plasmodium (Freed & Cann, 2013) CCI (12-07-2019)
Mimus trifasciatus	4	AVES	PASSERIFORMES	MIMIDAE	Nesomimus trifasciatus|Orpheus trifasciatus	Floreana Mockingbird, Charles Mockingbird	NA	NA	EN	"Mimus trifasciatus" OR "Floreana Mockingbird" OR "Charles Mockingbird" AND Plasmodium OR Haemoproteus OR Leucocytozoon	0 prevalence in 46 individuals evaluated by PCR (Deem et al. 2011) and 0 prevalence in 47 individuals using PCR for Plasmodium (Levin et al., 2013)	PCR	(Deem et al. 2011) (Levin et al., 2013)	CCI (12-07-2019)
Mohoua ochrocephala	4	AVES	PASSERIFORMES	MOHOUIDAE	NA	Yellowhead	NA	NA	EN	"Mohoua ochrocephala" OR "Yellowhead" AND Plasmodium OR Haemoproteus OR Leucocytozoon	0 of 18 in Blue Mountains Plasmodium tested by PCR (Derraik et al. 2010)	PCR cytochrome b	(Derraik et al. 2010)	CCI (15-07-2019)
Nesofregetta fuliginosa	4	AVES	PROCELLARIIFORMES	OCEANITIDAE	NA	Polynesian Storm-petrel, Polynesian Storm Petrel, Polynesian Storm-Petrel, White-throated Storm Petrel	NA	Petrel Tormentoso Polinesio	EN	"Nesofregetta fuliginosa" OR "Polynesian Storm-petrel" OR "Polynesian Storm Petrel" OR "Polynesian Storm-Petrel" OR "White-throated Storm Petrel" AND Plasmodium OR Haemoproteus OR Leucocytozoon	NA			CCI (15-07-2019)
Nesopsar nigerrimus	4	AVES	PASSERIFORMES	ICTERIDAE	NA	Jamaican Blackbird	NA	NA	EN	"Nesopsar nigerrimus" OR "Jamaican Blackbird" AND Plasmodium OR Haemoproteus OR Leucocytozoon	NA			CCI (15-07-2019)
Nisaetus philippensis	4	AVES	ACCIPITRIFORMES	ACCIPITRIDAE	NA	North Philippine Hawk-eagle	NA	NA	EN	"Nisaetus philippensis" OR "North Philippine Hawk-eagle" AND Plasmodium OR Haemoproteus OR Leucocytozoon	NA			CCI (15-07-2019)
Numenius madagascariensis	4	AVES	CHARADRIIFORMES	SCOLOPACIDAE	NA	Far Eastern Curlew, Eastern Curlew	NA	NA	EN	"Numenius madagascariensis" OR "Far Eastern Curlew" OR "Eastern Curlew" AND Plasmodium OR Haemoproteus OR Leucocytozoon	NA			CCI (15-07-2019)
Oriolus mellianus	4	AVES	PASSERIFORMES	ORIOLIDAE	NA	Silver Oriole	NA	NA	EN	"Oriolus mellianus" OR "Silver Oriole" AND Plasmodium OR Haemoproteus OR Leucocytozoon	NA			CCI (15-07-2019)
Otus thilohoffmanni	4	AVES	STRIGIFORMES	STRIGIDAE	NA	Serendib Scops-owl, Serendib Scops Owl	NA	NA	EN	"Otus thilohoffmanni" OR "Serendib Scops-owl" OR "Serendib Scops Owl" AND Plasmodium OR Haemoproteus OR Leucocytozoon	NA			CCI (15-07-2019)
Pachyramphus spodiurus	4	AVES	PASSERIFORMES	TITYRIDAE	NA	Slaty Becard	NA	NA	EN	"Pachyramphus spodiurus" OR "Slaty Becard" AND Plasmodium OR Haemoproteus OR Leucocytozoon	NA			CCI (15-07-2019)
Penelopides panini	4	AVES	BUCEROTIFORMES	BUCEROTIDAE	NA	Visayan Hornbill, Tarictic Hornbill	NA	NA	EN	"Penelopides panini" OR "Visayan Hornbill" OR "Tarictic Hornbill" AND Plasmodium OR Haemoproteus OR Leucocytozoon	9 of 35 with plasmodium, 2 with leucocytozoon and plasmodium (Silva-Iturriza, 2012)	PCR cytochrome b	(Silva-Iturriza, 2012)	CCI (15-07-2019)
Phapitreron cinereiceps	4	AVES	COLUMBIFORMES	COLUMBIDAE	NA	Tawitawi Brown-dove, Dark-eared Brown Dove	NA	NA	EN	"Phapitreron cinereiceps" OR "Tawitawi Brown-dove" OR "Dark-eared Brown Dove" AND Plasmodium OR Haemoproteus OR Leucocytozoon	NA			CCI (15-07-2019)
Phylloscartes roquettei	4	AVES	PASSERIFORMES	TYRANNIDAE	NA	Minas Gerais Tyrannulet	NA	NA	EN	"Phylloscartes roquettei" OR "Minas Gerais Tyrannulet" AND Plasmodium OR Haemoproteus OR Leucocytozoon	NA			CCI (15-07-2019)
Poecilotriccus luluae	4	AVES	PASSERIFORMES	TYRANNIDAE	Poecilotriccus sp.nov. sp.nov.	Lulu's Tody-flycatcher, Johnson's Tody-flycatcher, Lulu's Tody-Flycatcher	NA	NA	EN	"Poecilotriccus luluae" OR "Lulu's Tody-flycatcher" OR "Johnson's Tody-flycatcher" OR "Lulu's Tody-Flycatcher" AND Plasmodium OR Haemoproteus OR Leucocytozoon	NA			CCI (15-07-2019)
Procellaria westlandica	4	AVES	PROCELLARIIFORMES	PROCELLARIIDAE	NA	Westland Petrel, Westland Black Petrel	NA	NA	EN	"Procellaria westlandica" OR "Westland Petrel" OR "Westland Black Petrel" AND Plasmodium OR Haemoproteus OR Leucocytozoon	NA			CCI (15-07-2019)
Pseudastur occidentalis	4	AVES	ACCIPITRIFORMES	ACCIPITRIDAE	Leucopternis occidentalis	Grey-backed Hawk, Gray-backed Hawk	NA	Busardo Dorsigrís, Gavilán Dorsigris	EN	"Pseudastur occidentalis" OR "Grey-backed Hawk" OR "Gray-backed Hawk" AND Plasmodium OR Haemoproteus OR Leucocytozoon	NA			CCI (15-07-2019)
Pternistis camerunensis	4	AVES	GALLIFORMES	PHASIANIDAE	Francolinus camerunensis	Mount Cameroon Francolin, Cameroon Francolin	Francolin du Mont Cameroun	NA	EN	"Pternistis camerunensis" OR "Mount Cameroon Francolin" OR "Cameroon Francolin" AND Plasmodium OR Haemoproteus OR Leucocytozoon	NA			CCI (15-07-2019)
Pterodroma atrata	4	AVES	PROCELLARIIFORMES	PROCELLARIIDAE	NA	Henderson Petrel	NA	Fardela de Henderson	EN	"Pterodroma atrata" OR "Henderson Petrel" AND Plasmodium OR Haemoproteus OR Leucocytozoon	NA			CCI (15-07-2019)
Pyriglena atra	4	AVES	PASSERIFORMES	THAMNOPHILIDAE	NA	Fringe-backed Fire-eye	NA	NA	EN	"Pyriglena atra" OR "Fringe-backed Fire-eye" AND Plasmodium OR Haemoproteus OR Leucocytozoon	NA			CCI (15-07-2019)
Pyrrhura eisenmanni	4	AVES	PSITTACIFORMES	PSITTACIDAE	NA	Azuero Parakeet	NA	NA	EN	"Pyrrhura eisenmanni" OR "Azuero Parakeet" AND Plasmodium OR Haemoproteus OR Leucocytozoon	NA			CCI (15-07-2019)
Rhopornis ardesiacus	4	AVES	PASSERIFORMES	THAMNOPHILIDAE	Rhopornis ardesiaca|Rhopornis ardesiaca|Rhopornis ardesiaca|Rhopornis ardesiaca|Rhopornis ardesiaca|Rhopornis ardesiaca	Slender Antbird	NA	NA	EN	"Rhopornis ardesiacus" OR "Slender Antbird" AND Plasmodium OR Haemoproteus OR Leucocytozoon	NA			CCI (15-07-2019)
Rimator pasquieri	4	AVES	PASSERIFORMES	PELLORNEIDAE	NA	White-throated Wren-babbler	NA	NA	EN	"Rimator pasquieri" OR "White-throated Wren-babbler" AND Plasmodium OR Haemoproteus OR Leucocytozoon	NA			CCI (15-07-2019)
Scytalopus canus	4	AVES	PASSERIFORMES	RHINOCRYPTIDAE	NA	Paramillo Tapaculo	NA	NA	EN	"Scytalopus canus" OR "Paramillo Tapaculo" AND Plasmodium OR Haemoproteus OR Leucocytozoon	NA			CCI (15-07-2019)
Sitta magna	4	AVES	PASSERIFORMES	SITTIDAE	NA	Giant Nuthatch	NA	NA	EN	"Sitta magna" OR "Giant Nuthatch" AND Plasmodium OR Haemoproteus OR Leucocytozoon	NA			CCI (15-07-2019)
Sittiparus owstoni	4	AVES	PASSERIFORMES	PARIDAE	NA	Izu Tit	NA	NA	EN	"Sittiparus owstoni" OR "Izu Tit" AND Plasmodium OR Haemoproteus OR Leucocytozoon	NA			CCI (15-07-2019)
Spheniscus demersus	4	AVES	SPHENISCIFORMES	SPHENISCIDAE	NA	African Penguin, Black-footed Penguin, Jackass Penguin	Manchot du Cap	Pingüino del Cabo	EN	"Spheniscus demersus" OR "African Penguin" OR "Black-footed Penguin" OR "Jackass Penguin" AND Plasmodium OR Haemoproteus OR Leucocytozoon	344 of 1305 positive to Malaria (Parsons & Underhill, 2005)	blood smear	(Parsons & Underhill, 2005)	oiled birds admitted to rehabilitation center, analyzed by blood smears. CCI (15-07-2019)
Sporophila palustris	4	AVES	PASSERIFORMES	THRAUPIDAE	NA	Marsh Seedeater	NA	NA	EN	"Sporophila palustris" OR "Marsh Seedeater" AND Plasmodium OR Haemoproteus OR Leucocytozoon	NA			CCI (15-07-2019)
Starnoenas cyanocephala	4	AVES	COLUMBIFORMES	COLUMBIDAE	NA	Blue-headed Quail-dove, Blue-headed Quail-Dove	NA	NA	EN	"Starnoenas cyanocephala" OR "Blue-headed Quail-dove" OR "Blue-headed Quail-Dove" AND Plasmodium OR Haemoproteus OR Leucocytozoon	NA			CCI (15-07-2019)
Sterna acuticauda	4	AVES	CHARADRIIFORMES	LARIDAE	NA	Black-bellied Tern	NA	NA	EN	"Sterna acuticauda" OR "Black-bellied Tern" AND Plasmodium OR Haemoproteus OR Leucocytozoon	NA			CCI (15-07-2019)
Treron psittaceus	4	AVES	COLUMBIFORMES	COLUMBIDAE	Treron psittacea|Treron psittacea|Treron psittacea|Treron psittacea|Treron psittacea	Timor Green-pigeon, Timor Green Pigeon, Timor Green-Pigeon	NA	NA	EN	"Treron psittaceus" OR "Timor Green-pigeon" OR "Timor Green Pigeon" OR "Timor Green-Pigeon" AND Plasmodium OR Haemoproteus OR Leucocytozoon	NA			CCI (15-07-2019)
Turdus swalesi	4	AVES	PASSERIFORMES	TURDIDAE	NA	La Selle Thrush	NA	NA	EN	"Turdus swalesi" OR "La Selle Thrush" AND Plasmodium OR Haemoproteus OR Leucocytozoon	NA			CCI (15-07-2019)
Acrocephalus familiaris	5	AVES	PASSERIFORMES	ACROCEPHALIDAE	NA	Millerbird, Nihoa Millerbird, Nihoa Reed-warbler	NA	NA	CR	"Acrocephalus familiaris" OR "Millerbird" OR "Nihoa Millerbird" OR "Nihoa Reed-warbler" AND Plasmodium OR Haemoproteus OR Leucocytozoon	NA			CCI (15-07-2019)
Acrocephalus longirostris	5	AVES	PASSERIFORMES	ACROCEPHALIDAE	NA	Moorea Reed-warbler, Mo'orea Reed-warbler, Mo'orea Reed Warbler	NA	NA	CR	"Acrocephalus longirostris" OR "Moorea Reed-warbler" OR "Mo'orea Reed-warbler" OR "Mo'orea Reed Warbler" AND Plasmodium OR Haemoproteus OR Leucocytozoon	NA			CCI (15-07-2019)
Aegotheles savesi	5	AVES	CAPRIMULGIFORMES	AEGOTHELIDAE	NA	New Caledonian Owlet-nightjar, Enigmatic Owlet-Nightjar, New Caledonian Owlet-Nightjar	NA	NA	CR	"Aegotheles savesi" OR "New Caledonian Owlet-nightjar" OR "Enigmatic Owlet-Nightjar" OR "New Caledonian Owlet-Nightjar" AND Plasmodium OR Haemoproteus OR Leucocytozoon	NA			CCI (15-07-2019)
Anas laysanensis	5	AVES	ANSERIFORMES	ANATIDAE	NA	Laysan Duck, Laysan Teal	NA	Pato Real de Laysan	CR	"Anas laysanensis" OR "Laysan Duck" OR "Laysan Teal" AND Plasmodium OR Haemoproteus OR Leucocytozoon	NA			CCI (15-07-2019)
Anthochaera phrygia	5	AVES	PASSERIFORMES	MELIPHAGIDAE	Anthochaera phrygia subspecies phrygia|Xanthomyza phrygia	Regent Honeyeater	NA	NA	CR	"Anthochaera phrygia" OR "Regent Honeyeater" AND Plasmodium OR Haemoproteus OR Leucocytozoon	NA			CCI (15-07-2019)
Anthracoceros montani	5	AVES	BUCEROTIFORMES	BUCEROTIDAE	NA	Sulu Hornbill	NA	NA	CR	"Anthracoceros montani" OR "Sulu Hornbill" AND Plasmodium OR Haemoproteus OR Leucocytozoon	NA			CCI (15-07-2019)
Antilophia bokermanni	5	AVES	PASSERIFORMES	PIPRIDAE	NA	Araripe Manakin	NA	NA	CR	"Antilophia bokermanni" OR "Araripe Manakin" AND Plasmodium OR Haemoproteus OR Leucocytozoon	0 of 27 screened for plasmodium and haemoproteus using PCR (Fecchio et al., 2017)	PCR	(Fecchio et al., 2017)	CCI (15-07-2019)
Buteo ridgwayi	5	AVES	ACCIPITRIFORMES	ACCIPITRIDAE	NA	Ridgway's Hawk, Hispaniolan Hawk	NA	Busardo de la Española	CR	"Buteo ridgwayi" OR "Ridgway's Hawk" OR "Hispaniolan Hawk" AND Plasmodium OR Haemoproteus OR Leucocytozoon	NA			CCI (15-07-2019)
Campephilus imperialis	5	AVES	PICIFORMES	PICIDAE	NA	Imperial Woodpecker	NA	Carpintero Gigante, Pito Imperial, Pitoreal, Pitorreal Ocotero	CR	"Campephilus imperialis" OR "Imperial Woodpecker" AND Plasmodium OR Haemoproteus OR Leucocytozoon	NA			CCI (15-07-2019)
Campephilus principalis	5	AVES	PICIFORMES	PICIDAE	Picus principalis	Ivory-billed Woodpecker	NA	NA	CR	"Campephilus principalis" OR "Ivory-billed Woodpecker" AND Plasmodium OR Haemoproteus OR Leucocytozoon	NA			CCI (15-07-2019)
Cercomacra carbonaria	5	AVES	PASSERIFORMES	THAMNOPHILIDAE	NA	Rio Branco Antbird	NA	NA	CR	"Cercomacra carbonaria" OR "Rio Branco Antbird" AND Plasmodium OR Haemoproteus OR Leucocytozoon	NA			CCI (15-07-2019)
Cissa thalassina	5	AVES	PASSERIFORMES	CORVIDAE	NA	Javan Green Magpie	NA	NA	CR	"Cissa thalassina" OR "Javan Green Magpie" AND Plasmodium OR Haemoproteus OR Leucocytozoon	NA			CCI (15-07-2019)
Claravis geoffroyi	5	AVES	COLUMBIFORMES	COLUMBIDAE	Claravis godefrida	Purple-winged Ground-dove, Purple-barred Ground-dove, Purple-winged Ground Dove, Purple-winged Ground-Dove	NA	NA	CR	"Claravis geoffroyi" OR "Purple-winged Ground-dove" OR "Purple-barred Ground-dove" OR "Purple-winged Ground Dove" OR "Purple-winged Ground-Dove" AND Plasmodium OR Haemoproteus OR Leucocytozoon	NA			CCI (15-07-2019)
Corvus kubaryi	5	AVES	PASSERIFORMES	CORVIDAE	NA	Mariana Crow, Guam Crow	NA	NA	CR	"Corvus kubaryi" OR "Mariana Crow" OR "Guam Crow" AND Plasmodium OR Haemoproteus OR Leucocytozoon	NA			CCI (15-07-2019)
Eriocnemis isabellae	5	AVES	CAPRIMULGIFORMES	TROCHILIDAE	NA	Gorgeted Puffleg	NA	NA	CR	"Eriocnemis isabellae" OR "Gorgeted Puffleg " AND Plasmodium OR Haemoproteus OR Leucocytozoon	NA			CCI (15-07-2019)
Eutrichomyias rowleyi	5	AVES	PASSERIFORMES	MONARCHIDAE	NA	Cerulean Paradise-flycatcher, Caerulean Paradise-flycatcher, Cerulean Paradise Flycatcher, Cerulean Paradise-Flycatcher, Rowley's Flycatcher	NA	NA	CR	"Eutrichomyias rowleyi" OR "Cerulean Paradise-flycatcher" OR "Caerulean Paradise-flycatcher" OR "Cerulean Paradise Flycatcher" OR "Cerulean Paradise-Flycatcher" OR "Rowley's Flycatcher" AND Plasmodium OR Haemoproteus OR Leucocytozoon	NA			CCI (15-07-2019)
Gallicolumba menagei	5	AVES	COLUMBIFORMES	COLUMBIDAE	NA	Sulu Bleeding-heart, Tawitawi Bleeding-heart	NA	NA	CR	"Gallicolumba menagei" OR "Sulu Bleeding-heart" OR "Tawitawi Bleeding-heart" AND Plasmodium OR Haemoproteus OR Leucocytozoon	NA			CCI (15-07-2019)
Garrulax courtoisi	5	AVES	PASSERIFORMES	LEIOTRICHIDAE	NA	Blue-crowned Laughingthrush	NA	NA	CR	"Garrulax courtoisi" OR "Blue-crowned Laughingthrush" AND Plasmodium OR Haemoproteus OR Leucocytozoon	NA			CCI (15-07-2019)
Grallaria chthonia	5	AVES	PASSERIFORMES	GRALLARIIDAE	NA	Tachira Antpitta, Táchira Antpitta	NA	NA	CR	"Grallaria chthonia" OR "Tachira Antpitta" OR "Táchira Antpitta" AND Plasmodium OR Haemoproteus OR Leucocytozoon	NA			CCI (15-07-2019)
Gymnogyps californianus	5	AVES	CATHARTIFORMES	CATHARTIDAE	NA	California Condor	NA	Cóndor Californiano, Cóndor de California	CR	"Gymnogyps californianus" OR "California Condor" AND Plasmodium OR Haemoproteus OR Leucocytozoon	NA			CCI (15-07-2019)
Gymnomyza aubryana	5	AVES	PASSERIFORMES	MELIPHAGIDAE	NA	Crow Honeyeater	NA	NA	CR	"Gymnomyza aubryana" OR "Crow Honeyeater" AND Plasmodium OR Haemoproteus OR Leucocytozoon	NA			CCI (15-07-2019)
Haliaeetus vociferoides	5	AVES	ACCIPITRIFORMES	ACCIPITRIDAE	NA	Madagascar Fish-eagle, Madagascar Fish Eagle, Madagascar Fish-Eagle	Pygargue de Madagascar, Pygargue malgache	Pigargo de Madagascar, Pigargo Malgache	CR	"Haliaeetus vociferoides" OR "Madagascar Fish-eagle" OR "Madagascar Fish Eagle" OR "Madagascar Fish-Eagle" AND Plasmodium OR Haemoproteus OR Leucocytozoon	NA			CCI (15-07-2019)
Himantopus novaezelandiae	5	AVES	CHARADRIIFORMES	RECURVIROSTRIDAE	NA	Black Stilt	NA	NA	CR	"Himantopus novaezelandiae" OR "Black Stilt" AND Plasmodium OR Haemoproteus OR Leucocytozoon	NA			CCI (15-07-2019)
Lanius newtoni	5	AVES	PASSERIFORMES	LANIIDAE	NA	Newton's Fiscal, Sao Tome Fiscal, São Tomé Fiscal, Sao Tome Fiscal Shrike, Sao Tomé Fiscal Shrike, São Tomé Fiscal Shrike	Pie-grièche de São Tomé	NA	CR	"Lanius newtoni" OR "Newton's Fiscal" OR "Sao Tome Fiscal" OR "São Tomé Fiscal" OR "Sao Tome Fiscal Shrike" OR "Sao Tomé Fiscal Shrike" OR "São Tomé Fiscal Shrike" AND Plasmodium OR Haemoproteus OR Leucocytozoon	NA			CCI (15-07-2019)
Liocichla bugunorum	5	AVES	PASSERIFORMES	LEIOTRICHIDAE	NA	Bugun Liocichla	NA	NA	CR	"Liocichla bugunorum" OR "Bugun Liocichla" AND Plasmodium OR Haemoproteus OR Leucocytozoon	NA			CCI (15-07-2019)
Lipaugus weberi	5	AVES	PASSERIFORMES	COTINGIDAE	NA	Chestnut-capped Piha	NA	NA	CR	"Lipaugus weberi" OR "Chestnut-capped Piha" AND Plasmodium OR Haemoproteus OR Leucocytozoon	NA			CCI (15-07-2019)
Loxops ochraceus	5	AVES	PASSERIFORMES	FRINGILLIDAE	NA	Maui Akepa	NA	NA	CR	"Loxops ochraceus" OR "Maui Akepa" AND Plasmodium OR Haemoproteus OR Leucocytozoon	NA			CCI (16-07-2019)
Oreomystis bairdi	5	AVES	PASSERIFORMES	FRINGILLIDAE	NA	Akikiki, 'Akikiki, Kauai Creeper	NA	NA	CR	"Oreomystis bairdi" OR "Akikiki" OR "'Akikiki" OR "Kauai Creeper" AND Plasmodium OR Haemoproteus OR Leucocytozoon	2 of 5 (2007-2009) using PCR (Atkinson & Utzurrum, 2010)	PCR	(Atkinson & Utzurrum, 2010)	CCI (16-07-2019)
Pauxi koepckeae	5	AVES	GALLIFORMES	CRACIDAE	NA	Sira Curassow	NA	NA	CR	"Pauxi koepckeae" OR "Sira Curassow" AND Plasmodium OR Haemoproteus OR Leucocytozoon	NA			CCI (16-07-2019)
Penelope albipennis	5	AVES	GALLIFORMES	CRACIDAE	NA	White-winged Guan	NA	Pava Aliblanca	CR	"Penelope albipennis" OR "White-winged Guan" AND Plasmodium OR Haemoproteus OR Leucocytozoon	NA			CCI (16-07-2019)
Phylloscartes ceciliae	5	AVES	PASSERIFORMES	TYRANNIDAE	NA	Alagoas Tyrannulet, Long-tailed Tyrannulet	NA	NA	CR	"Phylloscartes ceciliae" OR "Alagoas Tyrannulet" OR "Long-tailed Tyrannulet" AND Plasmodium OR Haemoproteus OR Leucocytozoon	NA			CCI (16-07-2019)
Pithecophaga jefferyi	5	AVES	ACCIPITRIFORMES	ACCIPITRIDAE	NA	Philippine Eagle, Great Philippine Eagle, Monkey-eating Eagle	NA	Aguila Comemonos, Aguila Monera	CR	"Pithecophaga jefferyi" OR "Philippine Eagle" OR "Great Philippine Eagle" OR "Monkey-eating Eagle" AND Plasmodium OR Haemoproteus OR Leucocytozoon	NA			CCI (16-07-2019)
Pomarea nigra	5	AVES	PASSERIFORMES	MONARCHIDAE	NA	Tahiti Monarch, Tahiti Flycatcher	NA	NA	CR	"Pomarea nigra" OR "Tahiti Monarch" OR "Tahiti Flycatcher" AND Plasmodium OR Haemoproteus OR Leucocytozoon	NA			CCI (16-07-2019)
Pseudobulweria aterrima	5	AVES	PROCELLARIIFORMES	PROCELLARIIDAE	Procellaria aterrima|Pterodroma aterrima subspecies aterrima|Pterodroma aterrima subspecies aterrima|Pterodroma aterrima subspecies aterrima|Pterodroma aterrima subspecies aterrima	Mascarene Petrel, Réunion Petrel	Pétrel de Bourbon	Petrel de Reunión	CR	"Pseudobulweria aterrima" OR "Mascarene Petrel" OR "Réunion Petrel" AND Plasmodium OR Haemoproteus OR Leucocytozoon	NA			CCI (16-07-2019)
Pseudonestor xanthophrys	5	AVES	PASSERIFORMES	FRINGILLIDAE	NA	Maui Parrotbill	NA	NA	CR	"Pseudonestor xanthophrys" OR "Maui Parrotbill" AND Plasmodium OR Haemoproteus OR Leucocytozoon	NA			CCI (16-07-2019)
Psittirostra psittacea	5	AVES	PASSERIFORMES	FRINGILLIDAE	NA	Ou, 'O'u	NA	NA	CR	"Psittirostra psittacea" OR "Ou" OR "'O'u" AND Plasmodium OR Haemoproteus OR Leucocytozoon	NA			CCI (16-07-2019)
Pterodroma magentae	5	AVES	PROCELLARIIFORMES	PROCELLARIIDAE	NA	Magenta Petrel, Chatham Island Taiko	NA	Fardela taiko, Petrel taiko	CR	"Pterodroma magentae" OR "Magenta Petrel" OR "Chatham Island Taiko" AND Plasmodium OR Haemoproteus OR Leucocytozoon	NA			CCI (16-07-2019)
Puffinus auricularis	5	AVES	PROCELLARIIFORMES	PROCELLARIIDAE	NA	Townsend's Shearwater	NA	Pardela de Revillagigedo, Pardela de Townsend	CR	"Puffinus auricularis" OR "Townsend's Shearwater" AND Plasmodium OR Haemoproteus OR Leucocytozoon	NA			CCI (16-07-2019)
Rhabdotorrhinus waldeni	5	AVES	BUCEROTIFORMES	BUCEROTIDAE	Aceros waldeni|Craniorrhinus waldeni	Rufous-headed Hornbill, Walden's Hornbill, Writhed-billed Hornbill	NA	NA	CR	"Rhabdotorrhinus waldeni" OR "Rufous-headed Hornbill" OR "Walden's Hornbill" OR "Writhed-billed Hornbill" AND Plasmodium OR Haemoproteus OR Leucocytozoon	NA			CCI (16-07-2019)
Rhinoptilus bitorquatus	5	AVES	CHARADRIIFORMES	GLAREOLIDAE	Cursorius bitorquatus subspecies bitorquatus	Jerdon's Courser	NA	NA	CR	"Rhinoptilus bitorquatus" OR "Jerdon's Courser" AND Plasmodium OR Haemoproteus OR Leucocytozoon	NA			CCI (16-07-2019)
Rhodonessa caryophyllacea	5	AVES	ANSERIFORMES	ANATIDAE	NA	Pink-headed Duck	NA	Pato Cabecirrosa	CR	"Rhodonessa caryophyllacea" OR "Pink-headed Duck" AND Plasmodium OR Haemoproteus OR Leucocytozoon	NA			CCI (16-07-2019)
Sylvietta chapini	5	AVES	PASSERIFORMES	MACROSPHENIDAE	NA	Lendu Crombec, Chapin's Crombec	NA	NA	CR	"Sylvietta chapini" OR "Lendu Crombec" OR "Chapin's Crombec" AND Plasmodium OR Haemoproteus OR Leucocytozoon	NA			CCI (16-07-2019)
Synallaxis kollari	5	AVES	PASSERIFORMES	FURNARIIDAE	Poecilurus kollari subspecies kollari	Hoary-throated Spinetail	NA	NA	CR	"Synallaxis kollari" OR "Hoary-throated Spinetail" AND Plasmodium OR Haemoproteus OR Leucocytozoon	NA			CCI (16-07-2019)
Telespiza ultima	5	AVES	PASSERIFORMES	FRINGILLIDAE	Telespyza ultima subspecies ultima	Nihoa Finch	NA	NA	CR	"Telespiza ultima" OR "Nihoa Finch" AND Plasmodium OR Haemoproteus OR Leucocytozoon	NA			CCI (16-07-2019)
Thalasseus bernsteini	5	AVES	CHARADRIIFORMES	LARIDAE	Sterna bernsteini	Chinese Crested Tern, Chinese Crested-Tern	NA	Charrán chino	CR	"Thalasseus bernsteini" OR "Chinese Crested Tern" OR "Chinese Crested-Tern" AND Plasmodium OR Haemoproteus OR Leucocytozoon	NA			CCI (16-07-2019)
Thapsinillas platenae	5	AVES	PASSERIFORMES	PYCNONOTIDAE	NA	Sangihe Golden Bulbul	NA	NA	CR	"Thapsinillas platenae" OR "Sangihe Golden Bulbul" AND Plasmodium OR Haemoproteus OR Leucocytozoon	NA			CCI (16-07-2019)
Thryophilus nicefori	5	AVES	PASSERIFORMES	TROGLODYTIDAE	Thryothorus nicefori	Niceforo's Wren	NA	NA	CR	"Thryophilus nicefori" OR "Niceforo's Wren" AND Plasmodium OR Haemoproteus OR Leucocytozoon	NA			CCI (16-07-2019)
Turnix novaecaledoniae	5	AVES	CHARADRIIFORMES	TURNICIDAE	NA	New Caledonian Buttonquail	NA	NA	CR	"Turnix novaecaledoniae" OR "New Caledonian Buttonquail" AND Plasmodium OR Haemoproteus OR Leucocytozoon	NA			CCI (16-07-2019)
Vermivora bachmanii	5	AVES	PASSERIFORMES	PARULIDAE	NA	Bachman's Warbler	NA	NA	CR	"Vermivora bachmanii" OR "Bachman's Warbler" AND Plasmodium OR Haemoproteus OR Leucocytozoon	NA			CCI (16-07-2019)
Zosterops chloronothos	5	AVES	PASSERIFORMES	ZOSTEROPIDAE	Zosterops chloronothos subspecies chloronothos|Zosterops chloronothos subspecies chloronothos|Zosterops chloronothos subspecies chloronothos|Zosterops chloronothus	Mauritius Olive White-eye	Oiseau-lunettes de l'Ile Maurice	NA	CR	"Zosterops chloronothos" OR "Mauritius Olive White-eye" AND Plasmodium OR Haemoproteus OR Leucocytozoon	2 of 3 had Leucocytozoon examined via blood smears (Pierce et al, 1977)	blood smear	(Pierce et al, 1977)	CCI (16-07-2019)
